# Supplementary material for: Comprehensive reconstruction and evaluation of Pichia pastoris genome-scale metabolic model that accounts for 1243 ORFs
Source: Bioresour Bioprocess. 2017 May 9;4(1):22. doi: 10.1186/s40643-017-0152-x (PMC5423920; doi:10.1186/s40643-017-0152-x)
Supplement: Supplementary file 1 — Additional file 1. Detailed information of iRY1243. [file 40643_2017_152_MOESM1_ESM.xlsx]

## Sheet: Reaction List
Abbreviation	Description	Reaction	GPR	Subsystem	Reversible	Lower bound	Upper bound	Objective	Confidence Score	EC Number	Notes	References
r1	hexokinase	atp[c] + glc-D[c] => adp[c] + g6p[c] + h[c]	PAS_chr1-4_0447 or PAS_chr1-4_0561 or PAS_chr3_1192 or PAS_chr4_0624	1-EMP	0	0	1000	0	2	2.7.1.1
r2	Glucose-6-phosphate isomerase	g6p[c] <=> f6p[c]	PAS_chr3_0456	1-EMP	1	0	1000	0	2	5.3.1.9
r3	Glucokinase	atp[c] + glc-D[c] => adp[c] + g6p-B[c] + h[c]	PAS_chr4_0624	1-EMP	0	0	0	0	2	2.7.1.1
r4	glucose-6-phosphate isomerase	g6p-B[c] <=> f6p[c]	PAS_chr3_0456	1-EMP	1	0	0	0	2	5.3.1.9
r5	phosphofructokinase	atp[c] + f6p[c] => adp[c] + fdp[c] + h[c]	（PAS_chr1-4_0047 and PAS_chr2-1_0402） or PAS_chr3_0868	1-EMP	0	0	1000	0	2	2.7.1.11 3.1.3.11
r6	fructose-bisphosphate aldolase	fdp[c] <=> dhap[c] + g3p[c]	PAS_chr1-1_0072 or PAS_chr1-1_0319	1-EMP	1	0	1000	0	2	4.1.2.13
r7	triose-phosphate isomerase	dhap[c] <=> g3p[c]	PAS_chr3_0951	1-EMP	1	-1000	1000	0	2	5.3.1.1
r8	glyceraldehyde-3-phosphate dehydrogenase	g3p[c] + nad[c] + pi[c] => 13dpg[c] + h[c] + nadh[c]	PAS_chr2-1_0437	1-EMP	0	0	1000	0	2	1.2.1.12
r9	phosphoglycerate kinase	13dpg[c] + adp[c] => 3pg[c] + atp[c]	PAS_chr1-4_0292	1-EMP	0	0	1000	0	2	2.7.2.3
r10	phosphoglycerate mutase	3pg[c] <=> 2pg[c]	PAS_chr3_0826 or PAS_chr3_0693 or PAS_chr1-1_0427 or PAS_chr2-2_0177	1-EMP	1	-1000	1000	0	2	5.4.2.11
r11	enolase	2pg[c] => h2o[c] + pep[c]	PAS_chr3_0082	1-EMP	0	0	1000	0	2	4.2.1.11
r12	pyruvate kinase	adp[c] + h[c] + pep[c] => atp[c] + pyr[c]	PAS_chr2-1_0769	1-EMP	0	0	1000	0	2	2.7.1.40
r13	pyruvate kinase	pyr[c] + nad[c] + coa[c] => co2[c] + accoa[c] + nadh[c] + h[c]	PAS_chr3_0188 or (PAS_chr1-4_0593 and PAS_chr2-2_0294)	1-EMP	0	0	1000	0	2	4.1.1.1
r14	pyruvate decarboxylase	pyr[c] + thmpp[c] => 2ahethmpp[c] + co2[c]	PAS_chr3_0188 or (PAS_chr1-4_0593 and PAS_chr2-2_0294)	1-EMP	0	0	1000	0	2	4.1.1.1 1.2.4.1
r15	pyruvate hydrogenase	2ahethmpp[c] + n6llys[c] => adhllys[c] + thmpp[c]	PAS_chr1-4_0593 and PAS_chr2-2_0294	1-EMP	0	0	1000	0	2	1.2.4.1
r16	dihydrolipoamide acetyltransferase	coa[c] + adhllys[c] <=> accoa[c] + dhlam[c]	PAS_chr1-1_0050	1-EMP	1	-1000	1000	0	2	2.3.1.12
r17	dihydrolipoamide dehydrogenase	dhlam[c] + nad[c] <=> n6llys[c] + nadh[c] + h[c]	PAS_chr2-2_0048	1-EMP	1	-1000	1000	0	2	1.8.1.4
r18	pyruvate decarboxylase	2ahethmpp[c] => acald[c] + thmpp[c]	PAS_chr3_0188	1-EMP	0	0	1000	0	2	4.1.1.1
r19	alcohol dehydrogenase (NADP+)	acald[c] + nadph[c] + h[c] => etoh[c] + nadp[c]	PAS_chr1-1_0357 or PAS_chr4_0576	1-EMP	0	0	1000	0	2	1.1.1.2
r20	aldose 1-epimerase	gal[c] <=> a_gal[c]	NA	1-Galactose metabolism	1	-1000	1000	0	2
r21	galactokinase	atp[c] + a_gal[c] => adp[c] + gal1p[c]	NA	1-Galactose metabolism	0	0	1000	0	2
r22	UDPglucose--hexose-1-phosphate uridylyltransferase	udpg[c] + gal1p[c] <=> g1p[c] + udpgal[c]	NA	1-Galactose metabolism	1	-1000	1000	0	2
r23	DP-glucose 4-epimerase	udpgal[c] <=> udpg[c]	NA	1-Galactose metabolism	1	-1000	1000	0	2
r24	phosphoglucomutase	g6p[c] <=> g1p[c]	PAS_chr1-4_0264 or PAS_chr2-1_0771	1-Galactose metabolism	1	-1000	1000	0	2	5.4.2.2
r25	UTP-glucose-1-phosphate uridylyltransferase	g1p[c] + h[c] + utp[c] <=> ppi[c] + udpg[c]	PAS_chr1-3_0122	1-Galactose metabolism	1	-1000	1000	0	2	2.7.7.9
r26	alpha-D-glucoside glucohydrase	h2o[c] + 6dg[c] => glc-D[c] + gal[c]	NA	1-Galactose Metabolism	0	0	1000	0	2
r27	Galactosylglycerol galactohydrolase	h2o[c] + ggl[c] => glyc[c] + gal[c]	NA	1-Galactose Metabolism	0	0	1000	0	2
r28	ketohexokinase	atp[c] + fru[c] => adp[c] + f1p[c]	NA	1-Glycolysis/Gluconeogenesis	0	0	1000	0	2
r29	D-Fructose 1-phosphate D-glyceraldehyde-3-phosphate-lyase	f1p[c] => dhap[c] + glyald[c]	PAS_chr1-1_0072	1-Glycolysis/Gluconeogenesis	0	0	1000	0	2	4.1.2.13
r30	hexokinase (D-fructose:ATP)	atp[c] + fru[c] => adp[c] + f6p[c] + h[c]	PAS_chr3_1192	1-Glycolysis/Gluconeogenesis	0	0	1000	0	2	2.7.1.1
r31	hexokinase (D-mannose:ATP)	atp[c] + man[c] => adp[c] + h[c] + man6p[c]	PAS_chr3_1192	1-Glycolysis/Gluconeogenesis	0	0	1000	0	2	2.7.1.1
r32	phosphofructokinase (s7p)	atp[c] + s7p[c] => adp[c] + h[c] + s17bp[c]	PAS_chr1-4_0047 and PAS_chr2-1_0402	1-Glycolysis/Gluconeogenesis	0	0	1000	0	2	2.7.1.11
r33	Sedoheptulose 1,7-bisphosphate D-glyceraldehyde-3-phosphate-lyase	s17bp[c] <=> dhap[c] + e4p[c]	PAS_chr1-1_0072	1-Glycolysis/Gluconeogenesis	1	-1000	1000	0	2	4.1.2.13
r34	pyruvate dehydrogenase	coa[m] + nad[m] + pyr[m] => accoa[m] + co2[m] + nadh[m]	PAS_chr2-2_0048 or PAS_chr1-1_0050 or PAS_chr1-4_0593 and PAS_chr2-2_0294 or PAS_chr1-4_0254	1-Glycolysis/Gluconeogenesis	0	0	1000	0	2	2.3.1.12 1.2.4.1
r35	pyruvate dehydrogenase (dihydrolipoamide dehydrogenase)	dhlam[m] + nad[m] => h[m] + lpam[m] + nadh[m]	PAS_chr2-1_0089 or PAS_chr2-2_0048 or PAS_chr1-3_0094	1-Glycolysis/Gluconeogenesis	0	0	1000	0	2	1.8.1.4
r36	D-Glucose 1-epimerase	glc-D[c] <=> glc_D_B[c]	NA	1-Glycolysis/Gluconeogenesis	1	-1000	1000	0	2
r37	gluconokinase	atp[c] + glcn[c] => h[c] + adp[c] + 6pgc[c]	PAS_chr1-4_0669	2-Pentose Phosphate Pathway	0	0	1000	0	2	2.7.1.12
r38	glucose-6-phosphate 1-epimerase	g6p[c] <=> g6p-B[c]	PAS_chr1-4_0042 or PAS_chr3_0456	2-Pentose Phosphate Pathway	1	-1000	1000	0	2	5.1.3.15
r39	glucose 6-phosphate dehydrogenase	g6p-B[c] + nadp[c] => 6pgl[c] + h[c] + nadph[c]	PAS_chr2-1_0308	2-Pentose Phosphate Pathway	0	0	1000	0	2	1.1.1.49 1.1.1.363
r40	6-phosphogluconolactonase	6pgl[c] + h2o[c] => 6pgc[c] + h[c]	PAS_chr1-1_0277 or PAS_chr3_1126	2-Pentose Phosphate Pathway	0	0	1000	0	2	3.1.1.31
r41	phosphogluconate dehydrogenase	6pgc[c] + nadp[c] => co2[c] + nadph[c] + ru5p-D[c]	PAS_chr3_0277	2-Pentose Phosphate Pathway	0	0	1000	0	2	1.1.1.44 1.1.1.343
r42	ribose-5-phosphate isomerase	ru5p-D[c] <=> r5p[c]	PAS_chr4_0212 or PAS_chr4_0213	2-Pentose Phosphate Pathway	1	-1000	1000	0	2	5.3.1.6
r43	ribokinase	atp[c] + rib-D[c] <=> adp[c] + h[c] + r5p[c]	PAS_chr3_0604	2-Pentose Phosphate Pathway	1	-1000	1000	0	2	2.7.1.15
r44	phosphopentomutase	r5p[c] <=> r1p[c]	PAS_chr1-4_0264 or PAS_chr2-1_0771	2-Pentose Phosphate Pathway	1	-1000	1000	0	2	5.4.2.2
r45	phosphoribosylpyrophosphate synthetase	atp[c] + r5p[c] <=> amp[c] + h[c] + prpp[c]	PAS_chr2-2_0174 or PAS_chr3_0062 or PAS_chr1-1_0436 or PAS_chr1-1_0006	2-Pentose Phosphate Pathway	1	-1000	1000	0	2	2.7.6.1
r46	ribulose 5-phosphate 3-epimerase	ru5p-D[c] <=> xu5p-D[c]	RPPA11109 or RPPA11110	2-Pentose Phosphate Pathway	1	-1000	1000	0	2
r47	transketolase	r5p[c] + xu5p-D[c] <=> g3p[c] + s7p[c]	PAS_chr1-4_0150 or PAS_chr3_0834 or PAS_chr3_0832	2-Pentose Phosphate Pathway	1	-1000	1000	0	2	2.2.1.1
r48	transaldolase	g3p[c] + s7p[c] <=> e4p[c] + f6p[c]	PAS_chr2-2_0337 or PAS_chr2-2_0338	2-Pentose Phosphate Pathway	1	-1000	1000	0	2	2.2.1.2
r49	transketolase	e4p[c] + xu5p-D[c] <=> f6p[c] + g3p[c]	PAS_chr1-4_0150 or PAS_chr3_0834 or PAS_chr3_0832	2-Pentose Phosphate Pathway	1	-1000	1000	0	2	2.2.1.1 2.2.1.3
r50	gamma-Amino-gamma-cyanobutanoate fomatase	g3p[c] + acald[c] => 2dr5p[c]	NA	2-Pentose Phosphate Pathway	0	0	1000	0	2
r51	Deoxyribokinase	2dr5p[c] + adp[c] + h[c] => atp[c] + drib[c]	PAS_chr3_0604	2-Pentose Phosphate Pathway	0	0	1000	0	2	2.7.1.15
r52	D-arabinitol dehydrogenase (D-xyulose-forming)	h[c] + nadh[c] + xylu-D[c] => nad[c] + abt-D[c]	PAS_chr2-1_0775	2-Pentose phosphate pathway	0	0	1000	0	2
r53	beta-D-Glucose:NADP+ 1-oxoreductase	glc_D_B[c] + nadp[c] => h[c] + nadph[c] + g15lac[c]	NA	2-Pentose phosphate pathway	0	0	1000	0	2
r54	spontaneous conversion	h2o[c] + g15lac[c] <=> h[c] + glcn[c]	NA	2-Pentose phosphate pathway	1	0	1000	0	2
r55	pyruvate carboxylase	atp[c] + hco3[c] + pyr[c] => adp[c] + h[c] + oaa[c] + pi[c]	PAS_chr2-2_0024	3-Citric Acid Cycle	0	0	1000	0	2	6.4.1.1
r56	citrate synthase	accoa[c] + h2o[c] + oaa[c] => cit[c] + coa[c] + h[c]	PAS_chr1-1_0475	3-Citric Acid Cycle	0	0	1000	0	2	2.3.3.1
r57	Aconitate hydratase	cit[c] <=> icit[c]	PAS_chr1-3_0104 or PAS_chr3_0659	3-Citric Acid Cycle	1	-1000	1000	0	2	4.2.1.3 4.2.1.-
r58	isocitrate dehydrogenase (NAD+)	icit[c] + nad[c] => akg[c] + co2[c] + nadh[c]	PAS_chr2-1_0580	3-Citric Acid Cycle	0	0	1000	0	2	1.1.1.42
r59	Isocitrate dehydrogenase	icit[c] + nadp[c] => akg[c] + co2[c] + nadph[c]	PAS_chr1-1_0233	3-Citric Acid Cycle	0	0	1000	0	2	1.1.1.42
r60	fumarase	fum[c] + h2o[c] <=> mal-L[c]	PAS_chr3_0647	3-Citric Acid Cycle	1	-1000	1000	0	2	4.2.1.2
r61	Isocitrate dehydrogenase (NADP+)	icit[x] + nadp[x] => akg[x] + nadph[x] + co2[x]	PAS_chr2-1_0580	3-Citric Acid Cycle	0	0	1000	0	2	1.1.1.42
r62	aconitase	cit[x] <=> icit[x]	NA	3-Citric Acid Cycle	1	-1000	1000	0	2	4.2.1.3
r63	citrate synthase	h2o[x] + accoa[x] + oaa[x] => coa[x] + h[x] + cit[x]	PAS_chr1-1_0475	3-Citric Acid Cycle	0	0	1000	0	2	2.3.3.1
r64	oxalosuccinate carboxy-lyase (2-oxoglutarate-forming)	h[c] + oxasucc[c] => co2[c] + akg[c]	PAS_chr2-1_0580 or PAS_chr1-1_0233	3-Citric Acid Cycle	0	0	1000	0	2
r65	oxalosuccinate carboxy-lyase (2-oxoglutarate-forming)	h[m] + oxasucc[m] => co2[m] + akg[m]	PAS_chr2-1_0120 and PAS_chr4_0580	3-Citric Acid Cycle	0	0	1000	0	2
r66	2-Oxogluterate dehydrogenase	5 h[m] + thmpp[m] + akg[m] => co2[m] + 3_Carboxy_1_hydroxypropyl_ThPP[m]	PAS_chr2-1_0089	3-Citric Acid Cycle	0	0	1000	0	2
r67	Isocitrate:NADP+ oxidoreductase	nadp[c] + icit[c] => h[c] + nadph[c] + oxasucc[c]	PAS_chr2-1_0580 or PAS_chr1-1_0233	3-Citric Acid Cycle	0	0	1000	0	2
r68	Isocitrate:NADP+ oxidoreductase	nad[m] + icit[m] => h[m] + nadh[m] + oxasucc[m]	PAS_chr2-1_0120 and PAS_chr4_0580	3-Citric Acid Cycle	0	0	1000	0	2
r69	2-Oxogluterate dehydrogenase	3_Carboxy_1_hydroxypropyl_ThPP[m] + lpam[m] => 4 h[m] + thmpp[m] + sdhlam[m]	PAS_chr2-1_0089	3-Citric Acid Cycle	0	0	1000	0	2
r70	pyruvate carboxylase	atp[m] + hco3[m] + pyr[m] => adp[m] + h[m] + oaa[m] + pi[m]	PAS_chr2-2_0024	3-Citric Acid Cycle[m]	0	0	1000	0	2	6.4.1.1
r71	citrate synthase	accoa[m] + h2o[m] + oaa[m] => cit[m] + coa[m] + h[m]	PAS_chr1-1_0475	3-Citric Acid Cycle[m]	0	0	1000	0	2	2.3.3.1
r72	Aconitate hydratase	cit[m] <=> icit[m]	PAS_chr1-3_0104 or PAS_chr3_0659	3-Citric Acid Cycle[m]	1	-1000	1000	0	2	4.2.1.3 4.2.1.-
r73	Isocitrate dehydrogenase (NAD+)	icit[m] + nad[m] => akg[m] + co2[m] + nadh[m]	PAS_chr2-1_0120 and PAS_chr4_0580	3-Citric Acid Cycle[m]	0	0	1000	0	2	1.1.1.41
r74	Isocitrate dehydrogenase (NADP+)	icit[m] + nadp[m] => akg[m] + co2[m] + nadph[m]	PAS_chr2-1_0580 or PAS_chr1-1_0233	3-Citric Acid Cycle[m]	0	0	1000	0	2	1.1.1.42
r75	oxoglutarate dehydrogenase (lipoamide)	akg[m] + h[m] + lpam[m] <=> co2[m] + sdhlam[m]	PAS_chr2-1_0089 or PAS_chr2-2_0048 or PAS_chr1-3_0094	3-Citric Acid Cycle[m]	1	-1000	1000	0	2	1.2.4.2 1.8.1.4 2.3.1.61
r76	oxoglutarate dehydrogenase (dihydrolipoamide S-succinyltransferase)	coa[m] + sdhlam[m] => dhlam[m] + succoa[m]	PAS_chr2-1_0089 or PAS_chr2-2_0048 or PAS_chr1-3_0094	3-Citric Acid Cycle[m]	0	0	1000	0	2	1.2.4.2 1.8.1.4 2.3.1.61
r77	Succinate--CoA ligase (ADP-forming)	adp[m] + pi[m] + succoa[m] <=> atp[m] + coa[m] + succ[m]	PAS_chr2-2_0407 and PAS_chr3_0831	3-Citric Acid Cycle[m]	1	-1000	1000	0	2	6.2.1.4 6.2.1.5
r78	succinate dehydrogenase	fum[m] + fadh2[m] <=> succ[m] + fad[m]	PAS_chr1-4_0487 or PAS_chr2-2_0283 or PAS_chr3_0424 or PAS_chr3_1111 or PAS_chr4_0733	3-Citric Acid Cycle[m]	1	-1000	1000	0	2	6.2.1.4 6.2.1.5
r79	fumarase, mitochondrial	fum[m] + h2o[m] <=> mal-L[m]	PAS_chr3_0647	3-Citric Acid Cycle[m]	1	-1000	1000	0	2	4.2.1.2
r80	malate dehydrogenase	mal-L[m] + nad[m] <=> h[m] + nadh[m] + oaa[m]	PAS_chr4_0815 or PAS_chr2-1_0238	3-Citric Acid Cycle[m]	1	-1000	1000	0	2	1.1.1.37
r81	inorganic diphosphatase	h2o[c] + ppi[c] => h[c] + 2 pi[c]	PAS_chr1-3_0070	3-Oxidative Phosphorylation	0	0	1000	0	2	3.6.1.1
r82	ATPase	atp[r] + h2o[r] => adp[r] + pi[r] + h[r]	PAS_chr2-1_0140 or PAS_chr3_0230 or PAS_chr3_0368 or PAS_FragD_0026	3-Oxidative Phosphorylation	0	0	1000	0	2	3.6.-
r83	ATP synthase, Golgi Apparatus	3 h[c] + adp[g] + pi[g] => atp[g] + h2o[g] + 2 h[g]	PAS_chr3_0704 and PAS_chr4_0990 and PAS_chr1-1_0195 and PAS_chr3_1236 and PAS_chr2-1_0687 and PAS_c131_0021 and PAS_chr3_1040 and PAS_chr1-3_0066 and PAS_chr2-2_0227 and PAS_chr4_0255 and PAS_chr4_0674 and PAS_chr1-1_0309 and PAS_chr2-1_0246	3-Oxidative Phosphorylation	0	0	1000	0	2
r84	ATPase	atp[g] + h2o[g] => adp[g] + pi[g] + h[g]	PAS_chr1-4_0325 and PAS_chr4_0662	3-Oxidative Phosphorylation	0	0	1000	0	2	3.6.-
r85	ATP synthase, vacuole	3 h[c] + pi[v] + adp[v] => h2o[v] + 2 h[v] + atp[v]	PAS_chr3_0704 and PAS_chr4_0990 and PAS_chr1-1_0195 and PAS_chr3_1236 and PAS_chr2-1_0687 and PAS_c131_0021 and PAS_chr3_1040 and PAS_chr1-3_0066 and PAS_chr2-2_0227 and PAS_chr4_0255 and PAS_chr4_0674 and PAS_chr1-1_0309 and PAS_chr2-1_0246	3-Oxidative Phosphorylation	0	0	1000	0	2	3.6.3.14
r86	NADH dehydrogenase, mitochondrial	5 h[m] + nadh[m] + q6[m] => nad[m] + q6h2[m] + 4 h[i]	PAS_chr2-1_0456 and PAS_chr3_0808 and PAS_chr4_0120 and PAS_chr2-2_0366 and PAS_chr2-2_0235 and PAS_chr3_0585 and PAS_chr3_0619 and PAS_chr2-2_0462 and PAS_chr2-1_0359 and PAS_chr1-4_0575 and PAS_chr1-4_0371 and PAS_chr4_0535 and PAS_chr4_0355 and PAS_chr3_1188 and PAS_chr4_0142 and PAS_chr1-4_0039 and PAS_chr1-3_0210 and PAS_chr2-2_0169 and PAS_chr2-2_0035 and PAS_chr1-1_0172 and PAS_chr4_0960 a…	3-Oxidative Phosphorylation	0	0	1000	0	2	1.6.5.3
r87	ubiquinol-6 cytochrome c reductase	2 h[m] + 2 ficytc[m] + q6h2[m] => 2 focytc[m] + q6[m] + 4 h[i]	PAS_chr4_0520 and PAS_chr3_0997 and PAS_chr2-2_0430 and PAS_chr2-1_0717 and PAS_chr1-1_0217 and PAS_chr1-1_0099 and PAS_chr2-1_0850 and PAS_chr1-1_0322 and PAS_chr1-1_0322 and PAS_chr1-4_0313 and PAS_chr4_0018	3-Oxidative Phosphorylation	0	0	1000	0	2	1.10.2.2
r88	ATP synthase, mitochondrial	pi[m] + adp[m] + 4 h[i] => h2o[m] + 3 h[m] + atp[m]	PAS_chr3_0576 and PAS_chr3_0460 and PAS_chr1-4_0465 and PAS_chr3_0819 and PAS_chr2-2_0165 and PAS_chr1-1_0315 and PAS_chr1-1_0191 and PAS_chr1-4_0445 and PAS_chr2-1_0751 and PAS_chr3_0059 and PAS_chr4_0892 and PAS_chr2-2_0119 and PAS_chr1-1_0484 and PAS_chr1-4_0445 and PAS_chr2-1_0612	3-Oxidative Phosphorylation	0	0	1000	0	2	3.6.3.14
r89	cytochrome c oxidase, mitochondrial	8 h[m] + 4 focytc[m] + o2[m] => 2 h2o[m] + 4 ficytc[m] + 4 h[i]	PAS_chr2-2_0265 and PAS_chr2-1_0746 and PAS_chr2-1_0361 and PAS_chr1-3_0132 and PAS_chr3_0824 and PAS_chr3_0615 and PAS_chr2-1_0363 and PAS_chr4_0422 and PAS_chr2-2_0266 and PAS_chr2-1_0115 and PAS_chr2-1_0226 and PAS_chr2-1_0344 and PAS_chr2-2_0092 and PAS_chr3_0428 and PAS_chr3_0745 and PAS_chr4_0449 and PAS_chr4_0744 and PAS_chr4_0018	3-Oxidative Phosphorylation	0	0	1000	0	2	1.9.3.1
r90	ATPase	h2o[c] + atp[c] => h[c] + pi[c] + adp[c]	PAS_chr3_0342 and PAS_chr1-3_0195 and PAS_chr1-1_0002 and PAS_chr1-1_0054 and PAS_chr1-1_0079 and PAS_chr1-1_0114 and PAS_chr1-1_0117 and PAS_chr1-1_0299 and PAS_chr1-1_0428 and PAS_chr1-4_0233 and PAS_chr1-4_0519 and PAS_chr2-1_0011 and PAS_chr2-1_0807 and PAS_chr2-1_0057 and PAS_chr2-1_0813 and PAS_chr2-1_0710 and PAS_chr2-1_0756 and PAS_chr3_0342 and PAS_chr3_0731 and PAS_chr3_0881 and PAS_chr…	3-Oxidative Phosphorylation	0	0	1000	0	2
r91	ATPase	h2o[m] + atp[m] => h[m] + pi[m] + adp[m]	PAS_chr3_0365 and PAS_chr3_0402	3-Oxidative Phosphorylation	0	0	1000	0	2
r92	Alternative oxidase	0.5 o2[m] + q6h2[m] => h2o[m] + q6[m]	PAS_chr3_0408	3-Oxidative Phosphorylation	0	0	1000	0	2
r93	NAD(P)H-flavin oxidoreductase	h[c] + nadph[c] + fmn[c] => nadp[c] + fmnh2[c]	PAS_chr3_0377 or PAS_chr1-4_0139 or PAS_chr3_1184 or PAS_chr3_0377	3-Oxidative Phosphorylation	0	0	1000	0	2
r94	NADPH dehydrogenase, cytosolic/mitochondrial	h[c] + nadph[c] + q6[m] => nadp[c] + q6h2[m]	PAS_chr1-4_0299	3-Oxidative Phosphorylation	0	0	1000	0	2
r95	succinate dehydrogenase (ubiquinone-6), mitochondrial	fadh2[m] + q6[m] => fad[m] + q6h2[m]	PAS_chr2-2_0283 and PAS_chr3_1111 and PAS_chr1-4_0487 and PAS_chr4_0733	3-Oxidative Phosphorylation[m]	0	0	1000	0	2	1.3.5.1
r96	Cytochrome c peroxidase, mitochondrial	2 focytc[m] + h2o2[m] => 2 ficytc[m] + 2 h2o[m]	PAS_chr4_0018 or PAS_chr2-2_0127	3-Oxidative Phosphorylation[m]	0	0	1000	0	2	1.11.1.5
r97	inorganic diphosphatase	h2o[m] + ppi[m] => h[m] + 2 pi[m]	PAS_chr1-3_0028 or PAS_chr1-3_0070 or PAS_chr2-1_0101	3-Oxidative Phosphorylation[m]	0	0	1000	0	2	3.6.1.1
r98	L-alanine transaminase, mitochondrial	glu-L[c] + pyr[c] <=> akg[c] + ala-L[c]	PAS_chr3_0482	4-Alanine Metabolism	1	-1000	1000	0	2	2.6.1.2
r99	Alanine glyoxylate aminotransferase (irreversible)	ala-L[c] + glx[c] => gly[c] + pyr[c]	PAS_chr4_0416	4-Alanine Metabolism	0	0	1000	0	2	2.6.1.44 2.6.1.45 2.6.1.51
r100	aspartate transaminase	glu-L[c] + oaa[c] <=> akg[c] + asp-L[c]	PAS_chr4_0974	4-Aspartate Metabolism	1	-1000	1000	0	2	2.6.1.1
r101	asparagine synthase (glutamine-hydrolysing)	asp-L[c] + atp[c] + gln-L[c] + h2o[c] => amp[c] + asn-L[c] + glu-L[c] + h[c] + ppi[c]	PAS_chr3_0675 or PAS_chr3_0199	4-Aspartate Metabolism	0	0	1000	0	2	6.3.5.4
r102	L-asparaginase	asn-L[c] + h2o[c] => asp-L[c] + nh4[c]	PAS_chr3_0591 or PAS_chr2-2_0481 or PAS_chr3_0675	4-Aspartate Metabolism	0	0	1000	0	2	3.5.1.1
r103	aspartate transaminase	glu-L[m] + oaa[m] <=> akg[m] + asp-L[m]	PAS_chr1-1_0200	4-Aspartate Metabolism[m]	1	-1000	1000	0	2	2.6.1.1
r104	aspartate kinase, irreversible	asp-L[c] + atp[c] => 4pasp[c] + adp[c]	PAS_chr4_0150	Alanine and Aspartate Metabolism	0	0	1000	0	2	2.7.2.4
r105	aspartate-semialdehyde dehydrogenase, irreversible	4pasp[c] + h[c] + nadph[c] => aspsa[c] + nadp[c] + pi[c]	PAS_chr3_0471	Alanine and Aspartate Metabolism	0	0	1000	0	2	1.2.1.11
r106	homocysteine S-methyltransferase	amet[c] + hcys-L[c] => ahcys[c] + h[c] + met-L[c]	PAS_chr4_0664	Alanine and Aspartate Metabolism	0	0	1000	0	2	2.1.1.10
r107	D-Alanine Oxidase	o2[x] + h2o[x] + ala-D[x] => h2o2[x] + nh4[x] + pyr[x]	PAS_chr3_0406	Alanine and Aspartate Metabolism	0	0	1000	0	2	1.4.3.3
r108	Docosanoyl-CoA[x]:oxygen 2-oxidoreductase	o2[x] + ttccoa[x] => h2o2[x] + ttc2coa[x]	PAS_chr1-4_0538	Alanine and Aspartate Metabolism	0	0	1000	0	2	1.3.3.6
r109	aspartate transaminase, peroxisomal	akg[x] + asp-L[x] <=> oaa[x] + glu-L[x]	PAS_chr4_0974	Alanine and Aspartate Metabolism	1	-1000	1000	0	2	2.6.1.1
r110	L-aspartate oxidase	h2o[c] + o2[c] + asp-L[c] => nh4[c] + h2o2[c] + oaa[c]	PAS_chr3_0406	Alanine and Aspartate Metabolism	0	0	1000	0	2
r111	(R,R)-butanediol dehydrogenase	btd-RR[c] + nad[c] <=> actn-R[c] + h[c] + nadh[c]	PAS_chr1-1_0490	Alternate Carbon Metabolism	1	-1000	1000	0	2
r112	1,3-beta-glucan synthase	udpg[c] => 13BDglcn[c] + h[c] + udp[c]	PAS_chr3_0306 or (PAS_chr1-3_0225 and PAS_chr3_0602) or (PAS_chr2-1_0263 and PAS_chr3_0602) or (PAS_chr2-1_0661 and PAS_chr3_0602) or PAS_chr1-3_0226 or PAS_chr3_0184	Alternate Carbon Metabolism	0	0	1000	0	2	2.3.1.199
r113	1,6-beta-glucan synthase	udpg[c] => 16BDglcn[c] + h[c] + udp[c]	PAS_chr4_0508 or PAS_chr3_0929	Alternate Carbon Metabolism	0	0	1000	0	2
r114	Acetaldehyde condensation	2 acald[c] => actn-R[c]	PAS_chr3_0188	Alternate Carbon Metabolism	0	0	1000	0	2	4.1.1.1
r115	alpha,alpha-trehalase	h2o[c] + tre[c] => 2 glc-D[c]	PAS_chr4_0816	Alternate Carbon Metabolism	0	0	1000	0	2	3.2.1.28
r116	alpha,alpha-trehalose-phosphate synthase (UDP-forming)	g6p[c] + udpg[c] => h[c] + tre6p[c] + udp[c]	PAS_c131_0017 and PAS_chr1-3_0054 and PAS_chr2-1_0739	Alternate Carbon Metabolism	0	0	1000	0	2	2.4.1.15
r117	D-lactate dehydrogenase, cytosolic/mitochondrial	2 ficytc[m] + lac-D[c] => 2 focytc[m] + pyr[c]	PAS_chr3_1021 or PAS_chr3_0674	Alternate Carbon Metabolism	0	0	1000	0	2	1.1.2.4
r118	D-sorbitol dehydrogenase (D-fructose producing)	nad[c] + sbt-D[c] => fru[c] + h[c] + nadh[c]	PAS_chr1-1_0490	Alternate Carbon Metabolism	0	0	1000	0	2
r119	D-sorbitol reductase	glc-D[c] + h[c] + nadph[c] => nadp[c] + sbt-D[c]	PAS_chr3_0744	Alternate Carbon Metabolism	0	0	1000	0	2	1.1.1.307
r120	glucan 1,4-alpha-glucosidase	glycogen[c] + h2o[c] => glc-D[c]	PAS_chr2-2_0437	Alternate Carbon Metabolism	0	0	1000	0	2	3.2.1.33
r121	glycogen (starch) synthase	h2o[c] + udpg[c] => 14glun[c] + h[c] + udp[c]	PAS_chr4_0847 or PAS_chr3_0781	Alternate Carbon Metabolism	0	0	1000	0	2	2.4.1.186 2.4.1.11
r122	glycogen phosphorylase	glycogen[c] + pi[c] => g1p[c]	PAS_chr2-1_0173	Alternate Carbon Metabolism	0	0	1000	0	2	2.4.1.1
r123	glycogen synthase (UDPGlc)	udpg[c] => glycogen[c] + h[c] + udp[c]	PAS_chr4_0847 or PAS_chr3_0781	Alternate Carbon Metabolism	0	0	1000	0	2	2.4.1.186 2.4.1.11
r124	hydroxyacylglutathione hydrolase	h2o[c] + lgt-S[c] => gthrd[c] + h[c] + lac-D[c]	PAS_chr3_0783	Alternate Carbon Metabolism	0	0	1000	0	2	3.1.2.6
r125	lactoylglutathione lyase	gthrd[c] + mthgxl[c] => lgt-S[c]	PAS_chr4_0842	Alternate Carbon Metabolism	0	0	1000	0	2	4.4.1.5
r126	L-Lactaldehyde:NADP+ 1-oxidoreductase	h[c] + mthgxl[c] + nadph[c] => lald-L[c] + nadp[c]	PAS_chr3_0744 or PAS_chr4_0336	Alternate Carbon Metabolism	0	0	1000	0	2	1.1.1.307
r127	L-sorbitol dehydrogenase (L-sorbose-producing)	nad[c] + sbt-L[c] => h[c] + nadh[c] + srb-L[c]	PAS_chr1-1_0490	Alternate Carbon Metabolism	0	0	1000	0	2
r128	trehalose-phosphatase	h2o[c] + tre6p[c] => pi[c] + tre[c]	PAS_c131_0017 and PAS_chr1-3_0054 and PAS_chr2-1_0739	Alternate Carbon Metabolism	0	0	1000	0	2	3.1.3.12
r129	sorbose reductase	srb-L[c] + nadph[c] + h[c] => sbt-D[c] + nadp[c]	PAS_chr4_0754	Alternate Carbon Metabolism	0	0	1000	0	2	1.1.1.289
r130	NADPH-dependent methylglyoxal reductase	lald-L[c] + nadp[c] <=> mthgxl[c] + nadph[c] + h[c]	PAS_chr3_0447	Alternate Carbon Metabolism	1	-1000	1000	0	2	1.1.1.283
r131	glycogen debranching enzyme	malt[c] + h2o[c] => 2 glc-D[c]	PAS_chr2-2_0437	Alternate Carbon Metabolism	0	0	1000	0	2	2.4.1.25
r132	hexokinase	atp[c] + fru[c] <=> adp[c] + f6p[c] + h[c]	PAS_chr1-4_0447 or PAS_chr1-4_0561 or PAS_chr3_1192 or PAS_chr4_0624	Alternate Carbon Metabolism	1	-1000	1000	0	2	2.7.1.1
r133	glucosamine-6-phosphate deaminase	h2o[c] + gam6p[c] => nh4[c] + f6p[c]	PAS_chr2-1_0626	Amino sugar and nucleotide sugar Metabolism	0	0	1000	0	2
r134	chitinase	h2o[c] + chitin[c] => acgam[c]	PAS_chr3_0107	Amino sugar and nucleotide sugar Metabolism	0	0	1000	0	2
r135	NADH:ferricytochrome-b5 oxidoreductase	nadh[c] + 2 ficytb5[c] => h[c] + nad[c] + 2 focytb5[c]	PAS_chr4_0149 or PAS_chr2-1_0199	Amino sugar and nucleotide sugar Metabolism	0	0	1000	0	2
r136	chitin deacetylase	h2o[e] + chitin[e] => chitos[e] + ac[e]	PAS_chr1-1_0103	Amino sugar and nucleotide sugar Metabolism	0	0	1000	0	2
r137	UTP:1-Phospho-alpha-D-galacturonate uridylyltransferase	ppi[c] + udpgalur[c] <=> h[c] + utp[c] + galur1p[c]	PAS_chr2-1_0512	Amino sugar and nucleotide sugar Metabolism	1	-1000	1000	0	2
r138	tRNA-dihydrouridine synthase	h[c] + nadph[c] + uri[c] => nadp[c] + 34_dihydrouridine[c]	PAS_chr1-4_0247 or PAS_FragB_0019	Amino sugar and nucleotide sugar Metabolism	0	0	1000	0	2
r139	Phenylalanyl-tRNA synthetase	atp[c] + phe-L[c] + trnaphe[c] --> amp[c] + phetrna[c] + ppi[c]	PAS_chr3_0144 and PAS_chr4_0276 and PAS_chr3_0969 and PAS_chr4_0127 and PAS_chr1-1_0049 and PAS_chr1-1_0366 and PAS_chr1-4_0176 and PAS_chr1-4_0517 and PAS_chr2-1_0185 and PAS_chr2-1_0295 and PAS_chr3_0927 and PAS_chr3_1050 and PAS_chr4_0566 and PAS_chr4_0690 and PAS_chr2-1_0204 and PAS_chr2-2_0157 and PAS_chr2-2_0460	Aminoacyl-tRNA biosynthesis	0	0	1000	0	2	6.1.1.20
r140	Prolyl-tRNA synthetase	atp[c] + pro-L[c] + trnapro[c] --> amp[c] + ppi[c] + protrna[c]	PAS_chr2-2_0209 or PAS_chr1-1_0391	Aminoacyl-tRNA biosynthesis	0	0	1000	0	2	6.1.1.15
r141	Seryl-tRNA synthetase	atp[c] + ser-L[c] + trnaser[c] --> amp[c] + ppi[c] + sertrna[c]	PAS_chr1-4_0104 or PAS_chr1-4_0463	Aminoacyl-tRNA biosynthesis	0	0	1000	0	2	6.1.1.11
r142	Threonyl-tRNA synthetase	atp[c] + thr-L[c] + trnathr[c] --> amp[c] + ppi[c] + thrtrna[c]	PAS_chr2-2_0238	Aminoacyl-tRNA biosynthesis	0	0	1000	0	2	6.1.1.3
r143	Tryptophanyl-tRNA synthetase	atp[c] + trnatrp[c] + trp-L[c] --> amp[c] + ppi[c] + trptrna[c]	PAS_chr3_0165	Aminoacyl-tRNA biosynthesis	0	0	1000	0	2	6.1.1.2
r144	tyrosyl-tRNA synthetase	atp[c] + trnatyr[c] + tyr-L[c] --> amp[c] + ppi[c] + tyrtrna[c]	PAS_chr4_0522	Aminoacyl-tRNA biosynthesis	0	0	1000	0	2	6.1.1.1
r145	Valyl-tRNA synthetase	atp[c] + trnaval[c] + val-L[c] --> amp[c] + ppi[c] + valtrna[c]	PAS_chr3_0754 or PAS_chr2-1_0503 or PAS_chr2-2_0218 or PAS_chr2-2_0138 or PAS_chr2-2_0157 or PAS_chr2-2_0460	Aminoacyl-tRNA biosynthesis	1	-1000	1000	0	2	6.1.1.9
r146	Alanyl-tRNA synthetase	ala-L[c] + atp[c] + trnaala[c] --> alatrna[c] + amp[c] + ppi[c]	PAS_chr3_0462	Aminoacyl-tRNA biosynthesis	0	0	1000	0	2	6.1.1.7
r147	Arginyl-tRNA synthetase	arg-L[c] + atp[c] + trnaarg[c] --> amp[c] + argtrna[c] + ppi[c]	PAS_chr3_0166	Aminoacyl-tRNA biosynthesis	0	0	1000	0	2	6.1.1.19
r148	Asparaginyl-tRNA synthetase	asn-L[c] + atp[c] + trnaasn[c] --> amp[c] + asntrna[c] + ppi[c]	PAS_chr1-1_0390	Aminoacyl-tRNA biosynthesis	0	0	1000	0	2	6.1.1.22
r149	Aspartyl-tRNA synthetase	asp-L[c] + atp[c] + trnaasp[c] --> amp[c] + asptrna[c] + ppi[c]	PAS_chr1-4_0095	Aminoacyl-tRNA biosynthesis	0	0	1000	0	2	6.1.1.12
r150	Cysteinyl-tRNA synthetase	atp[c] + cys-L[c] + trnacys[c] --> amp[c] + cystrna[c] + ppi[c]	PAS_chr1-4_0514	Aminoacyl-tRNA biosynthesis	0	0	1000	0	2	6.1.1.16
r151	Glutaminyl-tRNA synthetase	atp[c] + gln-L[c] + trnagln[c] --> amp[c] + glntrna[c] + ppi[c]	PAS_chr3_0285	Aminoacyl-tRNA biosynthesis	0	0	1000	0	2	6.1.1.18
r152	Glutamyl-tRNA synthetase	atp[c] + glu-L[c] + trnaglu[c] --> amp[c] + glutrna[c] + ppi[c]	PAS_chr1-4_0598	Aminoacyl-tRNA biosynthesis	0	0	1000	0	2	6.1.1.17
r153	Glycyl-tRNA synthetase	atp[c] + gly[c] + trnagly[c] --> amp[c] + glytrna[c] + ppi[c]	PAS_chr3_0376	Aminoacyl-tRNA biosynthesis	0	0	1000	0	2	6.1.1.14
r154	Histidyl-tRNA synthetase	atp[c] + his-L[c] + trnahis[c] --> amp[c] + histrna[c] + ppi[c]	PAS_chr1-3_0244	Aminoacyl-tRNA biosynthesis	0	0	1000	0	2	6.1.1.21
r155	Isoleucyl-tRNA synthetase	atp[c] + ile-L[c] + trnaile[c] --> amp[c] + iletrna[c] + ppi[c]	PAS_chr4_0709	Aminoacyl-tRNA biosynthesis	0	0	1000	0	2	6.1.1.5
r156	Leucyl-tRNA synthetase	atp[c] + leu-L[c] + trnaleu[c] --> amp[c] + leutrna[c] + ppi[c]	PAS_chr4_0393	Aminoacyl-tRNA biosynthesis	0	0	1000	0	2	6.1.1.4
r157	Lysyl-tRNA synthetase	atp[c] + lys-L[c] + trnalys[c] --> amp[c] + lystrna[c] + ppi[c]	PAS_chr3_0949	Aminoacyl-tRNA biosynthesis	0	0	1000	0	2	6.1.1.6
r158	Methionyl-tRNA synthetase	atp[c] + met-L[c] + trnamet[c] --> amp[c] + mettrna[c] + ppi[c]	PAS_chr2-1_0346	Aminoacyl-tRNA biosynthesis	0	0	1000	0	2	6.1.1.10
r159	methionyl-tRNA synthetase, mitochondrial	atp[m] + met-L[m] + trnamet[m] --> amp[m] + mettrna[m] + ppi[m]	PAS_chr2-1_0396	Aminoacyl-tRNA biosynthesis[m]	0	0	1000	0	2	6.1.1.10
r160	phenylalanyl-tRNA synthetase, mitochondrial	atp[m] + phe-L[m] + trnaphe[m] --> amp[m] + phetrna[m] + ppi[m]	PAS_chr1-4_0558	Aminoacyl-tRNA biosynthesis[m]	0	0	1000	0	2	6.1.1.20
r161	threonyl-tRNA synthetase, mitochondrial	atp[m] + thr-L[m] + trnathr[m] --> amp[m] + ppi[m] + thrtrna[m]	PAS_chr2-1_0673	Aminoacyl-tRNA biosynthesis[m]	0	0	1000	0	2	6.1.1.3
r162	Tryptophanyl-tRNA synthetase, mitochondrial	atp[m] + trnatrp[m] + trp-L[m] --> amp[m] + ppi[m] + trptrna[m]	PAS_chr2-2_0245	Aminoacyl-tRNA biosynthesis[m]	0	0	1000	0	2	6.1.1.2
r163	tyrosyl-tRNA synthetase, mitochondrial	atp[m] + trnatyr[m] + tyr-L[m] --> amp[m] + ppi[m] + tyrtrna[m]	PAS_chr3_1110	Aminoacyl-tRNA biosynthesis[m]	0	0	1000	0	2	6.1.1.1
r164	valyl-tRNA synthetase, mitochondrial	atp[m] + trnaval[m] + val-L[m] --> amp[m] + ppi[m] + valtrna[m]	PAS_chr3_0754	Aminoacyl-tRNA biosynthesis[m]	0	0	1000	0	2	6.1.1.9
r165	Arginyl-tRNA synthetase, mitochondrial	arg-L[m] + atp[m] + trnaarg[m] --> amp[m] + argtrna[m] + ppi[m]	PAS_chr3_0166	Aminoacyl-tRNA biosynthesis[m]	0	0	1000	0	2	6.1.1.19
r166	asparaginyl-tRNA synthetase, miotchondrial	asn-L[m] + atp[m] + trnaasn[m] --> amp[m] + asntrna[m] + ppi[m]	PAS_chr1-1_0392	Aminoacyl-tRNA biosynthesis[m]	0	0	1000	0	2	6.1.1.22
r167	Aspartyl-tRNA synthetase, mitochondrial	asp-L[m] + atp[m] + trnaasp[m] --> amp[m] + asptrna[m] + ppi[m]	PAS_chr4_0101	Aminoacyl-tRNA biosynthesis[m]	0	0	1000	0	2	6.1.1.12
r168	glutamyl-tRNA synthetase, mitochondrial	atp[m] + glu-L[m] + trnaglu[m] --> amp[m] + glutrna[m] + ppi[m]	PAS_chr1-1_0241	Aminoacyl-tRNA biosynthesis[m]	0	0	1000	0	2	6.1.1.17
r169	histidyl-tRNA synthetase, mitochondrial	atp[m] + his-L[m] + trnahis[m] --> amp[m] + histrna[m] + ppi[m]	PAS_chr1-3_0244	Aminoacyl-tRNA biosynthesis[m]	0	0	1000	0	2	6.1.1.21
r170	isoleucyl-tRNA synthetase, mitochondrial	atp[m] + ile-L[m] + trnaile[m] --> amp[m] + iletrna[m] + ppi[m]	PAS_chr2-1_0123	Aminoacyl-tRNA biosynthesis[m]	0	0	1000	0	2	6.1.1.5
r171	leucyl-tRNA synthetase, mitochondrial	atp[m] + leu-L[m] + trnaleu[m] --> amp[m] + leutrna[m] + ppi[m]	PAS_chr1-4_0534	Aminoacyl-tRNA biosynthesis[m]	0	0	1000	0	2	6.1.1.4
r172	Lysyl-tRNA synthetase, mitochondrial	atp[m] + lys-L[m] + trnalys[m] --> amp[m] + lystrna[m] + ppi[m]	PAS_chr1-1_0047	Aminoacyl-tRNA biosynthesis[m]	0	0	1000	0	2	6.1.1.6
r173	Methionyl-tRNA formyltransferase, mitochondrial	10fthf[m] + mettrna[m] --> fmettrna[m] + h[m] + thf[m]	PAS_chr1-1_0212	Aminoacyl-tRNA biosynthesis[m]	0	0	1000	0	2	2.1.2.9
r174	fructose-bisphosphatase	fdp[c] + h2o[c] => f6p[c] + pi[c]	PAS_chr3_0868	Anaplerotic reactions	0	0	1000	0	2	3.1.3.11
r175	Isocitrate lyase	icit[c] => glx[c] + succ[c]	PAS_chr1-4_0338	Anaplerotic reactions	0	0	1000	0	2	4.1.3.1
r176	malate synthase	accoa[c] + glx[c] + h2o[c] => coa[c] + h[c] + mal-L[c]	PAS_chr4_0191 or PAS_chr1-4_0459	Anaplerotic reactions	0	0	0	0	2	2.3.3.9
r177	phosphoenolpyruvate carboxykinase	atp[m] + oaa[m] => adp[m] + co2[m] + pep[m]	PAS_FragB_0061	Anaplerotic reactions	0	0	1000	0	2	4.1.1.49
r178	phosphoenolpyruvate carboxykinase	atp[c] + oaa[c] => adp[c] + co2[c] + pep[c]	PAS_FragB_0061	Anaplerotic reactions	0	0	1000	0	2	4.1.1.49
r179	2-methylcitrate synthase	h2o[m] + oaa[m] + ppcoa[m] => 2mcit[m] + coa[m] + h[m]	PAS_chr1-1_0475	Anaplerotic reactions[m]	0	0	1000	0	2	2.3.3.1
r180	2-methylisocitrate dehydratase	2mcacn[m] + h2o[m] <=> micit[m]	NA	Anaplerotic reactions[m]	1	-1000	1000	0	2
r181	malic enzyme (NAD), mitochondrial	mal-L[m] + nad[m] => co2[m] + nadh[m] + pyr[m]	PAS_chr3_0181	Anaplerotic reactions[m]	0	0	1000	0	2	1.1.1.38
r182	malic enzyme (NADP), mitochondrial	mal-L[m] + nadp[m] => co2[m] + nadph[m] + pyr[m]	PAS_chr3_0181	Anaplerotic reactions[m]	0	0	1000	0	2	1.1.1.38
r183	methylisocitrate lyase	micit[m] => pyr[m] + succ[m]	PAS_chr1-4_0338	Anaplerotic reactions[m]	0	0	1000	0	2	4.1.3.1
r184	arabinose reductase	arab-L[c] + h[c] + nadph[c] => abt[c] + nadp[c]	PAS_chr2-1_0573 or PAS_chr3_0744	Arabinose Metabolism	0	0	1000	0	2	1.1.1.307
r185	D-arabinono-1,4-lactone oxidase	Dara14lac[c] + o2[c] <=> ertascb-D[c] + h2o2[c]	PAS_chr2-1_0197	Arabinose Metabolism	1	-1000	1000	0	2	1.1.3.37
r186	D-arabinose 1-dehydrogenase (NAD-dependent)	arab-D[c] + nad[c] => Dara14lac[c] + h[c] + nadh[c]	PAS_chr2-1_0775	Arabinose Metabolism	0	0	1000	0	2	1.1.1.116
r187	D-arabinose 1-dehydrogenase (NADP)	nadp[c] + arab-D[c] => h[c] + nadph[c] + Dara14lac[c]	PAS_chr2-1_0775	Arabinose Metabolism	0	0	1000	0	2
r188	N-acteylglutamate synthase, mitochondrial	accoa[m] + glu-L[m] => acglu[m] + coa[m] + h[m]	PAS_chr1-4_0215 or PAS_chr3_0176	Arginine and Proline Metabolism	0	0	1000	0	2	2.3.1.1 2.3.1.35
r189	acetylglutamate kinase, mitochondrial	acglu[m] + atp[m] => acg5p[m] + adp[m]	PAS_chr2-1_0168	Arginine and Proline Metabolism	0	0	1000	0	2	2.7.2.8
r190	N-acetyl-g-glutamyl-phosphate reductase, irreversible, mitochondrial	acg5p[m] + h[m] + nadph[m] => acg5sa[m] + nadp[m] + pi[m]	PAS_chr2-1_0168	Arginine and Proline Metabolism	0	0	1000	0	2	1.2.1.38
r191	acteylornithine transaminase, irreversible, mitochondrial	acg5sa[m] + glu-L[m] => acorn[m] + akg[m]	PAS_chr4_0645	Arginine and Proline Metabolism	0	0	1000	0	2	2.6.1.11
r192	ornithine transacetylase, irreversible, mitochondrial	acorn[m] + glu-L[m] => acglu[m] + orn[m]	PAS_chr3_0176	Arginine and Proline Metabolism	0	0	1000	0	2	2.3.1.35
r193	ornithine carbamoyltransferase, irreversible	cbp[c] + orn[c] => citr-L[c] + h[c] + pi[c]	PAS_chr3_0623	Arginine and Proline Metabolism	0	0	1000	0	2	2.1.3.3
r194	argininosuccinate synthase, reversible	asp-L[c] + atp[c] + citr-L[c] => amp[c] + argsuc[c] + h[c] + ppi[c]	PAS_chr3_0216	Arginine and Proline Metabolism	0	0	1000	0	2	6.3.4.5
r195	argininosuccinate lyase	argsuc[c] => arg-L[c] + fum[c]	PAS_chr1-1_0389	Arginine and Proline Metabolism	0	0	1000	0	2	4.3.2.1
r196	arginase	arg-L[c] + h2o[c] => orn[c] + urea[c]	PAS_chr2-2_0288 or PAS_chr4_0684	Arginine and Proline Metabolism	0	0	1000	0	2	3.5.3.1
r197	ornithine transaminase	akg[c] + orn[c] => glu-L[c] + glu5sa[c]	PAS_chr3_0410	Arginine and Proline Metabolism	0	0	1000	0	2	2.6.1.13
r198	L-glutamate 5-semialdehyde dehydratase, reversible	glu5sa[c] <=> 1pyr5c[c] + h[c] + h2o[c]	NA	Arginine and Proline Metabolism	1	-1000	1000	0	2
r199	pyrroline-5-carboxylate reductase	1pyr5c[c] + 2 h[c] + nadph[c] => nadp[c] + pro-L[c]	PAS_chr4_0398	Arginine and Proline Metabolism	0	0	1000	0	2	1.5.1.2
r200	4-Guanidinobutanoate amidinohydrolase	4gudbutn[c] + h2o[c] => 4abut[c] + urea[c]	NA	Arginine and Proline Metabolism	0	0	1000	0	2
r201	oxygen 2-oxidoreductase	arg-L[c] + o2[c] => 4gudbd[c] + co2[c] + h2o[c]	NA	Arginine and Proline Metabolism	0	0	1000	0	2
r202	aldehyde dehydrogenase (NAD+)	4abutn[c] + nad[c] + h2o[c] => 4abut[c] + nadh[c] + h[c]	PAS_chr1-4_0064 or PAS_chr2-1_0853 or PAS_chr3_0987 or PAS_chr4_0043	Arginine and Proline Metabolism	0	0	1000	0	2	1.2.1.3
r203	spermidine dehydrogenase	spmd[c] + o2[c] + h2o[c] => 13dampp[c] + 4abutn[c] + h2o2[c]	NA	Arginine and Proline Metabolism	0	0	1000	0	2
r204	amidase	4gudbd[c] + h2o[c] => 4gudbutn[c] + nh4[c]	PAS_chr2-1_0400 or PAS_chr3_0283	Arginine and Proline Metabolism	0	0	1000	0	2	6.3.5.6 6.3.5.7 3.5.1.4
r205	argininosuccinate lyase	gtp[c] + imp[c] + asp-L[c] => gdp[c] + pi[c] + dcamp[c]	PAS_chr1-1_0389	Arginine and Proline Metabolism	0	0	1000	0	2	4.3.2.1
r206	argininosuccinate synthase, reversible	dcamp[c] => fum[c] + amp[c]	PAS_chr3_0216	Arginine and Proline Metabolism	0	0	1000	0	2	6.3.4.5
r207	carbamoyl-phosphate synthase (glutamine-hydrolysing)	2 atp[c] + gln-L[c] + h2o[c] + hco3[c] => 2 adp[c] + cbp[c] + glu-L[c] + 2 h[c] + pi[c]	PAS_chr4_0138 and PAS_chr3_0799 or PAS_chr2-2_0142	Arginine and Proline Metabolism	0	0	1000	0	2	6.3.5.5 2.1.3.2
r208	glutamate 5-kinase	atp[c] + glu-L[c] => adp[c] + glu5p[c]	PAS_chr3_0294	Arginine and Proline Metabolism	0	0	1000	0	2	2.7.2.11
r209	glutamate-5-semialdehyde dehydrogenase	glu5p[c] + h[c] + nadh[c] => glu5sa[c] + nad[c] + pi[c]	PAS_chr4_0665	Arginine and Proline Metabolism	0	0	1000	0	2	1.2.1.41
r210	glutamate-5-semialdehyde dehydrogenase	glu5p[c] + h[c] + nadph[c] => glu5sa[c] + nadp[c] + pi[c]	PAS_chr4_0665	Arginine and Proline Metabolism	0	0	1000	0	2	1.2.1.41
r211	Ornithine Decarboxylase	h[c] + orn[c] => co2[c] + ptrc[c]	PAS_chr3_0417	Arginine and Proline Metabolism	0	0	1000	0	2	4.1.1.17
r212	spermidine synthase	ametam[c] + ptrc[c] => 5mta[c] + h[c] + spmd[c]	PAS_chr2-1_0885	Arginine and Proline Metabolism	0	0	1000	0	2	2.5.1.16
r213	spermine synthase	ametam[c] + spmd[c] => 5mta[c] + h[c] + sprm[c]	PAS_chr4_0648	Arginine and Proline Metabolism	0	0	1000	0	2	2.5.1.22
r214	aldehyde dehydrogenase (NADP+)	4abutn[c] + nadp[c] + h2o[c] => 4abut[c] + nadph[c] + h[c]	NA	Arginine and Proline Metabolism	0	0	1000	0	2
r215	pyrroline-5-carboxylate reductase	1pyr5c[m] + 2 h[m] + nadph[m] => nadp[m] + pro-L[m]	PAS_chr4_0398	Arginine and Proline Metabolism	0	0	1000	0	2	1.5.1.2
r216	L-erythro-4-Hydroxyglutamate:2-oxoglutarate aminotransferase, peroxisomal	akg[x] + e4hglu[x] => glu-L[x] + 4h2oglt[x]	PAS_chr4_0974	Arginine and Proline Metabolism	0	0	1000	0	2	2.6.1.1
r217	carbamoyl-phosphate synthase (glutamine-hydrolysing), nuclear	2 atp[n] + h2o[n] + hco3[n] + gln-L[n] => 2 adp[n] + 2 h[n] + pi[n] + glu-L[n] + cbp[n]	NA	Arginine and Proline Metabolism	0	0	1000	0	2	6.3.5.5
r218	N4-Acetylaminobutanal:NAD+ oxidoreductase	h2o[c] + nad[c] + n4abutn[c] => 2 h[c] + nadh[c] + 4aabutn[c]	NA	Arginine and Proline Metabolism	0	0	1000	0	2
r219	L-1-Pyrroline-3-hydroxy-5-carboxylate spontaneous conversion to L-4-Hydroxyglutamate semialdehyde	h2o[m] + h[m] + 1p3h5c[m] <=> 4hglusa[m]	NA	Arginine and Proline Metabolism	1	-1000	1000	0	2
r220	acetylornithine deacetylase	h2o[c] + acorn[c] => ac[c] + orn[c]	PAS_chr1-1_0129	Arginine and proline Metabolism	0	0	0	0	2
r221	pyrroline-5-carboxylate reductase (m)	2 h[c] + nadh[c] + 1pyr5c[c] => nad[c] + pro-L[c]	PAS_chr4_0398	Arginine and proline Metabolism	0	0	1000	0	2
r222	L-Proline,2-oxoglutarate:oxygen oxidoreductase (4-hydroxylating) (ER)	akg[c] + o2[c] + pro-L[c] <=> co2[c] + succ[c] + 4hpro-LT[c]	NA	Arginine and proline Metabolism	1	-1000	1000	0	2
r223	puta3	h2o[m] + nad[m] + glu5sa[m] <=> 2 h[m] + nadh[m] + glu-L[m]	PAS_chr2-1_0853 or PAS_chr4_0254	Arginine and proline Metabolism	1	-1000	1000	0	2
r224	L-glutamate 5-semialdehyde dehydratase (spontaneous)	glu5sa[m] <=> h2o[m] + h[m] + 1pyr5c[m]	NA	Arginine and proline Metabolism	1	-1000	1000	0	2
r225	prolyl 4-hydroxylase	pro-L[m] + akg[m] + o2[m] => 4hpro-LT[m] + succ[m] + co2[m]	NA	Arginine and Proline Metabolism[m]	0	0	1000	0	2
r226	ornithine transaminase	akg[m] + orn[m] => glu-L[m] + glu5sa[m]	PAS_chr3_0410	Arginine and Proline Metabolism[m]	0	0	1000	0	2	2.6.1.13
r227	Spontaneous reaction	1p3h5c[m] + h2o[m] <=> 4hglusa[m]	NA	Arginine and Proline Metabolism[m]	1	-1000	1000	0	2
r228	4-hydroxy-2-oxoglutarate aldolase	4h2oglt[c] => pyr[c] + glx[c]	NA	Arginine and Proline Metabolism[m]	0	0	1000	0	2
r229	deoxyhypusine synthase, cytosolic/mitochondrial	h2o[c] + q6[m] + spmd[c] => 13dampp[c] + 4abutn[c] + q6h2[m]	PAS_chr1-3_0211	Arginine and Proline Metabolism[m]	0	0	1000	0	2	2.5.1.46
r230	L-1-pyrroline-3-hydroxy-5-carboxylate dehydrogenase	1p3h5c[m] + 2 h2o[m] + nad[m] => e4hglu[m] + h[m] + nadh[m]	PAS_chr2-2_0496	Arginine and Proline Metabolism[m]	0	0	1000	0	2	1.2.1.88
r231	L-4-hydroxyglutamate semialdehyde dehydrogenase, mitochondrial	4hglusa[m] + h2o[m] + nad[m] <=> e4hglu[m] + 2 h[m] + nadh[m]	PAS_chr2-2_0496	Arginine and Proline Metabolism[m]	1	-1000	1000	0	2	1.2.1.88
r232	L-erythro-4-Hydroxyglutamate:2-oxoglutarate aminotransferase, mitochondrial	akg[m] + e4hglu[m] => 4h2oglt[m] + glu-L[m]	PAS_chr1-1_0200 or PAS_chr4_0974	Arginine and Proline Metabolism[m]	0	0	1000	0	2	2.6.1.1
r233	L-hydroxyproline reductase (NAD)	1p3h5c[m] + 2 h[m] + nadh[m] <=> 4hpro-LT[m] + nad[m]	PAS_chr4_0398	Arginine and Proline Metabolism[m]	1	-1000	1000	0	2	1.5.1.2
r234	L-hydroxyproline dehydrogenase (NAD), mitochondrial	4hpro-LT[m] + nad[m] => 1p3h5c[m] + 2 h[m] + nadh[m]	PAS_chr2-2_0496	Arginine and Proline Metabolism[m]	0	0	1000	0	2	1.2.1.88
r235	L-hydroxyproline dehydrogenase (NADP), mitochondrial	4hpro-LT[m] + nadp[m] => 1p3h5c[m] + 2 h[m] + nadph[m]	PAS_chr2-2_0496	Arginine and Proline Metabolism[m]	0	0	1000	0	2	1.2.1.88
r236	proline oxidase (NAD), mitochondrial	nad[m] + pro-L[m] => 1pyr5c[m] + 2 h[m] + nadh[m]	PAS_chr1-3_0269	Arginine and Proline Metabolism[m]	0	0	1000	0	2	1.5.-.-
r237	ATP maintenance requirement	atp[c] + h2o[c] => adp[c] + h[c] + pi[c]	NA	ATP maintenance	0	0	1000	0	2
r238	beta-galactosidase biosynthesis	0.0248 lys-L[c] + 0.0311 his-L[c] + 0.0603 arg-L[c] + 0.0164 amet[c] + 0.105 asp-L[c] +0.0552 thr-L[c] + 0.0569 ser-L[c] + 0.1211 glu-L[c] + 0.057 pro-L[c] + 0.0722 gly + 0.0796 ala-L[c] + 0.0635 val-L[c] + 0.0208 met-L[c] + 0.0407 ile-L[c] + 0.0940 leu-L[c] + 0.0309 tyr-L[c] + 0.038 phe-L[c] => β-galactosidase[c]	NA	beta-galactosidase biosynthesis	0	0	1000	0	4
r239	Average fatty acyl-CoA	0.136 pmtcoa[c] + 0.036 stcoa[c] + 0.303 odecoa[c] + 0.004 tdcoa[c] + 0.004 hexccoa[c] + 0.214 lnlncacoa[c] + 0.033 hdcoa[c] + 0.271 ocdycacoa[c] <=> faRcoa[c]		Biomass Composition	1	-1000	1000	0	2
r240	Average fatty acid	0.136 hdca[c] + 0.036 ocdca[c] + 0.004 hexc[c] + 0.004 ttdca[c] + 0.033 hdcea[c] + 0.303 ocdcea[c] + 0.271 ocdcya[c] + 0.214 lnlnca[c] <=> fatty[c]		Biomass Composition	1	-1000	1000	0	2
r241	Sphingolipid composition	0.0508 ceravg[c] + 0.2203 GlcCer[c] + 0.243 IPCavg[c] + 0.243 mip2cavg[c] + 0.243 mipcavg[c] => SPHLIPID[c]	NA	Biomass requirement	0	0	1000	0	4
r242	Steryl ester composition (mmol/mmol)	0.0156 epistest_SC[c] + 0.9261 ergstest_SC[c] + 0.0156 fecostest_SC[c] + 0.0049 lanostest_SC[c] + 0.0378 zymstest_SC[c] => SE[c]	NA	Biomass requirement	0	0	1000	0	4
r243	Phospholipid composition (mmol/mmol)	0.5066 pc_SC[c] + 0.0246 pa_SC[c] + 0.0645 ps_SC[c] + 0.0617 ptd1ino_SC[c] + 0.3287 pe_SC[c] + 0.0138 clpn_SC[c] => PHOSPHOLIPID[c]	NA	Biomass requirement	0	0	1000	0	4
r244	Sterol composition (mmol/mmol)	0.0156 epist[c] + 0.9261 ergst[c] + 0.0156 fecost[c] + 0.0049 lanost[c] + 0.0378 zymst[c] => sterols[c]	NA	Biomass requirement	0	0	1000	0	4
r245	Diglycerides and triglycerides composition (mmol/mmol)	0.345 12dgr_SC[c] + 0.655 triglyc_SC[c] => glycerides[c]	NA	Biomass requirement	0	0	1000	0	4
r246	Aminoacid composition mmol/g)	0.943 ala-L[c] + 0.595 arg-L[c] + 0.388 asn-L[c] + 0.388 asp-L[c] + 0.013 cys-L[c] + 0.819 glu-L[c] + 0.819 gln-L[c] + 0.629 gly[c] + 0.158 his-L[c] + 0.364 ile-L[c] + 0.617 leu-L[c] + 0.559 lys-L[c] + 0.068 met-L[c] + 0.135 orn[c] + 0.268 phe-L[c] + 0.324 pro-L[c] + 0.568 ser-L[c] + 0.510 thr-L[c] + 0.124 trp-L[c] + 0.188 tyr-L[c] + 0.493 val-L[c] => protein[c]	PAS_chr1-3_0202 and PAS_chr1-4_0629 and PAS_chr1-1_0023 and PAS_chr2-1_0379 and PAS_chr2-2_0210 and PAS_chr1-4_0577 and PAS_chr1-4_0187 and PAS_chr2-1_0140 and PAS_chr1-1_0491 and PAS_chr2-1_0636 and PAS_chr4_0874 and PAS_chr3_0534 and PAS_chr1-1_0274 and PAS_chr1-3_0247 and PAS_chr4_0395 and PAS_chr3_1014 and PAS_chr1-4_0210 and PAS_chr1-4_0134 and PAS_chr4_0322 and PAS_chr4_0322 and PAS_chr1-3_…	Biomass requirement	0	0	1000	0	4
r247	RNA composition (mmol/g) - polymerization	0.9534 damp[c] + 0.6652 dcmp[c] + 0.6652 dgmp[c] + 0.9534 dtmp[c] => DNA[c]	PAS_chr3_0765 and PAS_chr3_0703 and PAS_chr2-1_0868 and PAS_chr2-1_0163 and PAS_chr2-1_0100 and PAS_chr2-1_0697 and PAS_chr2-2_0349 and PAS_chr1-4_0703 and PAS_chr4_0229 and PAS_chr1-3_0083 and PAS_chr2-1_0395 and PAS_chr2-1_0500 and PAS_chr4_0323 and PAS_chr4_0891 and PAS_chr2-1_0149 and PAS_chr1-4_0360 and PAS_chr1-4_0146 and PAS_chr2-2_0339 and PAS_chr1-4_0269 and PAS_chr1-4_0142 and PAS_chr3_…	Biomass requirement	0	0	1000	0	4
r248	RNA composition (mmol/g) - polymerization	DNA[c] => 0.9534 damp[c] + 0.6652 dcmp[c] + 0.6652 dgmp[c] + 0.9534 dtmp[c]	PAS_chr1-1_0087 or PAS_chr1-1_0207 or PAS_chr1-1_0238 or PAS_chr1-4_0175 or PAS_chr1-4_0204 or PAS_chr1-4_0679 or PAS_chr1-4_0549 or PAS_FragB_0056 or PAS_chr2-1_0095 or PAS_chr2-1_0228 or PAS_chr2-1_0439 or PAS_chr2-1_0688 or PAS_chr2-1_0797 or PAS_chr3_0219 or PAS_chr4_0143 or PAS_chr4_0223 or PAS_chr4_0279 or PAS_chr1-3_0055 or PAS_chr2-2_0280 or PAS_chr3_0810 or PAS_chr4_0492	Biomass requirement	0	0	1000	0	4
r249	DNA composition (mmol/g) - polymerization	0.8794 amp[c] + 0.7774 cmp[c] + 0.7045 gmp[c] + 0.7618 ump[c] => RNA[c]	PAS_chr3_0942 and PAS_chr1-1_0259 and PAS_chr3_0568 and PAS_chr3_0651 and PAS_chr3_0574 and PAS_chr2-2_0431 and PAS_chr2-2_0387 and PAS_chr2-1_0125 and PAS_chr2-1_0554 and PAS_chr4_0826 and PAS_chr1-4_0324 and PAS_chr4_0925 and PAS_chr4_0697 and PAS_chr4_0302 and PAS_chr4_0239 and PAS_chr1-4_0645 and PAS_chr4_0735 and PAS_chr1-4_0359 and PAS_chr2-1_0223 and PAS_chr2-2_0434 and PAS_chr2-2_0309 and…	Biomass requirement	0	0	1000	0	4
r250	DNA composition (mmol/g) - polymerization	RNA[c] => 0.8794 amp[c] + 0.7774 cmp[c] + 0.7045 gmp[c] + 0.7618 ump[c]	PAS_chr1-3_0074 or PAS_chr1-3_0272 or PAS_chr1-1_0019 or PAS_chr1-1_0061 or PAS_chr1-1_0269 or PAS_chr1-1_0292 or PAS_chr1-4_0007 or PAS_chr1-4_0051 or PAS_chr1-4_0118 or PAS_chr1-4_0191 or PAS_chr1-4_0661 or PAS_chr1-4_0209 or PAS_chr1-4_0356 or PAS_chr1-4_0461 or PAS_chr1-4_0592 or PAS_chr2-1_0030 or PAS_chr2-1_0378 or PAS_chr2-2_0187 or PAS_chr3_0344 or PAS_chr3_0496 or PAS_chr3_0629 or PAS_ch…	Biomass requirement	0	0	1000	0	4
r251	Lipid composition (mmol/g)	0.2051 PHOSPHOLIPID[c] + 0.4766 sterols[c] + 0.1167 SE[c] + 0.7272 glycerides[c] + 0.0091 SPHLIPID[c] => lipid[c]		Biomass requirement	0	0	1000	0	4
r252	Cofactor composition (mmol/g DCW)	0.000001 nad[c] + 0.000001 coa[c] + 0.000001 thf[c] + 0.000001 fmn[m] + 0.000001 q6[m] + 0.000001 fad[c] + 0.000001 thm[c] + 0.000001 gthrd[c] + 0.000001 pheme[m] + 0.000001 camp[c] => COF[c]	NA	Biomass requirement	0	0	1000	0	4
r253	Carbohydrate composition (mmol/g)	0.022 tre[c] + 0.205 chitin[c] + 1.769 glycogen[c] + 3.065 13BDglcn[c] + 1.03 mannan[c] => carbohydrate[c]	NA	Biomass requirement	0	0	1000	0	4
r254	Pichia Biomass requirement	0.062 lipid[c] + 0.369 carbohydrate[c] + 0.37 protein[c] + 0.066 RNA[c] + 0.001 DNA[c] + 0.132 COF[c] + 20.4 atp[c] + 20.4 h2o[c] => 0.868 biomass[c] + 20.4 pi[c] + 20.4 adp[c]	NA	Biomass requirement	0	0	1000	1	4
r255	Artificial protein synthesis (included for connectivity)	phetrna[c] + protrna[c] + sertrna[c] + thrtrna[c] + trptrna[c] + tyrtrna[c] + valtrna[c] + alatrna[c] + argtrna[c] + asntrna[c] + asptrna[c] + cystrna[c] + glntrna[c] + glutrna[c] + glytrna[c] + histrna[c] + iletrna[c] + leutrna[c] + lystrna[c] + mettrna[c] + mettrna[m] + phetrna[m] + thrtrna[m] + trptrna[m] + tyrtrna[m] + valtrna[m] + argtrna[m] + asntrna[m] + asptrna[m] + glutrna[m] + histrna[m…	NA	Biomass requirement(artifical protein)	0	0	1000	0
r256	3-oxoacyl-[acyl-carrier-protein] synthase II	gmeACP[c] + malACP[c] => 3kpmeACP[c] + co2[c] + ACP[c]	PAS_chr4_0511	Biotin metabolism	0	0	1000	0	2	2.3.1.179
r257	3-oxoacyl-[acyl-carrier protein] reductase	3kpmeACP[c] + nadph[c] + h[c] => hpmeACP[c] + nadp[c]	PAS_chr2-1_0856	Biotin metabolism	0	0	1000	0	2	1.1.1.100
r258	3-hydroxypimeloyl-[acp]-methyl-ester hydro-lyase	hpmeACP[c] => epmeACP[c] + h2o[c]	NA	Biotin metabolism	0	0	1000	0	2
r259	pimelyl-[acyl-carrier protein]-methyl-ester:NADP+ oxidoreductase	epmeACP[c] + nadph[c] + h[c] => pmeACP[c] + nadp[c]	NA	Biotin metabolism	0	0	1000	0	2
r260	pimeloyl-[acyl-carrier protein]-methyl-ester hydrolase	pmeACP[c] + h2o[c] => pimACP[c] + metoh[c]	NA	Biotin metabolism	0	0	1000	0	2
r261	pimeloyl-[acyl-carrier protein]:L-alanine C-pimeloyltransferase	pimACP[c] + ala-L[c] => 8aonn[c] + ACP[c] + co2[c]	NA	Biotin metabolism	0	0	1000	0	2
r262	8-amino-7-oxononanoate aminotransferase	amet[c] + 8aonn[c] => amob[c] + dann[c]	NA	Biotin metabolism	0	0	1000	0	2
r263	carbon-dioxide cyclo-ligase	atp[c] + dann[c] + co2[c] => adp[c] + pi[c] + dtbt[c]	NA	Biotin metabolism	0	0	1000	0	2
r264	malonyl-[acyl-carrier protein] O-methyltransferase	amet[c] + malACP[c] => ahcys[c] + mmeACP[c]	NA	Biotin metabolism	0	0	1000	0	2
r265	3-oxoacyl-[acyl-carrier-protein] synthase II	mmeACP[c] + malACP[c] => 3kgmeACP[c] + co2[c] + ACP[c]	PAS_chr4_0511	Biotin metabolism	0	0	1000	0	2	2.3.1.179
r266	3-hydroxyglutaryl-[acp]-methyl-ester:NADP+ oxidoreductase	3kgmeACP[c] + nadph[c] + h[c] => 3hgmeACP[c] + nadp[c]	PAS_chr2-1_0856	Biotin metabolism	0	0	1000	0	2
r267	3-hydroxyglutaryl-[acp]-methyl-ester hydro-lyase	3hgmeACP[c] => egmeACP[c] + h2o[c]	NA	Biotin metabolism	0	0	1000	0	2
r268	glutaryl-[acp]-methyl-ester:NADP+ oxidoreductase	egmeACP[c] + nadph[c] + h[c] => gmeACP[c] + nadp[c]	NA	Biotin metabolism	0	0	1000	0	2
r269	biotin synthase	dtbt[c] + s[c] <=> btn[c] + 2 h[c]	PAS_chr1-3_0052	Biotin metabolism	1	0	1000	0	2	2.8.1.6
r270	biotin-[acetyl-CoA-carboxylase] ligase	atp[c] + btn[c] + h[c] => btamp[c] + ppi[c]	PAS_chr3_0569	Biotin metabolism	0	0	1000	0	2	6.3.4.9 6.3.4.10 6.3.4.11 6.3.4.15
r271	alpha,alpha-trehalase, extracellular	h2o[e] + tre[e] => 2 glc-D[e]	PAS_chr4_0342	Carbohydrate Metabolism	0	0	1000	0	2	3.2.1.28
r272	aldehyde dehydrogenase (2-phenylethanol, NADP)	h[c] + nadph[c] + pacald[c] => 2phetoh[c] + nadp[c]	PAS_chr4_0576	Complex Alcohol Metabolism	0	0	1000	0	2	1.1.1.2
r273	aldehyde dehydrogenase (isoamyl alcohol, NAD)	3mbald[c] + h[c] + nadh[c] => iamoh[c] + nad[c]	PAS_chr2-1_0472 or PAS_chr3_1028	Complex Alcohol Metabolism	0	0	1000	0	2	1.1.1.1 1.1.1.284
r274	aldehyde dehydrogenase (isoamyl alcohol, NADP)	3mbald[c] + h[c] + nadph[c] => iamoh[c] + nadp[c]	PAS_chr4_0576	Complex Alcohol Metabolism	0	0	1000	0	2	1.1.1.2
r275	aldehyde dehydrogenase (isobutyl alcohol, NAD)	2mppal[c] + h[c] + nadh[c] => ibutoh[c] + nad[c]	PAS_chr2-1_0472 or PAS_chr3_1028	Complex Alcohol Metabolism	0	0	1000	0	2	1.1.1.1 1.1.1.284
r276	aldehyde dehydrogenase (isobutyl alcohol, NADP)	2mppal[c] + h[c] + nadph[c] => ibutoh[c] + nadp[c]	PAS_chr4_0576	Complex Alcohol Metabolism	0	0	1000	0	2	1.1.1.2
r277	aldehyde dehydrogenase (tryptophol, NAD)	h[c] + id3acald[c] + nadh[c] => ind3eth[c] + nad[c]	PAS_chr2-1_0472 or PAS_chr3_1028	Complex Alcohol Metabolism	0	0	1000	0	2	1.1.1.1 1.1.1.284
r278	alcohol O-acetyltransferase	accoa[c] + etoh[c] => coa[c] + aces[c]	NA	Complex Alcohol Metabolism	0	0	1000	0	2
r279	Ethyl acetate-hydrolyzing esterase	aces[c] + h2o[c] => ac[c] + etoh[c] + h[c]	PAS_chr4_0922	Complex Alcohol Metabolism	0	0	1000	0	2
r280	Phenylpyruvate decarboxylase	h[c] + phpyr[c] => co2[c] + pacald[c]	PAS_chr3_0188 or PAS_chr3_0095	Complex Alcohol Metabolism	0	0	1000	0	2	4.1.1.1 :4.1.1.-
r281	3-Isopropylmalate 3-methyltransferase	3c2hmp[c] + amet[c] => 3ipmmest[c] + ahcys[c]	PAS_chr3_0330	Complex Alcohol Metabolism	0	0	1000	0	2
r282	3-Methyl-2-oxobutanoate decarboxylase	3mob[c] + h[c] => 2mppal[c] + co2[c]	PAS_chr3_0188	Complex Alcohol Metabolism	0	0	1000	0	2	4.1.1.1
r283	3-Methyl-2-oxopentanoate decarboxylase	3mop[c] + h[c] => 2mbald[c] + co2[c]	PAS_chr3_0188 or PAS_chr3_0095	Complex Alcohol Metabolism	0	0	1000	0	2	4.1.1.1
r284	4-Methyl-2-oxopentanoate decarboxylase	4mop[c] + h[c] => 3mbald[c] + co2[c]	PAS_chr3_0188 or PAS_chr3_0095	Complex Alcohol Metabolism	0	0	1000	0	2	4.1.1.1
r285	aldehyde dehydrogenase (2-methylbutanol, NAD)	2mbald[c] + h[c] + nadh[c] => 2mbtoh[c] + nad[c]	PAS_chr2-1_0472 or PAS_chr3_1028	Complex Alcohol Metabolism	0	0	1000	0	2	1.1.1.1 1.1.1.284
r286	aldehyde dehydrogenase (2-methylbutanol, NADP)	2mbald[c] + h[c] + nadph[c] => 2mbtoh[c] + nadp[c]	PAS_chr1-1_0360 or PAS_chr4_0576	Complex Alcohol Metabolism	0	0	1000	0	2	1.1.1.156
r287	aldehyde dehydrogenase (2-phenylethanol, NAD)	h[c] + nadh[c] + pacald[c] => 2phetoh[c] + nad[c]	PAS_chr2-1_0472 or PAS_chr3_1028	Complex Alcohol Metabolism	0	0	1000	0	2	1.1.1.1 1.1.1.284
r288	aldehyde dehydrogenase (2-phenylethanol, NAD), mitochondrial	h[m] + nadh[m] + pacald[m] => 2phetoh[m] + nad[m]	PAS_chr2-1_0472	Complex Alcohol Metabolism[m]	0	0	1000	0	2	1.1.1.1
r289	aldehyde dehydrogenase (isoamyl alcohol, NAD), mitochondrial	3mbald[m] + h[m] + nadh[m] => iamoh[m] + nad[m]	PAS_chr2-1_0472	Complex Alcohol Metabolism[m]	0	0	1000	0	2	1.1.1.1
r290	aldehyde dehydrogenase (isobutyl alcohol, NAD), mitochondrial	2mppal[m] + h[m] + nadh[m] => ibutoh[m] + nad[m]	PAS_chr2-1_0472	Complex Alcohol Metabolism[m]	0	0	1000	0	2	1.1.1.1
r291	aldehyde dehydrogenase (tryptophol, NAD), mitochondrial	h[m] + id3acald[m] + nadh[m] => ind3eth[m] + nad[m]	PAS_chr2-1_0472	Complex Alcohol Metabolism[m]	0	0	1000	0	2	1.1.1.1
r292	aldehyde dehydrogenase (2-methylbutanol, NAD), mitochondrial	2mbald[m] + h[m] + nadh[m] => 2mbtoh[m] + nad[m]	PAS_chr2-1_0472	Complex Alcohol Metabolism[m]	0	0	1000	0	2	1.1.1.1
r293	3',5'-bisphosphate nucleotidase	h2o[c] + pap[c] => amp[c] + pi[c]	PAS_chr2-1_0547	Cysteine Metabolism	0	0	1000	0	2	3.1.3.7
r294	adenylyl-sulfate kinase	aps[c] + atp[c] => adp[c] + h[c] + paps[c]	PAS_chr3_0667	Cysteine Metabolism	0	0	1000	0	2	2.7.1.25
r295	cysteine synthase	acser[c] + h2s[c] => ac[c] + cys-L[c] + h[c]	PAS_chr1-3_0273	Cysteine Metabolism	0	0	1000	0	2	2.5.1.47
r296	phosphoadenylyl-sulfate reductase (thioredoxin)	paps[c] + trdrd[c] => 2 h[c] + pap[c] + so3[c] + trdox[c]	PAS_chr4_0284	Cysteine Metabolism	0	0	1000	0	2
r297	sulfate adenylyltransferase	atp[c] + h[c] + so4[c] => aps[c] + ppi[c]	PAS_chr1-4_0253	Cysteine Metabolism	0	0	1000	0	2	2.7.7.4
r298	sulfate adenylyltransferase (ADP)	adp[c] + h[c] + so4[c] => aps[c] + pi[c]	PAS_chr1-1_0323	Cysteine Metabolism	1	-1000	1000	0	2	2.7.7.53
r299	sulfite reductase (NADPH2)	3 h2o[c] + h2s[c] + 3 nadp[c] <=> 5 h[c] + 3 nadph[c] + so3[c]	PAS_chr4_0369 or PAS_chr3_1084	Cysteine Metabolism	1	-1000	1000	0	2	1.8.1.2
r300	homoserine acetyltransferase	accoa[c] + hom-L[c] => coa[c] + achms[c]	PAS_chr2-1_0383 or PAS_chr4_0865	Cysteine Metabolism	0	0	1000	0	2	2.3.1.31
r301	3-sulfino-alanine transaminase (irreversible)	akg[c] + 3sala[c] <=> glu-L[c] + 3snpyr[c]	PAS_chr1-1_0200 or PAS_chr4_0974	Cysteine Metabolism	1	0	1000	0	2
r302	3-sulfinopyruvate hydrolase (spotaneous reaction)	h2o[c] + 3snpyr[c] => h[c] + pyr[c] + so3[c]	NA	Cysteine Metabolism	0	0	1000	0	2
r303	cysteine oxidase	o2[c] + cys-L[c] => h[c] + 3sala[c]	PAS_chr2-2_0322	Cysteine Metabolism	0	0	1000	0	2
r304	cysteine synthase	acser[m] + h2s[m] => h[m] + ac[m] + cys-L[m]	PAS_chr2-1_0862	Cysteine Metabolism	0	0	1000	0	2
r305	L-serine hydro-lyase (adding hydrogen sulfide, L-cysteine-forming)	ser-L[c] + h2s[c] => h2o[c] + cys-L[c]	PAS_chr2-2_0137	Cysteine Metabolism	0	0	1000	0	2
r306	1,2-dihydroxy-5-(methylthio)pent-1-en-3-one:oxygen oxidoreductase	o2[c] + 12d3k5m[c] => h[c] + formate[c] + 2kmb[c]	PAS_chr2-1_0422	Cysteine Metabolism	0	0	1000	0	2
r307	5-(methylthio)-2,3-dioxopentyl-phosphate phosphohydrolase (isomerizing)	h2o[c] + dkmpp[c] => h[c] + pi[c] + 12d3k5m[c]	PAS_chr2-2_0446	Cysteine Metabolism	0	0	1000	0	2
r308	3-sulfolactate:NAD+ oxidoreductase	h[c] + nadh[c] + 3spyr[c] <=> nad[c] + sl_L[c]	PAS_chr2-1_0360	Cysteine Metabolism	1	-1000	1000	0	2
r309	serine O-acetyltransferase	ser-L[c] + accoa[c] => coa[c] + acser[c]	NA	Cysteine Metabolism	0	0	1000	0	2
r310	ammonia reversible transport	nh4 <=>		Exchange reactions	1	-1000	1000	0	2
r311	CO2 transporter via diffusion	co2 <=>		Exchange reactions	1	-1000	1000	0	2
r312	O2 transporter via diffusion	o2 <=>		Exchange reactions	1	-1000	1000	0	2
r313	glucose transport (uniport)	glc-D <=>		Exchange reactions	1	-1000	1000	0	2
r314	glycerol transport via channel	glyc <=>		Exchange reactions	1	0	1000	0	2
r315	H2O transport via diffusion	h2o <=>		Exchange reactions	1	-1000	1000	0	2
r316	citrate reversible transport via symport	cit <=>		Exchange reactions	1	0	1000	0	2
r317	Indole-3-acetonitrile transport	ind3ac <=>		Exchange reactions	1	0	1000	0	2
r318	(R,R)-butanediol transport	btd-RR <=>		Exchange reactions	1	0	1000	0	2
r319	2-Isopropylmalate transport, diffusion	3c3hmp <=>		Exchange reactions	1	0	1000	0	2
r320	2-methyl-1-butanol transport (extracellular)	2mbtoh <=>		Exchange reactions	1	0	1000	0	2
r321	2-Methylbutanal transport (extracellular)	2mbald <=>		Exchange reactions	1	0	1000	0	2
r322	2-methylpropanal transport (extracellular)	2mppal <=>		Exchange reactions	1	0	1000	0	2
r323	2-oxoglutarate reversible transport via symport	akg <=>		Exchange reactions	1	0	1000	0	2
r324	2-phenylethanol reversible transport	2phetoh <=>		Exchange reactions	1	0	1000	0	2
r325	3-methylbutanal transport (extracellular)	3mbald <=>		Exchange reactions	1	0	1000	0	2
r326	3mop reversible trasport	3mop <=>		Exchange reactions	1	0	1000	0	2
r327	4-Aminobenzoate transport via diffusion	4abz <=>		Exchange reactions	1	0	1000	0	2
r328	4-aminobutyrate reversible transport in via proton symport	4abut <=>		Exchange reactions	1	0	1000	0	2
r329	5-Aminolevulinate transport in via proton symport	5aop =>		Exchange reactions	1	0	1000	0	2
r330	acetaldehyde reversible transport	acald <=>		Exchange reactions	1	0	1000	0	2
r331	acetate transporter	ac <=>		Exchange reactions	1	0	1000	0	2
r332	adenine transport in via proton symport	ade =>		Exchange reactions	1	0	1000	0	2
r333	adenosine transport in via proton symport	adn =>		Exchange reactions	1	0	1000	0	2
r334	allantoate irreversible uniport	alltt =>		Exchange reactions	1	0	1000	0	2
r335	allantoin irreversible uniport	alltn =>		Exchange reactions	1	0	1000	0	2
r336	Biotin uptake	btn =>		Exchange reactions	1	0	1000	0	2
r337	choline transport via proton symport	chol =>		Exchange reactions	1	0	1000	0	2
r338	cytidine transport in via proton symport	cytd =>		Exchange reactions	1	0	1000	0	2
r339	cytosine transport in via proton symport	csn =>		Exchange reactions	1	0	1000	0	2
r340	D-alanine reversible transport via proton symport	ala-D <=>		Exchange reactions	1	0	1000	0	2
r341	deoxyadenosine transport in via proton symport	dad-2 =>		Exchange reactions	1	0	1000	0	2
r342	deoxycytidine transport in via proton symport	dcyt =>		Exchange reactions	1	0	1000	0	2
r343	deoxyguanosine transport in via proton symport	dgsn =>		Exchange reactions	1	0	1000	0	2
r344	deoxyinosine transport in via proton symport	din =>		Exchange reactions	1	0	1000	0	2
r345	deoxyuridine transport in via proton symport	duri =>		Exchange reactions	1	0	1000	0	2
r346	D-fructose transport in via proton symport	fru =>		Exchange reactions	1	0	1000	0	2
r347	D-galactose transport in via proton symport	gal =>		Exchange reactions	1	0	1000	0	2
r348	D-glucosamine 6-phosphate reversible uniport	gam6p <=>		Exchange reactions	1	0	1000	0	2
r349	D-lactate transport via proton symport	lac-D <=>		Exchange reactions	1	0	1000	0	2
r350	D-mannitol transport via passive diffusion	mnt <=>		Exchange reactions	1	0	1000	0	2
r351	D-mannose transport in via proton symport	man =>		Exchange reactions	1	0	1000	0	2
r352	D-phenylalanine reversible transport via proton symport	phe-D <=>		Exchange reactions	1	0	1000	0	2
r353	D-sorbitol transport via passive diffusion	sbt-D <=>		Exchange reactions	1	0	1000	0	2
r354	dTTP reversible uniport	dttp <=>		Exchange reactions	1	0	1000	0	2
r355	D-xylose reversible transport	xyl-D <=>		Exchange reactions	1	0	1000	0	2
r356	episterol reversible transport	epist <=>		Exchange reactions	1	0	1000	0	2
r357	ergosterol reversible transport	ergst <=>		Exchange reactions	1	0	1000	0	2
r358	ethanol reversible transport	etoh <=>		Exchange reactions	1	0	1000	0	2
r359	ethanolamine transport via diffusion (extracellular)	etha <=>		Exchange reactions	1	0	1000	0	2
r360	fatty acid transport	ttdca <=>		Exchange reactions	1	0	1000	0	2
r361	fecosterol reversible transport	fecost <=>		Exchange reactions	1	0	1000	0	2
r362	formate transport via diffusion	formate <=>		Exchange reactions	1	0	1000	0	2
r363	fumarate reversible transport via symport	fum <=>		Exchange reactions	1	0	1000	0	2
r364	glutathione transport	gthrd =>		Exchange reactions	1	0	1000	0	2
r365	glycero-3-phospho-1-inositol transport (extracellular to cytosol)	g3pi <=>		Exchange reactions	1	0	1000	0	2
r366	glycero-3-phosphocholine transport (extracellular to cytosol)	g3pc <=>		Exchange reactions	1	0	1000	0	2
r367	glycine reversible transport via proton symport	gly <=>		Exchange reactions	1	0	1000	0	2
r368	Glycoaldehydye reversible transport	gcald <=>		Exchange reactions	1	0	1000	0	2
r369	glyoxylate transport	glx <=>		Exchange reactions	1	0	1000	0	2
r370	guanine reversible transport via proton symport	gua <=>		Exchange reactions	1	0	1000	0	2
r371	guanosine transport in via proton symport	gsn =>		Exchange reactions	1	0	1000	0	2
r372	Hexadecanoate (n-C16:0) transport in via uniport	hdca =>		Exchange reactions	1	0	1000	0	2
r373	hexadecenoate (n-C16:1) transport in via uniport	hdcea =>		Exchange reactions	1	0	1000	0	2
r374	hypoxanthine reversible transport via proton symport	hxan <=>		Exchange reactions	1	0	1000	0	2
r375	Indoleacetaldehyde transport (extracellular)	id3acald <=>		Exchange reactions	1	0	1000	0	2
r376	inosine transport in via proton symport	ins =>		Exchange reactions	1	0	1000	0	2
r377	inositol transport in via proton symport	inost =>		Exchange reactions	1	0	1000	0	2
r378	iron (II) transport	fe2 =>		Exchange reactions	1	-1000	1000	0	2
r379	isoamyl alcohol transport (extracellular)	iamoh <=>		Exchange reactions	1	0	1000	0	2
r380	isobutyl alcohol transport (extracellular)	ibutoh <=>		Exchange reactions	1	0	1000	0	2
r381	L-alanine reversible transport via proton symport	ala-L <=>		Exchange reactions	1	0	1000	0	2
r382	lanosterol reversible transport	lanost <=>		Exchange reactions	1	0	1000	0	2
r383	L-arabinitol transport via passive diffusion	abt-D <=>		Exchange reactions	1	0	1000	0	2
r384	L-arabinoase extracellular transport	arab-L =>		Exchange reactions	1	0	1000	0	2
r385	L-arganine reversible transport via proton symport	arg-L <=>		Exchange reactions	1	0	1000	0	2
r386	L-asparagine reversible transport via proton symport	asn-L <=>		Exchange reactions	1	0	1000	0	2
r387	L-aspartate reversible transport via proton symport	asp-L <=>		Exchange reactions	1	0	1000	0	2
r388	L-carnitine reversible transport	crn <=>		Exchange reactions	1	0	1000	0	2
r389	L-cysteine reversible transport via proton symport	cys-L <=>		Exchange reactions	1	0	1000	0	2
r390	L-glutamate transport via proton symport, reversible	glu-L <=>		Exchange reactions	1	0	1000	0	2
r391	L-glutamine reversible transport via proton symport	gln-L <=>		Exchange reactions	1	0	1000	0	2
r392	L-histidine reversible transport via proton symport	his-L <=>		Exchange reactions	1	0	1000	0	2
r393	L-isoleucine reversible transport via proton symport	ile-L <=>		Exchange reactions	1	0	1000	0	2
r394	L-lactate reversible transport via proton symport	lac-L <=>		Exchange reactions	1	0	1000	0	2
r395	L-leucine reversible transport via proton symport	leu-L <=>		Exchange reactions	1	0	1000	0	2
r396	L-lysine reversible transport via proton symport	lys-L <=>		Exchange reactions	1	0	1000	0	2
r397	L-malate reversible transport via proton symport	mal-L <=>		Exchange reactions	1	0	1000	0	2
r398	L-methionine reversible transport via proton symport	met-L <=>		Exchange reactions	1	0	1000	0	2
r399	L-phenylalanine reversible transport via proton symport	phe-L <=>		Exchange reactions	1	0	1000	0	2
r400	L-proline reversible transport via proton symport	pro-L <=>		Exchange reactions	1	0	1000	0	2
r401	L-serine reversible transport via proton symport	ser-L <=>		Exchange reactions	1	0	1000	0	2
r402	L-sorbitol transport via passive diffusion	sbt-L <=>		Exchange reactions	1	0	1000	0	2
r403	L-sorbose reversible transport	srb-L <=>		Exchange reactions	1	0	1000	0	2
r404	L-threonine reversible transport via proton symport	thr-L <=>		Exchange reactions	1	0	1000	0	2
r405	L-tryptophan reversible transport via proton symport	trp-L <=>		Exchange reactions	1	0	1000	0	2
r406	L-tyrosine reversible transport via proton symport	tyr-L <=>		Exchange reactions	1	0	1000	0	2
r407	L-valine reversible transport via proton symport	val-L <=>		Exchange reactions	1	0	1000	0	2
r408	maltose transport in via proton symport	malt =>		Exchange reactions	1	0	1000	0	2
r409	Methanol extracellular transport	metoh <=>		Exchange reactions	1	0	1000	0	2
r410	N,N-bisformyl-dityrosine transport (extracellular)	Nbfortyr[c] =>		Exchange reactions	1	0	1000	0	2
r411	NADP transporter	nadp[c] <=>		Exchange reactions	1	0	1000	0	2
r412	Octadecanoate (n-C18:0) transport in via uniport	ocdca =>		Exchange reactions	1	0	1000	0	2
r413	Octadecenoate (n-C18:1) transport in via uniport	ocdcea =>		Exchange reactions	1	0	1000	0	2
r414	Octadecynoate (n-C18:2) transport in via uniport	ocdcya =>		Exchange reactions	1	0	1000	0	2
r415	Nicotinic acid transport	nac <=>		Exchange reactions	1	0	1000	0	2
r416	nmntp	nmn =>		Exchange reactions	1	0	1000	0	2
r417	orntithine reversible transport in via proton symport	orn <=>		Exchange reactions	1	0	1000	0	2
r418	Oxaloacetate transport	oaa <=>		Exchange reactions	1	0	1000	0	2
r419	oxidized glutathione irreversible uniport	gthox =>		Exchange reactions	1	0	1000	0	2
r420	Pantothenate reversible transport via proton symport	pnto-R <=>		Exchange reactions	1	0	1000	0	2
r421	PAP reversible uniport	pap <=>		Exchange reactions	1	0	1000	0	2
r422	Phenylacetaldehyde transport (extracellular)	pacald <=>		Exchange reactions	1	0	1000	0	2
r423	phosphate reversible transport via symport	pi <=>		Exchange reactions	1	-1000	1000	0	2
r424	putrescine excretion (cytosol to extracellular)	ptrc =>		Exchange reactions	1	0	1000	0	2
r425	Pyruvate exchange, diffusion	pyr <=>		Exchange reactions	1	0	1000	0	2
r426	riboflavin transport in via proton symport	ribflv =>		Exchange reactions	1	0	1000	0	2
r427	ribose transport in via proton symporter	rib-D =>		Exchange reactions	1	0	1000	0	2
r428	S-adenosyl-L-methionine transport in via proton symport	amet =>		Exchange reactions	1	0	1000	0	2
r429	S-methylmethionine permease	mmet =>		Exchange reactions	1	0	1000	0	2
r430	sodium proton antiporter (H:NA is 1:1)	na1 <=>		Exchange reactions	1	0	1000	0	2
r431	spermidine excretion (cytosol to extracellular)	spmd =>		Exchange reactions	1	0	1000	0	2
r432	spermine transport via proton antiport irreversible	sprm =>		Exchange reactions	1	0	1000	0	2
r433	succinate transport via proton symport	succ <=>		Exchange reactions	1	0	1000	0	2
r434	sulfate irreversible uniport	so4 =>		Exchange reactions	1	-1000	1000	0	2
r435	Thiamine transport in via proton symport	thm =>		Exchange reactions	1	0	1000	0	2
r436	thymidine transport in via proton symport	thymd =>		Exchange reactions	1	0	1000	0	2
r437	thymine reversible transport via proton antiport	thym <=>		Exchange reactions	1	0	1000	0	2
r438	trehalose transport in via proton symporter	tre =>		Exchange reactions	1	0	1000	0	2
r439	Tryptophol transport (extracellular)	ind3eth <=>		Exchange reactions	1	0	1000	0	2
r440	uracil transport in via proton symport	ura =>		Exchange reactions	1	0	1000	0	2
r441	urea reversible transport via proton symport (2 H+)	urea <=>		Exchange reactions	1	0	1000	0	2
r442	uridine transport in via proton symport	uri =>		Exchange reactions	1	0	1000	0	2
r443	xanthine reversible transport	xan <=>		Exchange reactions	1	0	1000	0	2
r444	xanthosine transport in via proton symport	xtsn =>		Exchange reactions	1	0	1000	0	2
r445	Xylitol transport via passive diffusion	xylt <=>		Exchange reactions	1	0	1000	0	2
r446	zymosterol reversible transport	zymst <=>		Exchange reactions	1	0	1000	0	2
r447	Uptake of D-arabinose	arab-D =>		Exchange reactions	1	0	1000	0	2
r448	2-Hydroxyphenylacetate secretion	2hyoxplac =>		Exchange reactions	1	0	1000	0	2
r449	L-3-Aminoisobutanoate tansport	3aibut =>		Exchange reactions	1	0	1000	0	2
r450	uptake of N-Formyl-L-tyrosine	Nfortyr =>		Exchange reactions	1	0	1000	0	2
r451	S-Adenosyl-4-methylthio-2-oxobutanoate excretion	amob =>		Exchange reactions	1	0	1000	0	2
r452	transport of Propanoate	ppa =>		Exchange reactions	1	0	1000	0	2
r453	uptake of Beta-D-Mannosyldiacetylchitobiosyldiphosphodolichol	macchitppdol =>		Exchange reactions	1	0	1000	0	2
r454	uptake of glycogen	glycogen =>		Exchange reactions	1	0	1000	0	2
r455	uptake of dethiobiotin	dtbt =>		Exchange reactions	1	0	1000	0	2
r456	uptake of Ornithine	orn =>		Exchange reactions	1	0	1000	0	2
r457	uptake of L-Arginine	arg-L =>		Exchange reactions	1	0	1000	0	2
r458	uptake of L-Citrulline	citr-L =>		Exchange reactions	1	0	1000	0	2
r459	uptake of 4-Aminobutanoate	4abut =>		Exchange reactions	1	0	1000	0	2
r460	uptake of L-Rhamnose	rmn =>		Exchange reactions	1	0	1000	0	2
r461	uptake of beta-galactosidase	beta-galactosidase[c] =>		Exchange reactions	1	0	1000	0	2
r462	1,3-beta-D-Glucan transport	glcn =>		Exchange reactions	1	0	1000	0	2
r463	acetyl-CoA C-acetyltransferase	2 accoa[c] => aacoa[c] + coa[c]	PAS_chr1-4_0304	Fatty Acid Biosynthesis	0	0	1000	0	2	2.3.1.9
r464	acetyl-CoA carboxylase, reversible reaction	accoa[c] + atp[c] + hco3[c] => adp[c] + h[c] + malcoa[c] + pi[c]	PAS_chr1-4_0249	Fatty Acid Biosynthesis	0	0	1000	0	2	6.4.1.2 6.3.4.14
r465	fatty acid synthase (n-C10:0)	3 h[c] + malcoa[c] + 2 nadph[c] + octa[c] => co2[c] + coa[c] + dca[c] + h2o[c] + 2 nadp[c]	PAS_chr1-4_0674 or PAS_chr1-4_0249 or PAS_chr1-1_0008 and PAS_chr1-4_0295	Fatty Acid Biosynthesis	0	0	1000	0	2	6.4.1.2 6.3.4.14 2.3.1.86
r466	fatty acid synthase (n-C12:0)	dca[c] + 3 h[c] + malcoa[c] + 2 nadph[c] => co2[c] + coa[c] + ddca[c] + h2o[c] + 2 nadp[c]	PAS_chr1-4_0674 or PAS_chr1-4_0249 or PAS_chr1-1_0008 and PAS_chr1-4_0295	Fatty Acid Biosynthesis	0	0	1000	0	2	6.4.1.2 6.3.4.14 2.3.1.86
r467	fatty acid synthase (n-C14:0)	ddca[c] + 3 h[c] + malcoa[c] + 2 nadph[c] => co2[c] + coa[c] + h2o[c] + 2 nadp[c] + ttdca[c]	PAS_chr1-4_0674 or PAS_chr1-4_0249 or PAS_chr1-1_0008 and PAS_chr1-4_0295	Fatty Acid Biosynthesis	0	0	1000	0	2	6.4.1.2 6.3.4.14 2.3.1.86
r468	fatty acid synthase (n-C14:1)	ddca[c] + 4 h[c] + malcoa[c] + 3 nadph[c] + o2[c] => co2[c] + coa[c] + 3 h2o[c] + 3 nadp[c] + ttdcea[c]	PAS_chr3_0602	Fatty Acid Biosynthesis	0	0	1000	0	2	2.3.1.199
r469	fatty acid synthase (n-C16:0)	3 h[c] + malcoa[c] + 2 nadph[c] + ttdca[c] => co2[c] + coa[c] + h2o[c] + hdca[c] + 2 nadp[c]	PAS_chr1-4_0674 or PAS_chr1-4_0249 or PAS_chr1-1_0008 and PAS_chr1-4_0295	Fatty Acid Biosynthesis	0	0	1000	0	2	6.4.1.2 6.3.4.14 2.3.1.86
r470	fatty acid synthase (n-C16:1)	4 h[c] + malcoa[c] + 3 nadph[c] + o2[c] + ttdca[c] => co2[c] + coa[c] + 3 h2o[c] + hdcea[c] + 3 nadp[c]	PAS_chr3_0602	Fatty Acid Biosynthesis	0	0	1000	0	2	2.3.1.199
r471	fatty acid synthase (n-C18:0)	3 h[c] + hdca[c] + malcoa[c] + 2 nadph[c] => co2[c] + coa[c] + h2o[c] + 2 nadp[c] + ocdca[c]	PAS_chr1-4_0674 or PAS_chr1-4_0249 or PAS_chr1-1_0008 and PAS_chr1-4_0295	Fatty Acid Biosynthesis	0	0	1000	0	2	6.4.1.2 6.3.4.14 2.3.1.86
r472	fatty acid synthase (n-C18:1)	4 h[c] + hdca[c] + malcoa[c] + 3 nadph[c] + o2[c] => co2[c] + coa[c] + 3 h2o[c] + 3 nadp[c] + ocdcea[c]	PAS_chr3_0602	Fatty Acid Biosynthesis	0	0	1000	0	2	2.3.1.199
r473	fatty acid synthase (n-C24:0), lumped reaction	9 h[c] + 3 malcoa[c] + 6 nadph[c] + ocdca[c] => 3 co2[c] + 3 coa[c] + 3 h2o[c] + 6 nadp[c] + ttc[c]	PAS_chr3_0602 or PAS_chr3_0236 or PAS_chr4_0780	Fatty Acid Biosynthesis	0	0	1000	0	2	2.3.1.199 1.3.1.93
r474	fatty acid synthase (n-C26:0)	3 h[c] + malcoa[c] + 2 nadph[c] + ttc[c] => co2[c] + coa[c] + h2o[c] + hexc[c] + 2 nadp[c]	PAS_chr3_0602 or PAS_chr3_0236 or PAS_chr4_0780	Fatty Acid Biosynthesis	0	0	1000	0	2	2.3.1.199 1.3.1.93
r475	fatty acid synthase (n-C8:0), lumped reaction	accoa[c] + 8 h[c] + 3 malcoa[c] + 6 nadph[c] => 3 co2[c] + 4 coa[c] + 2 h2o[c] + 6 nadp[c] + octa[c]	PAS_chr1-4_0674 or PAS_chr1-4_0249 or PAS_chr1-1_0008 and PAS_chr1-4_0295	Fatty Acid Biosynthesis	0	0	1000	0	2	6.4.1.2 6.3.4.14 2.3.1.86
r476	fatty acyl-CoA synthase (n-C10:0CoA)	3 h[c] + malcoa[c] + 2 nadph[c] + occoa[c] => co2[c] + coa[c] + dcacoa[c] + h2o[c] + 2 nadp[c]	PAS_chr1-4_0674 or PAS_chr1-4_0249 or PAS_chr1-1_0008 and PAS_chr1-4_0295	Fatty Acid Biosynthesis	0	0	1000	0	2	6.4.1.2 6.3.4.14 2.3.1.86
r477	fatty acyl-CoA synthase (n-C8:0CoA), lumped reaction	accoa[c] + 9 h[c] + 3 malcoa[c] + 6 nadph[c] => 3 co2[c] + 3 coa[c] + 3 h2o[c] + 6 nadp[c] + occoa[c]	PAS_chr1-4_0674 or PAS_chr1-4_0249 or PAS_chr1-1_0008 and PAS_chr1-4_0295	Fatty Acid Biosynthesis	0	0	1000	0	2	6.4.1.2 6.3.4.14 2.3.1.86
r478	fatty-acid--CoA ligase (hexadecanoate)	atp[c] + coa[c] + hdca[c] <=> amp[c] + pmtcoa[c] + ppi[c]	PAS_chr2-1_0785 or PAS_chr4_0352	Fatty Acid Biosynthesis	1	-1000	1000	0	2	6.2.1.3
r479	fatty-acid--CoA ligase (hexadecenoate)	atp[c] + coa[c] + hdcea[c] <=> amp[c] + hdcoa[c] + ppi[c]	PAS_chr2-1_0785 or PAS_chr4_0352	Fatty Acid Biosynthesis	1	-1000	1000	0	2	6.2.1.3
r480	fatty-acid--CoA ligase (octadecanoate)	atp[c] + coa[c] + ocdca[c] <=> amp[c] + ppi[c] + stcoa[c]	PAS_chr2-1_0785	Fatty Acid Biosynthesis	1	-1000	1000	0	2	6.2.1.3
r481	fatty-acid--CoA ligase (octadecenoate)	atp[c] + coa[c] + ocdcea[c] <=> amp[c] + odecoa[c] + ppi[c]	PAS_chr2-1_0785	Fatty Acid Biosynthesis	1	-1000	1000	0	2	6.2.1.3
r482	fatty-acid--CoA ligase (octadecynoate)	atp[c] + coa[c] + ocdcya[c] <=> amp[c] + ocdycacoa[c] + ppi[c]	PAS_chr2-1_0785	Fatty Acid Biosynthesis	1	-1000	1000	0	2	6.2.1.3
r483	fatty-acid--CoA ligase (tetradecanoate)	atp[c] + coa[c] + ttdca[c] <=> amp[c] + ppi[c] + tdcoa[c]	PAS_chr2-1_0785 or PAS_chr4_0352	Fatty Acid Biosynthesis	1	-1000	1000	0	2	6.2.1.3
r484	fatty-acid--CoA ligase (tetradecenoate)	atp[c] + coa[c] + ttdcea[c] <=> amp[c] + ppi[c] + tdecoa[c]	PAS_chr2-1_0785 or PAS_chr4_0352	Fatty Acid Biosynthesis	1	-1000	1000	0	2	6.2.1.3
r485	fatty-acyl-ACP hydrolase	ddcaACP[c] + h2o[c] <=> ACP[c] + ddca[c] + h[c]	PAS_chr1-1_0008 and PAS_chr1-4_0295	Fatty Acid Biosynthesis	1	-1000	1000	0	2	2.3.1.86
r486	fatty-acyl-ACP hydrolase	h2o[c] + hdeACP[c] <=> ACP[c] + h[c] + hdcea[c]	PAS_chr1-1_0008 and PAS_chr1-4_0295	Fatty Acid Biosynthesis	1	-1000	1000	0	2	2.3.1.86
r487	fatty-acyl-ACP hydrolase	h2o[c] + myrsACP[c] <=> ACP[c] + h[c] + ttdca[c]	PAS_chr1-1_0008 and PAS_chr1-4_0295	Fatty Acid Biosynthesis	1	-1000	1000	0	2	2.3.1.86
r488	fatty-acyl-ACP hydrolase	h2o[c] + ocdcaACP[c] <=> ACP[c] + h[c] + ocdca[c]	PAS_chr1-1_0008 and PAS_chr1-4_0295	Fatty Acid Biosynthesis	1	-1000	1000	0	2	2.3.1.86
r489	fatty-acyl-ACP hydrolase	h2o[c] + ocdcyaACP[c] <=> ACP[c] + h[c] + ocdcya[c]	PAS_chr1-1_0008 and PAS_chr1-4_0295	Fatty Acid Biosynthesis	1	-1000	1000	0	2	2.3.1.86
r490	fatty-acyl-ACP hydrolase	h2o[c] + octeACP[c] <=> ACP[c] + h[c] + ocdcea[c]	PAS_chr1-1_0008 and PAS_chr1-4_0295	Fatty Acid Biosynthesis	1	-1000	1000	0	2	2.3.1.86
r491	fatty-acyl-ACP hydrolase	h2o[c] + palmACP[c] <=> ACP[c] + h[c] + hdca[c]	PAS_chr1-1_0008 and PAS_chr1-4_0295	Fatty Acid Biosynthesis	1	-1000	1000	0	2	2.3.1.86
r492	fatty-acyl-ACP hydrolase	h2o[c] + tdeACP[c] <=> ACP[c] + h[c] + ttdcea[c]	PAS_chr1-1_0008 and PAS_chr1-4_0295	Fatty Acid Biosynthesis	1	-1000	1000	0	2	2.3.1.86
r493	fatty-acyl-CoA synthase (n-C12:0CoA)	dcacoa[c] + 3 h[c] + malcoa[c] + 2 nadph[c] => co2[c] + coa[c] + ddcacoa[c] + h2o[c] + 2 nadp[c]	PAS_chr1-4_0674 or PAS_chr1-4_0249 or PAS_chr1-1_0008 and PAS_chr1-4_0295	Fatty Acid Biosynthesis	0	0	1000	0	2	6.4.1.2 6.3.4.14 2.3.1.86
r494	fatty-acyl-CoA synthase (n-C14:0CoA)	ddcacoa[c] + 3 h[c] + malcoa[c] + 2 nadph[c] => co2[c] + coa[c] + h2o[c] + 2 nadp[c] + tdcoa[c]	PAS_chr1-4_0674 or PAS_chr1-4_0249 or PAS_chr1-1_0008 and PAS_chr1-4_0295	Fatty Acid Biosynthesis	0	0	1000	0	2	6.4.1.2 6.3.4.14 2.3.1.86
r495	fatty-acyl-CoA synthase (n-C16:0CoA)	3 h[c] + malcoa[c] + 2 nadph[c] + tdcoa[c] => co2[c] + coa[c] + h2o[c] + 2 nadp[c] + pmtcoa[c]	PAS_chr1-4_0674 or PAS_chr1-4_0249 or PAS_chr1-1_0008 and PAS_chr1-4_0295	Fatty Acid Biosynthesis	0	0	1000	0	2	6.4.1.2 6.3.4.14 2.3.1.86
r496	fatty-acyl-CoA synthase (n-C18:0CoA)	3 h[c] + malcoa[c] + 2 nadph[c] + pmtcoa[c] => co2[c] + coa[c] + h2o[c] + 2 nadp[c] + stcoa[c]	PAS_chr1-4_0674 or PAS_chr1-4_0249 or PAS_chr1-1_0008 and PAS_chr1-4_0295	Fatty Acid Biosynthesis	0	0	1000	0	2	6.4.1.2 6.3.4.14 2.3.1.86
r497	Malonyl-CoA-ACP transacylase	ACP[c] + malcoa[c] <=> coa[c] + malACP[c]	PAS_chr1-1_0008 and PAS_chr1-4_0295	Fatty Acid Biosynthesis	1	-1000	1000	0	2	2.3.1.86
r498	Palmitoyl-CoA desaturase (n-C16:0CoA -> n-C16:1CoA)	h[c] + nadph[c] + o2[c] + pmtcoa[c] => 2 h2o[c] + hdcoa[c] + nadp[c]	PAS_chr2-1_0072	Fatty Acid Biosynthesis	0	0	1000	0	2	1.14.19.1
r499	stearoyl-CoA desaturase (n-C18:0CoA -> n-C18:1CoA)	h[c] + nadph[c] + o2[c] + stcoa[c] => 2 h2o[c] + nadp[c] + odecoa[c]	PAS_chr2-1_0072	Fatty Acid Biosynthesis	0	0	1000	0	2	1.14.19.1
r500	fatty-acid--CoA ligase (decanoate), peroxisomal	atp[c] + coa[c] + dca[c] <=> amp[c] + dcacoa[c] + ppi[c]	PAS_chr4_0352	Fatty Acid Biosynthesis	1	-1000	1000	0	2	6.2.1.3
r501	fatty-acid--CoA ligase (dodecanoate), peroxisomal	atp[c] + coa[c] + ddca[c] <=> amp[c] + ddcacoa[c] + ppi[c]	PAS_chr4_0352	Fatty Acid Biosynthesis	1	-1000	1000	0	2	6.2.1.3
r502	fatty-acid--CoA ligase (n-C24:0), peroxisomal	atp[c] + coa[c] + ttc[c] <=> amp[c] + ppi[c] + ttccoa[c]	PAS_chr1-4_0080	Fatty Acid Biosynthesis	1	-1000	1000	0	2
r503	fatty-acid--CoA ligase (n-C26:0), peroxisomal	atp[c] + coa[c] + hexc[c] <=> amp[c] + hexccoa[c] + ppi[c]	PAS_chr1-4_0080	Fatty Acid Biosynthesis	1	-1000	1000	0	2
r504	fatty-acid--CoA ligase (octanoate), peroxisomal	atp[c] + coa[c] + octa[c] <=> amp[c] + occoa[c] + ppi[c]	PAS_chr4_0352	Fatty Acid Biosynthesis	1	-1000	1000	0	2	6.2.1.3
r505	fatty-acid-CoA thioesterase (tetradecanoate)	h2o[c] + tdcoa[c] => h[c] + coa[c] + ttdca[c]	PAS_chr2-2_0107	Fatty Acid Biosynthesis	0	0	1000	0	2
r506	fatty-acid--CoA ligase (n-C26:0)	atp[c] + coa[c] + hexc[c] => ppi[c] + amp[c] + hexccoa[c]	PAS_chr2-1_0785 or PAS_chr4_0352 or PAS_chr1-4_0080	Fatty Acid Biosynthesis	0	0	1000	0	2
r507	fatty-acid--CoA ligase	atp[c] + coa[c] + ttc[c] => ppi[c] + amp[c] + ttccoa[c]	PAS_chr2-1_0785 or PAS_chr4_0352 or PAS_chr1-4_0080	Fatty Acid Biosynthesis	0	0	1000	0	2
r508	Myristicoyl-CoA desaturase (n-C14:0CoA -> n-C14:1CoA)	h[c] + o2[c] + nadph[c] + tdcoa[c] => 2 h2o[c] + nadp[c] + tdecoa[c]		Fatty Acid Biosynthesis	0	0	1000	0	2
r509	Octadecatrienoyl-CoA desaturase (n-C18:2CoA -> n-C18:3CoA)	h[c] + o2[c] + nadph[c] + lnlncacoa[c] => 2 h2o[c] + nadp[c] + strdnccoa[c]	PAS_chr4_0052 or PAS_chr4_0743	Fatty Acid Biosynthesis	0	0	1000	0	2
r510	fatty-acid-CoA thioesterase (hexadecanoate)	h2o[c] + pmtcoa[c] => h[c] + coa[c] + hdca[c]	PAS_chr2-2_0107	Fatty Acid Biosynthesis	0	0	1000	0	2
r511	fatty-acid-CoA thioesterase (octadecanoate)	h2o[c] + stcoa[c] => h[c] + coa[c] + ocdca[c]	PAS_chr2-2_0107	Fatty Acid Biosynthesis	0	0	1000	0	2
r512	fatty-acid--CoA ligase (octadecatrienoate)	atp[c] + coa[c] + lnlnca[c] => ppi[c] + amp[c] + lnlncacoa[c]	PAS_chr2-1_0785 or PAS_chr4_0352 or PAS_chr1-4_0080	Fatty Acid Biosynthesis	0	0	1000	0	2
r513	steroyl-CoA,hydrogen-donor:oxygen oxidoreductase	2 h[c] + o2[c] + 2 focytb5[c] + stcoa[c] => 2 h2o[c] + 2 ficytb5[c] + odecoa[c]	PAS_chr4_0259 or PAS_chr2-1_0072	Fatty Acid Biosynthesis	0	0	1000	0	2
r514	Acetyl-[acyl-carrier-protein]:malonyl-[acyl-carrier-protein]	acACP[c] + malACP[c] => co2[c] + ACP[c] + actACP[c]	PAS_chr1-4_0295 or PAS_chr1-1_0008	Fatty Acid Biosynthesis	0	0	1000	0	2
r515	butyryl-[acyl-carrier protein]:malonyl-[acyl-carrier-protein]	malACP[c] + butACP[c] => co2[c] + ACP[c] + 3ohexACP[c]	PAS_chr1-4_0295 or PAS_chr1-1_0008	Fatty Acid Biosynthesis	0	0	1000	0	2
r516	hexanoyl-[acyl-carrier protein]:malonyl-[acyl-carrier-protein]	malACP[c] + hexACP[c] => co2[c] + ACP[c] + 3ooctACP[c]	PAS_chr1-4_0295 or PAS_chr1-1_0008	Fatty Acid Biosynthesis	0	0	1000	0	2
r517	Octanoyl-[acyl-carrier protein]:malonyl-[acyl-carrier-protein]	malACP[c] + ocACP[c] => co2[c] + ACP[c] + 3odecACP[c]	PAS_chr1-4_0295 or PAS_chr1-1_0008	Fatty Acid Biosynthesis	0	0	1000	0	2
r518	Decanoyl-[acyl-carrier protein]:malonyl-[acyl-carrier-protein]	malACP[c] + dcaACP[c] => co2[c] + ACP[c] + 3oddecACP[c]	PAS_chr1-4_0295 or PAS_chr1-1_0008	Fatty Acid Biosynthesis	0	0	1000	0	2
r519	dodecanoyl-[acyl-carrier-protein]:malonyl-[acyl-carrier-protein]	malACP[c] + ddcaACP[c] => co2[c] + ACP[c] + 3omrsACP[c]	PAS_chr1-4_0295 or PAS_chr1-1_0008	Fatty Acid Biosynthesis	0	0	1000	0	2
r520	Tetradecanoyl-[acyl-carrier protein]:malonyl-[acyl-carrier-protein]	malACP[c] + myrsACP[c] => co2[c] + ACP[c] + 3opalmACP[c]	PAS_chr1-4_0295 or PAS_chr1-1_0008	Fatty Acid Biosynthesis	0	0	1000	0	2
r521	hexadecanoyl-[acyl-carrier-protein]:malonyl-[acyl-carrier-protein]	malACP[c] + palmACP[c] => co2[c] + ACP[c] + 3ooctdACP[c]	PAS_chr1-4_0295 or PAS_chr1-1_0008	Fatty Acid Biosynthesis	0	0	1000	0	2
r522	(3R)-3-Hydroxybutanoyl-[acyl-carrier protein]:NADP+ oxidoreductase	h[c] + nadph[c] + actACP[c] <=> nadp[c] + 3hbACP[c]	PAS_chr1-4_0295 or PAS_chr1-1_0008	Fatty Acid Biosynthesis	1	0	1000	0	2
r523	(3R)-3-Hydroxyhexanoyl-[acyl-carrier-protein]:NADP+ oxidoreductase	h[c] + nadph[c] + 3ohexACP[c] <=> nadp[c] + 3hhexACP[c]	PAS_chr1-4_0295 or PAS_chr1-1_0008	Fatty Acid Biosynthesis	1	0	1000	0	2
r524	(3R)-3-Hydroxyoctanoyl-[acyl-carrier-protein]:NADP+ oxidoreductase	h[c] + nadph[c] + 3ooctACP[c] <=> nadp[c] + 3hoctACP[c]	PAS_chr1-4_0295 or PAS_chr1-1_0008	Fatty Acid Biosynthesis	1	0	1000	0	2
r525	(3R)-3-Hydroxydecanoyl-[acyl-carrier-protein]:NADP+ oxidoreductase	h[c] + nadph[c] + 3odecACP[c] <=> nadp[c] + 3hdecACP[c]	PAS_chr1-4_0295 or PAS_chr1-1_0008	Fatty Acid Biosynthesis	1	0	1000	0	2
r526	(3R)-3-Hydroxydodecanoyl-[acyl-carrier-protein]:NADP+ oxidoreductase	h[c] + nadph[c] + 3oddecACP[c] <=> nadp[c] + 3hddecACP[c]	PAS_chr1-4_0295 or PAS_chr1-1_0008	Fatty Acid Biosynthesis	1	0	1000	0	2
r527	(3R)-3-Hydroxytetradecanoyl-[acyl-carrier-protein]:NADP+	h[c] + nadph[c] + 3omrsACP[c] <=> nadp[c] + 3hmrsACP[c]	PAS_chr1-4_0295 or PAS_chr1-1_0008	Fatty Acid Biosynthesis	1	0	1000	0	2
r528	(3R)-3-Hydroxypalmitoyl-[acyl-carrier-protein]:NADP+ oxidoreductase	h[c] + nadph[c] + 3opalmACP[c] <=> nadp[c] + 3hpalmACP[c]	PAS_chr1-4_0295 or PAS_chr1-1_0008	Fatty Acid Biosynthesis	1	0	1000	0	2
r529	(3R)-3-Hydroxystearoyl-[acyl-carrier-protein]:NADP+ oxidoreductase	h[c] + nadph[c] + 3ooctdACP[c] <=> nadp[c] + 3hoctaACP[c]	PAS_chr1-4_0295 or PAS_chr1-1_0008	Fatty Acid Biosynthesis	1	0	1000	0	2
r530	(3R)-3-Hydroxybutanoyl-[acyl-carrier-protein] hydro-lyase	3hbACP[c] => h2o[c] + but2eACP[c]	PAS_chr1-4_0295 or PAS_chr1-1_0008	Fatty Acid Biosynthesis	0	0	1000	0	2
r531	(3R)-3-Hydroxyhexanoyl-[acyl-carrier-protein] hydro-lyase	3hhexACP[c] => h2o[c] + thex2eACP[c]	PAS_chr1-4_0295 or PAS_chr1-1_0008	Fatty Acid Biosynthesis	0	0	1000	0	2
r532	(3R)-3-Hydroxyoctanoyl-[acyl-carrier-protein] hydro-lyase	3hoctACP[c] => h2o[c] + toct2eACP[c]	PAS_chr1-4_0295 or PAS_chr1-1_0008	Fatty Acid Biosynthesis	0	0	1000	0	2
r533	(3R)-3-Hydroxydecanoyl-[acyl-carrier-protein] hydro-lyase	3hdecACP[c] => h2o[c] + tdec2eACP[c]	PAS_chr1-4_0295 or PAS_chr1-1_0008	Fatty Acid Biosynthesis	0	0	1000	0	2
r534	(3R)-3-Hydroxydodecanoyl-[acyl-carrier-protein] hydro-lyase	3hddecACP[c] => h2o[c] + tddec2eACP[c]	PAS_chr1-4_0295 or PAS_chr1-1_0008	Fatty Acid Biosynthesis	0	0	1000	0	2
r535	(3R)-3-Hydroxymiristoyl-[acyl-carrier-protein] hydro-lyase	3hmrsACP[c] => h2o[c] + tmrs2eACP[c]	PAS_chr1-4_0295 or PAS_chr1-1_0008	Fatty Acid Biosynthesis	0	0	1000	0	2
r536	(3R)-3-Hydroxypalmitoyl-[acyl-carrier-protein] hydro-lyase	3hpalmACP[c] => h2o[c] + tpalm2eACP[c]	PAS_chr1-4_0295 or PAS_chr1-1_0008	Fatty Acid Biosynthesis	0	0	1000	0	2
r537	(3R)-3-hydroxystearoyl ACP dehydrase	3hoctaACP[c] => h2o[c] + toctd2eACP[c]	PAS_chr1-4_0295 or PAS_chr1-1_0008	Fatty Acid Biosynthesis	0	0	1000	0	2
r538	Butyryl-[acyl-carrier protein] reductase	h[c] + nadph[c] + but2eACP[c] <=> nadp[c] + butACP[c]	PAS_chr1-4_0295 or PAS_chr1-1_0008	Fatty Acid Biosynthesis	1	0	1000	0	2
r539	Hexanoyl-[acyl-carrier protein] reductase	h[c] + nadph[c] + thex2eACP[c] <=> nadp[c] + hexACP[c]	PAS_chr1-4_0295 or PAS_chr1-1_0008	Fatty Acid Biosynthesis	1	0	1000	0	2
r540	Octanoyl-[acyl-carrier protein] reductase	h[c] + nadph[c] + toct2eACP[c] <=> nadp[c] + ocACP[c]	PAS_chr1-4_0295 or PAS_chr1-1_0008	Fatty Acid Biosynthesis	1	0	1000	0	2
r541	Decanoyl-[acyl-carrier protein] reductase	h[c] + nadph[c] + tdec2eACP[c] <=> nadp[c] + dcaACP[c]	PAS_chr1-4_0295 or PAS_chr1-1_0008	Fatty Acid Biosynthesis	1	0	1000	0	2
r542	Dodecanoyl-[acyl-carrier protein] reductase	h[c] + nadph[c] + tddec2eACP[c] <=> nadp[c] + ddcaACP[c]	PAS_chr1-4_0295 or PAS_chr1-1_0008	Fatty Acid Biosynthesis	1	0	1000	0	2
r543	Tetradecanoyl-[acyl-carrier protein] reductase	h[c] + nadph[c] + tmrs2eACP[c] <=> nadp[c] + myrsACP[c]	PAS_chr1-4_0295 or PAS_chr1-1_0008	Fatty Acid Biosynthesis	1	0	1000	0	2
r544	Hexadecanoyl-[acyl-carrier protein]:malonyl-CoA	h[c] + nadph[c] + tpalm2eACP[c] <=> nadp[c] + palmACP[c]	PAS_chr1-4_0295 or PAS_chr1-1_0008	Fatty Acid Biosynthesis	1	0	1000	0	2
r545	Octadecanenoyl-[acyl-carrier protein] reductase	h[c] + nadph[c] + toctd2eACP[c] <=> nadp[c] + ocdcaACP[c]	PAS_chr1-4_0295 or PAS_chr1-1_0008	Fatty Acid Biosynthesis	1	0	1000	0	2
r546	Dodecanoyl CoA transfarase	coa[c] + ddcaACP[c] <=> ACP[c] + ddcacoa[c]	PAS_chr1-4_0295 or PAS_chr1-1_0008	Fatty Acid Biosynthesis	1	0	1000	0	2
r547	Tetradecanoyl CoA transferase	coa[c] + myrsACP[c] <=> ACP[c] + tdcoa[c]	PAS_chr1-4_0295 or PAS_chr1-1_0008	Fatty Acid Biosynthesis	1	0	1000	0	2
r548	Hexadecanoyl CoA transferase	coa[c] + palmACP[c] <=> pmtcoa[c] + ACP[c]	PAS_chr1-4_0295 or PAS_chr1-1_0008	Fatty Acid Biosynthesis	1	0	1000	0	2
r549	Octadecanoyl CoA transferase	coa[c] + ocdcaACP[c] <=> stcoa[c] + ACP[c]	PAS_chr1-4_0295 or PAS_chr1-1_0008	Fatty Acid Biosynthesis	1	0	1000	0	2
r550	dodecanoyl-CoA:malonyl-CoA C-acyltransferase	malcoa[c] + ddcacoa[c] => co2[c] + coa[c] + 3otdcoa[c]	PAS_chr3_0602	Fatty Acid Biosynthesis	0	0	1000	0	2
r551	tetradecanoyl-CoA:malonyl-CoA C-acyltransferase	malcoa[c] + tdcoa[c] => co2[c] + coa[c] + 3ohdcoa[c]	PAS_chr3_0602	Fatty Acid Biosynthesis	0	0	1000	0	2
r552	palmitoyl-CoA:malonyl-CoA C-acyltransferase	malcoa[c] + pmtcoa[c] => co2[c] + coa[c] + 3ohodcoa[c]	PAS_chr3_0602	Fatty Acid Biosynthesis	0	0	1000	0	2
r553	Stearoyl-CoA:malonyl-CoA C-acyltransferase	malcoa[c] + stcoa[c] => co2[c] + coa[c] + 3kc20coa[c]	PAS_chr3_0602	Fatty Acid Biosynthesis	0	0	1000	0	2
r554	Eicosanoyl-CoA:malonyl-CoA C-acyltransferase	malcoa[c] + eicoscoa[c] => co2[c] + coa[c] + 3kc22coa[c]	PAS_chr3_0602 or PAS_chr3_0236 or PAS_chr3_1250	Fatty Acid Biosynthesis	0	0	1000	0	2
r555	Docosanoyl-CoA:malonyl-CoA C-acyltransferase	malcoa[c] + dcoscoa[c] => co2[c] + coa[c] + 3kc24coa[c]	PAS_chr3_0602 or PAS_chr3_0236 or PAS_chr3_1250	Fatty Acid Biosynthesis	0	0	1000	0	2
r556	tetracosanoyl-CoA:malonyl-CoA C-acyltransferase	malcoa[c] + ttccoa[c] => co2[c] + coa[c] + 3ohxccoa[c]	PAS_chr3_0236	Fatty Acid Biosynthesis	0	0	1000	0	2
r557	3-tetradecanoyl-CoA reductase	h[c] + nadph[c] + 3otdcoa[c] => nadp[c] + 3htdcoa[c]	PAS_chr4_0368	Fatty Acid Biosynthesis	0	0	1000	0	2
r558	3-hexadecanoyl-CoA reductase	h[c] + nadph[c] + 3ohdcoa[c] => nadp[c] + 3hhdcoa[c]	PAS_chr4_0368	Fatty Acid Biosynthesis	0	0	1000	0	2
r559	3-octadecanoyl-CoA reductase	h[c] + nadph[c] + 3ohodcoa[c] => nadp[c] + 3ohdcoa[c]	PAS_chr4_0368	Fatty Acid Biosynthesis	0	0	1000	0	2
r560	3-Eicosanoyl-CoA reductase	h[c] + nadph[c] + 3kc20coa[c] => nadp[c] + 3hc20coa[c]	PAS_chr4_0368	Fatty Acid Biosynthesis	0	0	1000	0	2
r561	3-Docosanoyl-CoA reductase	h[c] + nadph[c] + 3kc22coa[c] => nadp[c] + 3hc22coa[c]	PAS_chr4_0368	Fatty Acid Biosynthesis	0	0	1000	0	2
r562	3-tetracosanoyl-CoA reductase	h[c] + nadph[c] + 3kc24coa[c] => nadp[c] + 3hc24coa[c]	PAS_chr4_0368	Fatty Acid Biosynthesis	0	0	1000	0	2
r563	3-hexacosanoyl-CoA reductase	h[c] + nadph[c] + 3ohxccoa[c] => nadp[c] + 3hxccoa[c]	PAS_chr4_0368	Fatty Acid Biosynthesis	0	0	1000	0	2
r564	3-Hydroxytetradecanoyl-CoA dehydrogenase	3htdcoa[c] => h2o[c] + td2coa[c]	PAS_chr3_0222	Fatty Acid Biosynthesis	0	0	1000	0	2
r565	3-Hydroxyhexadecanoyl-CoA dehydrogenase	3hhdcoa[c] => h2o[c] + hdd2coa[c]	PAS_chr3_0222	Fatty Acid Biosynthesis	0	0	1000	0	2
r566	3-Hydroxyoctadecanoyl-CoA dehydrogenase	3ohdcoa[c] => h2o[c] + od2coa[c]	PAS_chr3_0222	Fatty Acid Biosynthesis	0	0	1000	0	2
r567	3-Hydroxyeicosanoyl-CoA dehydrogenase	3hc20coa[c] => h2o[c] + eicos2coa[c]	PAS_chr3_0222	Fatty Acid Biosynthesis	0	0	1000	0	2
r568	3-Hydroxydocosanoyl-CoA dehydrogenase	3hc22coa[c] => h2o[c] + dcos2coa[c]	PAS_chr3_0222	Fatty Acid Biosynthesis	0	0	1000	0	2
r569	3-Hydroxytetracosanoyl-CoA dehydrogenase	3hc24coa[c] => h2o[c] + ttc2coa[c]	PAS_chr3_0222	Fatty Acid Biosynthesis	0	0	1000	0	2
r570	3-Hydroxyhexacosanoyl-CoA dehydrogenase	3hxccoa[c] => h2o[c] + hxc2coa[c]	PAS_chr3_0222	Fatty Acid Biosynthesis	0	0	1000	0	2
r571	(2E)-tetradecanoyl-CoA reductase	h[c] + nadph[c] + td2coa[c] => nadp[c] + tdcoa[c]	PAS_chr4_0780	Fatty Acid Biosynthesis	0	0	1000	0	2
r572	(2E)-hexadecanoyl-CoA reductase	h[c] + nadph[c] + hdd2coa[c] => nadp[c] + pmtcoa[c]	PAS_chr4_0780	Fatty Acid Biosynthesis	0	0	1000	0	2
r573	(2E)-octadecanoyl-CoA reductase	h[c] + nadph[c] + od2coa[c] => nadp[c] + stcoa[c]	PAS_chr4_0780	Fatty Acid Biosynthesis	0	0	1000	0	2
r574	(2E)-Eicosanoyl-CoA reductase	h[c] + nadph[c] + eicos2coa[c] => nadp[c] + eicoscoa[c]	PAS_chr4_0780	Fatty Acid Biosynthesis	0	0	1000	0	2
r575	(2E)-Docosanoyl-CoA reductase	h[c] + nadph[c] + dcos2coa[c] => nadp[c] + dcoscoa[c]	PAS_chr4_0780	Fatty Acid Biosynthesis	0	0	1000	0	2
r576	(2E)-tetracosanoyl-CoA reductase	h[c] + nadph[c] + ttc2coa[c] => nadp[c] + ttccoa[c]	PAS_chr4_0780	Fatty Acid Biosynthesis	0	0	1000	0	2
r577	(2E)-hexacosanoyl-CoA reductase	h[c] + nadph[c] + hxc2coa[c] => nadp[c] + hexccoa[c]	PAS_chr4_0780	Fatty Acid Biosynthesis	0	0	1000	0	2
r578	carnitine O-acetyltransferase	accoa[c] + crn[c] <=> acrn[c] + coa[c]	PAS_chr1-4_0074 or PAS_chr3_0761	Fatty Acid Biosynthesis	1	-1000	1000	0	2	2.3.1.7 2.3.1.7
r579	3-hydroxyacyl-[acyl-carrier-protein] dehydratase (n-C10:0)	3hdecACP[m] => h2o[m] + tdec2eACP[m]	PAS_chr3_0631	Fatty Acid Biosynthesis[m]	0	0	1000	0	2
r580	3-hydroxyacyl-[acyl-carrier-protein] dehydratase (n-C12:0)	3hddecACP[m] => h2o[m] + tddec2eACP[m]	PAS_chr3_0631	Fatty Acid Biosynthesis[m]	0	0	1000	0	2
r581	3-hydroxyacyl-[acyl-carrier-protein] dehydratase (n-C14:0)	3hmrsACP[m] => h2o[m] + tmrs2eACP[m]	PAS_chr3_0631	Fatty Acid Biosynthesis[m]	0	0	1000	0	2
r582	3-hydroxyacyl-[acyl-carrier-protein] dehydratase (n-C16:0)	3hpalmACP[m] => h2o[m] + tpalm2eACP[m]	PAS_chr3_0631	Fatty Acid Biosynthesis[m]	0	0	1000	0	2
r583	3-hydroxyacyl-[acyl-carrier-protein] dehydratase (n-C18:0)	3hoctaACP[m] => h2o[m] + toctd2eACP[m]	PAS_chr3_0631	Fatty Acid Biosynthesis[m]	0	0	1000	0	2
r584	3-hydroxyacyl-[acyl-carrier-protein] dehydratase (n-C4:0)	3hbACP[m] => h2o[m] + but2eACP[m]	PAS_chr3_0631	Fatty Acid Biosynthesis[m]	0	0	1000	0	2
r585	3-hydroxyacyl-[acyl-carrier-protein] dehydratase (n-C6:0)	3hhexACP[m] => h2o[m] + thex2eACP[m]	PAS_chr3_0631	Fatty Acid Biosynthesis[m]	0	0	1000	0	2
r586	3-hydroxyacyl-[acyl-carrier-protein] dehydratase (n-C8:0)	3hoctACP[m] => h2o[m] + toct2eACP[m]	PAS_chr3_0631	Fatty Acid Biosynthesis[m]	0	0	1000	0	2
r587	3-oxoacyl-[acyl-carrier-protein] reductase (n-C10:0)	nadp[m] + 3hdecACP[m] <=> h[m] + nadph[m] + 3odecACP[m]	PAS_chr2-1_0520 or PAS_chr2-1_0856	Fatty Acid Biosynthesis[m]	1	-1000	1000	0	2
r588	3-oxoacyl-[acyl-carrier-protein] reductase (n-C12:0)	nadp[m] + 3hddecACP[m] <=> h[m] + nadph[m] + 3oddecACP[m]	PAS_chr2-1_0520 or PAS_chr2-1_0856	Fatty Acid Biosynthesis[m]	1	-1000	1000	0	2
r589	3-oxoacyl-[acyl-carrier-protein] reductase (n-C14:0)	nadp[m] + 3hmrsACP[m] <=> h[m] + nadph[m] + 3omrsACP[m]	PAS_chr2-1_0520 or PAS_chr2-1_0856	Fatty Acid Biosynthesis[m]	1	-1000	1000	0	2
r590	3-oxoacyl-[acyl-carrier-protein] reductase (n-C16:0)	nadp[m] + 3hpalmACP[m] <=> h[m] + nadph[m] + 3opalmACP[m]	PAS_chr2-1_0520 or PAS_chr2-1_0856	Fatty Acid Biosynthesis[m]	1	-1000	1000	0	2
r591	3-oxoacyl-[acyl-carrier-protein] reductase (n-C18:0)	h[m] + nadph[m] + 3ooctdACP[m] <=> nadp[m] + 3hoctaACP[m]	PAS_chr2-1_0520 or PAS_chr2-1_0856	Fatty Acid Biosynthesis[m]	1	-1000	1000	0	2
r592	3-oxoacyl-[acyl-carrier-protein] reductase (n-C4:0)	nadp[m] + 3hbACP[m] <=> h[m] + nadph[m] + actACP[m]	PAS_chr2-1_0520 or PAS_chr2-1_0856	Fatty Acid Biosynthesis[m]	1	-1000	1000	0	2
r593	3-oxoacyl-[acyl-carrier-protein] reductase (n-C6:0)	nadp[m] + 3hhexACP[m] <=> h[m] + nadph[m] + 3ohexACP[m]	PAS_chr2-1_0520 or PAS_chr2-1_0856	Fatty Acid Biosynthesis[m]	1	-1000	1000	0	2
r594	3-oxoacyl-[acyl-carrier-protein] reductase (n-C8:0)	nadp[m] + 3hoctACP[m] <=> h[m] + nadph[m] + 3ooctACP[m]	PAS_chr2-1_0520 or PAS_chr2-1_0856	Fatty Acid Biosynthesis[m]	1	-1000	1000	0	2
r595	3-oxoacyl-[acyl-carrier-protein] synthase (n-C10:0)	h[m] + malACP[m] + ocACP[m] => co2[m] + ACP[m] + 3odecACP[m]	PAS_chr4_0511	Fatty Acid Biosynthesis[m]	0	0	1000	0	2
r596	3-oxoacyl-[acyl-carrier-protein] synthase (n-C12:0)	h[m] + malACP[m] + dcaACP[m] => co2[m] + ACP[m] + 3oddecACP[m]	PAS_chr4_0511	Fatty Acid Biosynthesis[m]	0	0	1000	0	2
r597	3-oxoacyl-[acyl-carrier-protein] synthase (n-C14:0)	h[m] + malACP[m] + ddcaACP[m] => co2[m] + ACP[m] + 3omrsACP[m]	PAS_chr4_0511	Fatty Acid Biosynthesis[m]	0	0	1000	0	2
r598	3-oxoacyl-[acyl-carrier-protein] synthase (n-C16:0)	h[m] + malACP[m] + myrsACP[m] => co2[m] + ACP[m] + 3opalmACP[m]	PAS_chr4_0511	Fatty Acid Biosynthesis[m]	0	0	1000	0	2
r599	3-oxoacyl-[acyl-carrier-protein] synthase (n-C18:0)	h[m] + malACP[m] + palmACP[m] => co2[m] + ACP[m] + 3ooctdACP[m]	PAS_chr4_0511	Fatty Acid Biosynthesis[m]	0	0	1000	0	2
r600	3-oxoacyl-[acyl-carrier-protein] synthase (n-C6:0)	h[m] + malACP[m] + butACP[m] => co2[m] + ACP[m] + 3ohexACP[m]	PAS_chr4_0511	Fatty Acid Biosynthesis[m]	0	0	1000	0	2
r601	3-oxoacyl-[acyl-carrier-protein] synthase (n-C8:0)	h[m] + malACP[m] + hexACP[m] => co2[m] + ACP[m] + 3ooctACP[m]	PAS_chr4_0511	Fatty Acid Biosynthesis[m]	0	0	1000	0	2
r602	enoyl-[acyl-carrier-protein] reductase (NADPH) (n-C10:0)	nadp[m] + dcaACP[m] <=> h[m] + nadph[m] + tdec2eACP[m]	PAS_chr4_0780 or PAS_chr4_0311	Fatty Acid Biosynthesis[m]	1	-1000	1000	0	2
r603	enoyl-[acyl-carrier-protein] reductase (NADPH) (n-C12:0)	nadp[m] + ddcaACP[m] <=> h[m] + nadph[m] + tddec2eACP[m]	PAS_chr4_0780 or PAS_chr4_0311	Fatty Acid Biosynthesis[m]	1	-1000	1000	0	2
r604	enoyl-[acyl-carrier-protein] reductase (NADPH) (n-C14:0)	nadp[m] + myrsACP[m] <=> h[m] + nadph[m] + tmrs2eACP[m]	PAS_chr4_0780 or PAS_chr4_0311	Fatty Acid Biosynthesis[m]	1	-1000	1000	0	2
r605	enoyl-[acyl-carrier-protein] reductase (NADPH) (n-C16:0)	nadp[m] + palmACP[m] <=> h[m] + nadph[m] + tpalm2eACP[m]	PAS_chr4_0780 or PAS_chr4_0311	Fatty Acid Biosynthesis[m]	1	-1000	1000	0	2
r606	enoyl-[acyl-carrier-protein] reductase (NADH) (n-C18:0)	h[m] + nadph[m] + toctd2eACP[m] <=> nadp[m] + ocdcaACP[m]	PAS_chr4_0780 or PAS_chr4_0311	Fatty Acid Biosynthesis[m]	1	-1000	1000	0	2
r607	enoyl-[acyl-carrier-protein] reductase (NADPH) (n-C4:0)	nadp[m] + butACP[m] <=> h[m] + nadph[m] + but2eACP[m]	PAS_chr4_0780 or PAS_chr4_0311	Fatty Acid Biosynthesis[m]	1	-1000	1000	0	2
r608	enoyl-[acyl-carrier-protein] reductase (NADPH) (n-C6:0)	nadp[m] + hexACP[m] <=> h[m] + nadph[m] + thex2eACP[m]	PAS_chr4_0780 or PAS_chr4_0311	Fatty Acid Biosynthesis[m]	1	-1000	1000	0	2
r609	enoyl-[acyl-carrier-protein] reductase (NADPH) (n-C8:0)	nadp[m] + ocACP[m] <=> h[m] + nadph[m] + toct2eACP[m]	PAS_chr4_0780 or PAS_chr4_0311	Fatty Acid Biosynthesis[m]	1	-1000	1000	0	2
r610	beta-ketoacyl-ACP synthase	h[m] + acACP[m] + malACP[m] => co2[m] + ACP[m] + actACP[m]	PAS_chr4_0511	Fatty Acid Biosynthesis[m]	0	0	1000	0	2
r611	Acetyl-CoA ACP transacylase	ACP[m] + accoa[m] <=> acACP[m] + coa[m]	PAS_chr1-1_0008 and PAS_chr1-4_0295	Fatty Acid Biosynthesis[m]	1	-1000	1000	0	2	2.3.1.86
r612	acetyl-CoA C-acetyltransferase, mitochondrial	2 accoa[m] => aacoa[m] + coa[m]	PAS_chr1-4_0304	Fatty Acid Biosynthesis[m]	0	0	1000	0	2	2.3.1.9
r613	Acetyl-Coa carboxylase, mitochondrial	accoa[m] + atp[m] + hco3[m] <=> adp[m] + h[m] + malcoa[m] + pi[m]	PAS_chr1-4_0249	Fatty Acid Biosynthesis[m]	1	-1000	1000	0	2	6.4.1.2 6.3.4.14
r614	fatty acyl-ACP synthase (n-C8:0ACP), mitochondrial, lumped reaction	acACP[m] + 9 h[m] + 3 malACP[m] + 6 nadph[m] => 3 ACP[m] + 3 co2[m] + 3 h2o[m] + 6 nadp[m] + ocACP[m]	PAS_chr3_0631 or PAS_chr3_1119 or PAS_chr2-1_0856 or PAS_chr2-1_0224 or PAS_chr4_0311 or PAS_chr4_0511	Fatty Acid Biosynthesis[m]	0	0	1000	0	2	1.1.1.100 2.3.1.39 1.3.1.38 2.3.1.179
r615	fatty-acyl-ACP synthase (n-C10:0ACP), mitochondrial	3 h[m] + malACP[m] + 2 nadph[m] + ocACP[m] => ACP[m] + co2[m] + dcaACP[m] + h2o[m] + 2 nadp[m]	PAS_chr3_0631 or PAS_chr3_1119 or PAS_chr2-1_0856 or PAS_chr2-1_0224 or PAS_chr4_0311 or PAS_chr4_0511	Fatty Acid Biosynthesis[m]	0	0	1000	0	2	1.1.1.100 2.3.1.39 1.3.1.38 2.3.1.179
r616	fatty-acyl-ACP synthase (n-C12:0ACP), mitochondrial	dcaACP[m] + 3 h[m] + malACP[m] + 2 nadph[m] => ACP[m] + co2[m] + ddcaACP[m] + h2o[m] + 2 nadp[m]	PAS_chr3_0631 or PAS_chr3_1119 or PAS_chr2-1_0856 or PAS_chr2-1_0224 or PAS_chr4_0311 or PAS_chr4_0511	Fatty Acid Biosynthesis[m]	0	0	1000	0	2	1.1.1.100 2.3.1.39 1.3.1.38 2.3.1.179
r617	fatty-acyl-ACP synthase (n-C14:0ACP), mitochondrial	ddcaACP[m] + 3 h[m] + malACP[m] + 2 nadph[m] => ACP[m] + co2[m] + h2o[m] + myrsACP[m] + 2 nadp[m]	PAS_chr3_0631 or PAS_chr3_1119 or PAS_chr2-1_0856 or PAS_chr2-1_0224 or PAS_chr4_0311 or PAS_chr4_0511	Fatty Acid Biosynthesis[m]	0	0	1000	0	2	1.1.1.100 2.3.1.39 1.3.1.38 2.3.1.179
r618	fatty-acyl-ACP synthase (n-C14:1ACP), mitochondrial	ddcaACP[m] + 4 h[m] + malACP[m] + 3 nadph[m] + o2[m] => ACP[m] + co2[m] + 3 h2o[m] + 3 nadp[m] + tdeACP[m]	PAS_chr3_0631 or PAS_chr3_1119 or PAS_chr2-1_0856 or PAS_chr2-1_0224 or PAS_chr4_0311 or PAS_chr4_0511	Fatty Acid Biosynthesis[m]	0	0	1000	0	2	1.1.1.100 2.3.1.39 1.3.1.38 2.3.1.179
r619	fatty-acyl-ACP synthase (n-C16:0ACP), mitochondrial	3 h[m] + malACP[m] + myrsACP[m] + 2 nadph[m] => ACP[m] + co2[m] + h2o[m] + 2 nadp[m] + palmACP[m]	PAS_chr3_0631 or PAS_chr3_1119 or PAS_chr2-1_0856 or PAS_chr2-1_0224 or PAS_chr4_0311 or PAS_chr4_0511	Fatty Acid Biosynthesis[m]	0	0	1000	0	2	1.1.1.100 2.3.1.39 1.3.1.38 2.3.1.179
r620	fatty-acyl-ACP synthase (n-C16:1ACP), mitochondrial	4 h[m] + malACP[m] + myrsACP[m] + 3 nadph[m] + o2[m] => ACP[m] + co2[m] + 3 h2o[m] + hdeACP[m] + 3 nadp[m]	PAS_chr3_0631 or PAS_chr3_1119 or PAS_chr2-1_0856 or PAS_chr2-1_0224 or PAS_chr4_0311 or PAS_chr4_0511	Fatty Acid Biosynthesis[m]	0	0	1000	0	2	1.1.1.100 2.3.1.39 1.3.1.38 2.3.1.179
r621	fatty-acyl-ACP synthase (n-C18:0ACP), mitochondrial	3 h[m] + malACP[m] + 2 nadph[m] + palmACP[m] => ACP[m] + co2[m] + h2o[m] + 2 nadp[m] + ocdcaACP[m]	PAS_chr3_0631 or PAS_chr3_1119 or PAS_chr2-1_0856 or PAS_chr2-1_0224 or PAS_chr4_0311 or PAS_chr4_0511	Fatty Acid Biosynthesis[m]	0	0	1000	0	2	1.1.1.100 2.3.1.39 1.3.1.38 2.3.1.179
r622	fatty-acyl-ACP synthase (n-C18:1ACP), mitochondrial	4 h[m] + malACP[m] + 3 nadph[m] + o2[m] + palmACP[m] => ACP[m] + co2[m] + 3 h2o[m] + 3 nadp[m] + octeACP[m]	PAS_chr3_0631 or PAS_chr3_1119 or PAS_chr2-1_0856 or PAS_chr2-1_0224 or PAS_chr4_0311 or PAS_chr4_0511	Fatty Acid Biosynthesis[m]	0	0	1000	0	2	1.1.1.100 2.3.1.39 1.3.1.38 2.3.1.179
r623	fatty-acyl-ACP synthase (n-C18:2ACP), mitochondrial	5 h[m] + malACP[m] + 4 nadph[m] + 2 o2[m] + palmACP[m] => ACP[m] + co2[m] + 5 h2o[m] + 4 nadp[m] + ocdcyaACP[m]	PAS_chr3_0631 or PAS_chr3_1119 or PAS_chr2-1_0856 or PAS_chr2-1_0224 or PAS_chr4_0311 or PAS_chr4_0511	Fatty Acid Biosynthesis[m]	0	0	1000	0	2	1.1.1.100 2.3.1.39 1.3.1.38 2.3.1.179
r624	Malonyl-CoA-ACP transacylase, mitochondrial	ACP[m] + malcoa[m] <=> coa[m] + malACP[m]	PAS_chr3_0631 or PAS_chr3_1119 or PAS_chr2-1_0856 or PAS_chr2-1_0224 or PAS_chr4_0311 or PAS_chr4_0511	Fatty Acid Biosynthesis[m]	1	-1000	1000	0	2	1.1.1.100 2.3.1.39 1.3.1.38 2.3.1.179
r625	carnitine O-aceyltransferase, mitochondrial	acrn[m] + coa[m] <=> accoa[m] + crn[m]	PAS_chr3_0069	Fatty Acid Biosynthesis[m]	1	-1000	1000	0	2	2.3.1.7
r626	fatty-acid--CoA ligase (octadecanoate)	coa[x] + atp[x] + ocdca[x] => ppi[x] + amp[x] + stcoa[x]	PAS_chr4_0352 or PAS_chr2-1_0545	Fatty Acid Biosynthesis[x]	0	0	1000	0	2
r627	fatty-acid--CoA ligase (octadecenoate)	coa[x] + atp[x] + ocdcea[x] => ppi[x] + amp[x] + odecoa[x]	PAS_chr4_0352 or PAS_chr2-1_0545	Fatty Acid Biosynthesis[x]	0	0	1000	0	2
r628	fatty-acid--CoA ligase (octadecynoate)	coa[x] + atp[x] + ocdcya[x] => ppi[x] + amp[x] + ocdycacoa[x]	PAS_chr4_0352 or PAS_chr2-1_0545	Fatty Acid Biosynthesis[x]	0	0	1000	0	2
r629	fatty-acid--CoA ligase (octadecatrienoate)	coa[x] + atp[x] + lnlnca[x] => ppi[x] + amp[x] + lnlncacoa[x]	PAS_chr4_0352 or PAS_chr2-1_0545	Fatty Acid Biosynthesis[x]	0	0	1000	0	2
r630	peroxisomal acyl-CoA thioesterase (C14:1)	h2o[x] + tdecoa[x] => coa[x] + h[x] + ttdcea[x]	PAS_chr2-1_0545	Fatty Acid Biosynthesis[x]	0	0	1000	0	2
r631	peroxisomal acyl-CoA thioesterase (C16:1)	h2o[x] + hdcoa[x] => coa[x] + h[x] + hdcea[x]	PAS_chr2-1_0545	Fatty Acid Biosynthesis[x]	0	0	1000	0	2
r632	peroxisomal acyl-CoA thioesterase (C18:1)	h2o[x] + odecoa[x] => coa[x] + h[x] + ocdcea[x]	PAS_chr2-1_0545	Fatty Acid Biosynthesis[x]	0	0	1000	0	2
r633	peroxisomal acyl-CoA thioesterase (C18:2)	h2o[x] + ocdycacoa[x] => coa[x] + h[x] + ocdcya[x]	PAS_chr2-1_0545	Fatty Acid Biosynthesis[x]	0	0	1000	0	2
r634	peroxisomal acyl-CoA thioesterase (C18:3)	h2o[x] + lnlncacoa[x] => coa[x] + h[x] + lnlnca[x]	PAS_chr2-1_0545	Fatty Acid Biosynthesis[x]	0	0	1000	0	2
r635	peroxisomal acyl-CoA thioesterase (c26:0)	h2o[x] + hexccoa[x] => coa[x] + h[x] + hexc[x]	PAS_chr2-1_0545	Fatty Acid Biosynthesis[x]	0	0	1000	0	2
r636	fatty-acid--CoA ligase (n-C24:0), peroxisomal	coa[x] + atp[x] + ttc[x] <=> ppi[x] + amp[x] + ttccoa[x]	PAS_chr1-4_0080	Fatty Acid Biosynthesis[x]	1	0	1000	0	2	6.2.1.3
r637	fatty-acid--CoA ligase (n-C26:0), peroxisomal	coa[x] + atp[x] + hexc[x] <=> ppi[x] + amp[x] + hexccoa[x]	PAS_chr1-4_0080	Fatty Acid Biosynthesis[x]	1	0	1000	0	2	6.2.1.3
r638	fatty-acid--CoA ligase (decanoate), peroxisomal	coa[x] + atp[x] + dca[x] <=> ppi[x] + amp[x] + dcacoa[x]	PAS_chr4_0352	Fatty Acid Biosynthesis[x]	1	0	1000	0	2	6.2.1.3
r639	fatty-acid--CoA ligase (dodecanoate), peroxisomal	coa[x] + atp[x] + ddca[x] <=> ppi[x] + amp[x] + ddcacoa[x]	PAS_chr4_0352	Fatty Acid Biosynthesis[x]	1	0	1000	0	2	6.2.1.3
r640	fatty-acid--CoA ligase (tetradecanoate), peroxisomal	coa[x] + atp[x] + ttdca[x] <=> ppi[x] + amp[x] + tdcoa[x]	PAS_chr4_0352	Fatty Acid Biosynthesis[x]	1	0	1000	0	2	6.2.1.3
r641	fatty-acid--CoA ligase (tetradecenoate), peroxisomal	coa[x] + atp[x] + ttdcea[x] <=> ppi[x] + amp[x] + tdecoa[x]	PAS_chr4_0352	Fatty Acid Biosynthesis[x]	1	0	1000	0	2	6.2.1.3
r642	fatty-acid--CoA ligase (hexadecanoate), peroxisomal	coa[x] + atp[x] + hdca[x] <=> ppi[x] + amp[x] + pmtcoa[x]	PAS_chr4_0352	Fatty Acid Biosynthesis[x]	1	0	1000	0	2	6.2.1.3
r643	fatty-acid--CoA ligase (hexadecenoate), peroxisomal	coa[x] + atp[x] + hdcea[x] <=> ppi[x] + amp[x] + hdcoa[x]	PAS_chr4_0352	Fatty Acid Biosynthesis[x]	1	0	1000	0	2	6.2.1.3
r644	fatty-acid--CoA ligase (octanoate), peroxisomal	coa[x] + atp[x] + octa[x] <=> ppi[x] + amp[x] + occoa[x]	PAS_chr4_0352	Fatty Acid Biosynthesis[x]	1	0	1000	0	2	6.2.1.2
r645	Octadecadienoyl-CoA desaturase (n-C18:2CoA -> n-C18:3CoA)	h[c] + o2[c] + nadph[c] + ocdycacoa[c] => 2 h2o[c] + nadp[c] + lnlncacoa[c]	PAS_chr2-1_0072	Fatty Acid Degradation	0	0	1000	0	2
r646	Octadecenoyl-CoA desaturase (n-C18:1CoA -> n-C18:2CoA)	h[c] + o2[c] + nadph[c] + odecoa[c] => 2 h2o[c] + nadp[c] + ocdycacoa[c]	PAS_chr2-1_0072	Fatty Acid Degradation	0	0	1000	0	2
r647	Palmitaldehyde:NAD+ oxidoreductase	h2o[c] + nad[c] + hxdcal[c] => 2 h[c] + nadh[c] + hdca[c]	PAS_chr1-4_0064	Fatty Acid Degradation	0	0	1000	0	2
r648	Octadecanal:NAD+ oxidoreductase	h2o[c] + nad[c] + ocdcal[c] <=> 2 h[c] + nadh[c] + ocdca[c]	PAS_chr1-4_0064	Fatty Acid Degradation	1	-1000	1000	0	2
r649	3-hydroxyacyl-CoA dehydratase (3-hydroxydecanoyl-CoA), peroxisomal	3hdcoa[c] <=> dc2coa[c] + h2o[c]	PAS_chr2-1_0776	Fatty Acid Degradation	1	-1000	1000	0	2	4.2.1.- 1.1.1.-
r650	3-hydroxyacyl-CoA dehydratase (3-hydroxydodecanoyl-CoA), peroxisomal	3hddcoa[c] <=> dd2coa[c] + h2o[c]	PAS_chr2-1_0776	Fatty Acid Degradation	1	-1000	1000	0	2	4.2.1.- 1.1.1.-
r651	3-hydroxyacyl-CoA dehydratase (3-hydroxyhexacosyl-CoA), peroxisomal	h2o[c] + hxc2coa[c] <=> 3hxccoa[c]	PAS_chr2-1_0776	Fatty Acid Degradation	1	-1000	1000	0	2	4.2.1.- 1.1.1.-
r652	3-hydroxyacyl-CoA dehydratase (3-hydroxyhexadecanoyl-CoA), peroxisomal	3hhdcoa[c] <=> h2o[c] + hdd2coa[c]	PAS_chr2-1_0776	Fatty Acid Degradation	1	-1000	1000	0	2	4.2.1.- 1.1.1.-
r653	3-hydroxyacyl-CoA dehydratase (3-hydroxytetradecanoyl-CoA), peroxisomal	3htdcoa[c] <=> h2o[c] + td2coa[c]	PAS_chr2-1_0776	Fatty Acid Degradation	1	-1000	1000	0	2	4.2.1.- 1.1.1.-
r654	3-hydroxyacyl-CoA dehydrogenase (3-oxodecanoyl-CoA), peroxisomal	3odcoa[c] + h[c] + nadh[c] <=> 3hdcoa[c] + nad[c]	PAS_chr2-1_0776	Fatty Acid Degradation	1	-1000	1000	0	2	:4.2.1.- 1.1.1.-
r655	3-hydroxyacyl-CoA dehydrogenase (3-oxodecanoyl-CoA), peroxisomal	3oddcoa[c] + h[c] + nadh[c] <=> 3hddcoa[c] + nad[c]	PAS_chr2-1_0776	Fatty Acid Degradation	1	-1000	1000	0	2	:4.2.1.- 1.1.1.-
r656	3-hydroxyacyl-CoA dehydrogenase (3-oxohexacosyl-CoA), peroxisomal	3hxccoa[c] + nad[c] <=> 3ohxccoa[c] + h[c] + nadh[c]	PAS_chr2-1_0776	Fatty Acid Degradation	1	-1000	1000	0	2	:4.2.1.- 1.1.1.-
r657	3-hydroxyacyl-CoA dehydrogenase (3-oxohexadecanoyl-CoA), peroxisomal	3ohdcoa[c] + h[c] + nadh[c] <=> 3hhdcoa[c] + nad[c]	PAS_chr2-1_0776	Fatty Acid Degradation	1	-1000	1000	0	2	:4.2.1.- 1.1.1.-
r658	3-hydroxyacyl-CoA dehydrogenase (3-oxooctadecanoyl-CoA), peroxisomal	3ohodcoa[c] + h[c] + nadh[c] <=> 3hodcoa[c] + nad[c]	PAS_chr2-1_0776	Fatty Acid Degradation	1	-1000	1000	0	2	:4.2.1.- 1.1.1.-
r659	3-Hydroxyacyl-CoA dehydrogenase (3-oxotetradecanoyl-CoA), peroxisomal	3htdcoa[c] + nad[c] <=> 3otdcoa[c] + h[c] + nadh[c]	PAS_chr2-1_0776	Fatty Acid Degradation	1	-1000	1000	0	2	:4.2.1.- 1.1.1.-
r660	acetyl-CoA acyltransferase (hexadecanoyl-CoA), peroxisomal	3ohodcoa[c] + coa[c] => accoa[c] + pmtcoa[c]	PAS_chr2-2_0267	Fatty Acid Degradation	0	0	1000	0	2	2.3.1.16
r661	acetyl-CoA acyltransferase (tetracosanoyl-CoA), peroxisomal	3ohxccoa[c] + coa[c] => accoa[c] + ttccoa[c]	PAS_chr2-2_0267	Fatty Acid Degradation	0	0	1000	0	2	2.3.1.16
r662	acetyl-CoA acyltransferase (tetradecanoyl-CoA), peroxisomal	3ohdcoa[c] + coa[c] => accoa[c] + tdcoa[c]	PAS_chr2-2_0267	Fatty Acid Degradation	0	0	1000	0	2	2.3.1.16
r663	acetyl-CoA C-acetyltransferase (dodecanoyl), peroxisomal	3otdcoa[c] + coa[c] => accoa[c] + ddcacoa[c]	PAS_chr2-2_0267	Fatty Acid Degradation	0	0	1000	0	2	2.3.1.16
r664	acetyl-CoA C-acetyltransferase (octanoyl-CoA), peroxisomal	3odcoa[c] + coa[c] => accoa[c] + occoa[c]	PAS_chr2-2_0267	Fatty Acid Degradation	0	0	1000	0	2	2.3.1.16
r665	acetyl-CoA C-acyltransferase (decanoyl-CoA), peroxisomal	3oddcoa[c] + coa[c] => accoa[c] + dcacoa[c]	PAS_chr2-2_0267	Fatty Acid Degradation	0	0	1000	0	2	2.3.1.16
r666	acyl-CoA oxidase (decanoyl-CoA), peroxisomal	dcacoa[c] + o2[c] => dc2coa[c] + h2o2[c]	PAS_chr1-4_0538	Fatty Acid Degradation	0	0	1000	0	2	1.3.3.6
r667	acyl-CoA oxidase (dodecanoyl-CoA), peroxisomal	ddcacoa[c] + o2[c] => dd2coa[c] + h2o2[c]	PAS_chr1-4_0538	Fatty Acid Degradation	0	0	1000	0	2	1.3.3.6
r668	acyl-CoA oxidase (hexacanoyl-CoA), peroxisomal	hexccoa[c] + o2[c] => h2o2[c] + hxc2coa[c]	PAS_chr1-4_0538	Fatty Acid Degradation	0	0	1000	0	2	1.3.3.6
r669	acyl-CoA oxidase (hexadecanoyl-CoA), peroxisomal	o2[c] + pmtcoa[c] => h2o2[c] + hdd2coa[c]	PAS_chr1-4_0538	Fatty Acid Degradation	0	0	1000	0	2	1.3.3.6
r670	acyl-CoA oxidase (octadecanoyl-CoA), peroxisomal	o2[c] + stcoa[c] => h2o2[c] + od2coa[c]	PAS_chr1-4_0538	Fatty Acid Degradation	0	0	1000	0	2	1.3.3.6
r671	acyl-CpA oxidase (tetradecanoyl-CoA), peroxisomal	o2[c] + tdcoa[c] => h2o2[c] + td2coa[c]	PAS_chr1-4_0538	Fatty Acid Degradation	0	0	1000	0	2	1.3.3.6
r672	fatty acid oxidation	6 coa[c] + 6 h2o[c] + 6 nad[c] + 5 o2[c] + tdecoa[c] => 7 accoa[c] + 6 h[c] + 5 h2o2[c] + 6 nadh[c]	PAS_chr1-4_0538 or PAS_chr1-4_0663 or PAS_chr3_0975 or PAS_chr2-2_0267 or PAS_chr2-1_0776	Fatty Acid Degradation	0	0	1000	0	2	1.3.3.6 5.3.3.8 1.3.1.34 2.3.1.16 4.2.1.- 1.1.1.-
r673	Fatty acid oxidation	6 coa[c] + 6 h2o[c] + 6 nad[c] + nadph[c] + 6 o2[c] + tdecoa[c] => 7 accoa[c] + 5 h[c] + 6 h2o2[c] + 6 nadh[c] + nadp[c]	PAS_chr1-4_0538 or PAS_chr1-4_0663 or PAS_chr3_0975 or PAS_chr2-2_0267 or PAS_chr2-1_0776	Fatty Acid Degradation	0	0	1000	0	2	1.3.3.6 5.3.3.8 1.3.1.34 2.3.1.16 4.2.1.- 1.1.1.-
r674	Fatty acid oxidation	7 coa[c] + 7 h2o[c] + hdcoa[c] + 7 nad[c] + 6 o2[c] => 8 accoa[c] + 7 h[c] + 6 h2o2[c] + 7 nadh[c]	PAS_chr1-4_0538 or PAS_chr1-4_0663 or PAS_chr3_0975 or PAS_chr2-2_0267 or PAS_chr2-1_0776	Fatty Acid Degradation	0	0	1000	0	2	1.3.3.6 5.3.3.8 1.3.1.34 2.3.1.16 4.2.1.- 1.1.1.-
r675	Fatty acid oxidation	7 coa[c] + 7 h2o[c] + hdcoa[c] + 7 nad[c] + nadph[c] + 7 o2[c] => 8 accoa[c] + 6 h[c] + 7 h2o2[c] + 7 nadh[c] + nadp[c]	PAS_chr1-4_0538 or PAS_chr1-4_0663 or PAS_chr3_0975 or PAS_chr2-2_0267 or PAS_chr2-1_0776	Fatty Acid Degradation	0	0	1000	0	2	1.3.3.6 5.3.3.8 1.3.1.34 2.3.1.16 4.2.1.- 1.1.1.-
r676	Fatty acid oxidation	8 coa[c] + 8 h2o[c] + 8 nad[c] + 2 nadph[c] + 8 o2[c] + ocdycacoa[c] => 9 accoa[c] + 6 h[c] + 8 h2o2[c] + 8 nadh[c] + 2 nadp[c]	PAS_chr1-4_0538 or PAS_chr1-4_0663 or PAS_chr3_0975 or PAS_chr2-2_0267 or PAS_chr2-1_0776	Fatty Acid Degradation	0	0	1000	0	2	1.3.3.6 5.3.3.8 1.3.1.34 2.3.1.16 4.2.1.- 1.1.1.-
r677	Fatty acid oxidation	8 coa[c] + 8 h2o[c] + 8 nad[c] + 6 o2[c] + ocdycacoa[c] => 9 accoa[c] + 8 h[c] + 6 h2o2[c] + 8 nadh[c]	PAS_chr1-4_0538 or PAS_chr1-4_0663 or PAS_chr2-2_0267 or PAS_chr2-1_0776	Fatty Acid Degradation	0	0	1000	0	2	1.3.3.6 5.3.3.8 4.2.1.- 1.1.1.-
r678	Fatty acid oxidation	8 coa[c] + 8 h2o[c] + 8 nad[c] + 7 o2[c] + odecoa[c] => 9 accoa[c] + 8 h[c] + 7 h2o2[c] + 8 nadh[c]	PAS_chr1-4_0538 or PAS_chr1-4_0663 or PAS_chr2-2_0267 or PAS_chr2-1_0776	Fatty Acid Degradation	0	0	1000	0	2	1.3.3.6 5.3.3.8 4.2.1.- 1.1.1.-
r679	Fatty acid oxidation	8 coa[c] + 8 h2o[c] + 8 nad[c] + nadph[c] + 7 o2[c] + ocdycacoa[c] => 9 accoa[c] + 7 h[c] + 7 h2o2[c] + 8 nadh[c] + nadp[c]	PAS_chr1-4_0538 or PAS_chr1-4_0663 or PAS_chr2-2_0267 or PAS_chr2-1_0776	Fatty Acid Degradation	0	0	1000	0	2	1.3.3.6 5.3.3.8 4.2.1.- 1.1.1.-
r680	Fatty acid oxidation	8 coa[c] + 8 h2o[c] + 8 nad[c] + nadph[c] + 8 o2[c] + odecoa[c] => 9 accoa[c] + 7 h[c] + 8 h2o2[c] + 8 nadh[c] + nadp[c]	PAS_chr1-4_0538 or PAS_chr1-4_0663 or PAS_chr2-2_0267 or PAS_chr2-1_0776	Fatty Acid Degradation	0	0	1000	0	2	1.3.3.6 5.3.3.8 4.2.1.- 1.1.1.-
r681	fatty acid oxidation (octanoyl-CoA), peroxisomal	3 coa[c] + 3 h2o[c] + 3 nad[c] + 3 o2[c] + occoa[c] => 4 accoa[c] + 3 h[c] + 3 h2o2[c] + 3 nadh[c]	PAS_chr1-4_0538 or PAS_chr2-2_0267 or PAS_chr2-1_0776	Fatty Acid Degradation	0	0	1000	0	2	1.3.3.6 2.3.1.16 4.2.1.- 1.1.1.-
r682	fatty acid oxidation (tetradecansoyl-CoA), peroxisomal	3 coa[c] + 3 h2o[c] + 3 nad[c] + 3 o2[c] + ttccoa[c] => 3 accoa[c] + 3 h[c] + 3 h2o2[c] + 3 nadh[c] + stcoa[c]	PAS_chr1-4_0538 or PAS_chr2-2_0267 or PAS_chr2-1_0776	Fatty Acid Degradation	0	0	1000	0	2	1.3.3.6 2.3.1.16 4.2.1.- 1.1.1.-
r683	peroxisomal acyl-CoA thioesterase	dcacoa[c] + h2o[c] => coa[c] + dca[c] + h[c]	PAS_chr2-1_0545	Fatty Acid Degradation	0	0	1000	0	2
r684	peroxisomal acyl-CoA thioesterase	ddcacoa[c] + h2o[c] => coa[c] + ddca[c] + h[c]	PAS_chr2-1_0545	Fatty Acid Degradation	0	0	1000	0	2
r685	peroxisomal acyl-CoA thioesterase	h2o[c] + occoa[c] => coa[c] + h[c] + octa[c]	PAS_chr2-1_0545	Fatty Acid Degradation	0	0	1000	0	2
r686	peroxisomal acyl-CoA thioesterase	h2o[c] + pmtcoa[c] => coa[c] + h[c] + hdca[c]	PAS_chr2-1_0545	Fatty Acid Degradation	0	0	1000	0	2
r687	peroxisomal acyl-CoA thioesterase	h2o[c] + stcoa[c] => coa[c] + h[c] + ocdca[c]	PAS_chr2-1_0545	Fatty Acid Degradation	0	0	1000	0	2
r688	peroxisomal acyl-CoA thioesterase	h2o[c] + tdcoa[c] => coa[c] + h[c] + ttdca[c]	PAS_chr2-1_0545	Fatty Acid Degradation	0	0	1000	0	2
r689	peroxisomal acyl-CoA thioesterase	h2o[c] + ttccoa[c] => coa[c] + h[c] + ttc[c]	PAS_chr2-1_0545	Fatty Acid Degradation	0	0	1000	0	2
r690	Fatty acid oxidation	8 o2[x] + 8 h2o[x] + 8 coa[x] + 8 nad[x] + ocdycacoa[x] + 2 nadph[x] => 8 h2o2[x] + 9 accoa[x] + 6 h[x] + 8 nadh[x] + 2 nadp[x]	PAS_chr1-4_0538 or PAS_chr1-4_0663 or PAS_chr3_0975 or PAS_chr2-2_0267 or PAS_chr2-1_0776 or PAS_chr3_0086	Fatty Acid Degradation[x]	0	0	1000	0	2
r691	Fatty acid oxidation	7 o2[x] + 8 h2o[x] + 8 coa[x] + 8 nad[x] + ocdycacoa[x] + nadph[x] => 7 h2o2[x] + 9 accoa[x] + 7 h[x] + 8 nadh[x] + nadp[x]	PAS_chr1-4_0538 or PAS_chr1-4_0663 or PAS_chr3_0975 or PAS_chr2-2_0267 or PAS_chr2-1_0776	Fatty Acid Degradation[x]	0	0	1000	0	2
r692	Fatty acid oxidation	6 o2[x] + 8 h2o[x] + 8 coa[x] + 8 nad[x] + ocdycacoa[x] => 6 h2o2[x] + 9 accoa[x] + 8 h[x] + 8 nadh[x]	PAS_chr1-4_0538 or PAS_chr1-4_0663 or PAS_chr2-2_0267 or PAS_chr2-1_0776	Fatty Acid Degradation[x]	0	0	1000	0	2
r693	peroxisomal acyl-CoA thioesterase	h2o[x] + ttccoa[x] => coa[x] + h[x] + ttc[x]	PAS_chr2-1_0545	Fatty Acid Degradation[x]	0	0	1000	0	2
r694	fatty acid oxidation	6 o2[x] + 6 h2o[x] + 6 coa[x] + 6 nad[x] + nadph[x] + tdecoa[x] => 6 h2o2[x] + 7 accoa[x] + 5 h[x] + 6 nadh[x] + nadp[x]	PAS_chr1-4_0538 or PAS_chr1-4_0663 or PAS_chr3_0975 or PAS_chr2-2_0267 or PAS_chr2-1_0776	Fatty Acid Degradation[x]	0	0	1000	0	2
r695	Fatty acid oxidation	5 o2[x] + 6 h2o[x] + 6 coa[x] + 6 nad[x] + tdecoa[x] => 5 h2o2[x] + 7 accoa[x] + 6 h[x] + 6 nadh[x]	PAS_chr1-4_0538 or PAS_chr1-4_0663 or PAS_chr2-2_0267 or PAS_chr2-1_0776	Fatty Acid Degradation[x]	0	0	1000	0	2
r696	Fatty acid oxidation	7 o2[x] + 7 h2o[x] + 7 coa[x] + 7 nad[x] + nadph[x] + hdcoa[x] => 7 h2o2[x] + 8 accoa[x] + 6 h[x] + 7 nadh[x] + nadp[x]	PAS_chr1-4_0538 or PAS_chr1-4_0663 or PAS_chr3_0975 or PAS_chr2-2_0267 or PAS_chr2-1_0776	Fatty Acid Degradation[x]	0	0	1000	0	2
r697	Fatty acid oxidation	6 o2[x] + 7 h2o[x] + 7 coa[x] + 7 nad[x] + hdcoa[x] => 6 h2o2[x] + 8 accoa[x] + 7 h[x] + 7 nadh[x]	PAS_chr1-4_0538 or PAS_chr1-4_0663 or PAS_chr2-2_0267 or PAS_chr2-1_0776	Fatty Acid Degradation[x]	0	0	1000	0	2
r698	Fatty acid oxidation	8 o2[x] + 8 h2o[x] + 8 coa[x] + 8 nad[x] + nadph[x] + odecoa[x] => 8 h2o2[x] + 9 accoa[x] + 7 h[x] + 8 nadh[x] + nadp[x]	PAS_chr1-4_0538 or PAS_chr1-4_0663 or PAS_chr3_0975 or PAS_chr2-2_0267 or PAS_chr2-1_0776	Fatty Acid Degradation[x]	0	0	1000	0	2
r699	Fatty acid oxidation	7 o2[x] + 8 h2o[x] + 8 coa[x] + 8 nad[x] + odecoa[x] => 7 h2o2[x] + 9 accoa[x] + 8 h[x] + 8 nadh[x]	PAS_chr1-4_0538 or PAS_chr1-4_0663 or PAS_chr2-2_0267 or PAS_chr2-1_0776	Fatty Acid Degradation[x]	0	0	1000	0	2
r700	peroxisomal acyl-CoA thioesterase	h2o[x] + pmtcoa[x] => coa[x] + h[x] + hdca[x]	PAS_chr2-1_0545	Fatty Acid Degradation[x]	0	0	1000	0	2
r701	peroxisomal acyl-CoA thioesterase	h2o[x] + dcacoa[x] => coa[x] + h[x] + dca[x]	PAS_chr2-1_0545	Fatty Acid Degradation[x]	0	0	1000	0	2
r702	peroxisomal acyl-CoA thioesterase	h2o[x] + ddcacoa[x] => coa[x] + h[x] + ddca[x]	PAS_chr2-1_0545	Fatty Acid Degradation[x]	0	0	1000	0	2
r703	peroxisomal acyl-CoA thioesterase	h2o[x] + tdcoa[x] => coa[x] + h[x] + ttdca[x]	PAS_chr2-1_0545	Fatty Acid Degradation[x]	0	0	1000	0	2
r704	peroxisomal acyl-CoA thioesterase	h2o[x] + stcoa[x] => coa[x] + h[x] + ocdca[x]	PAS_chr2-1_0545	Fatty Acid Degradation[x]	0	0	1000	0	2
r705	peroxisomal acyl-CoA thioesterase	h2o[x] + occoa[x] => coa[x] + h[x] + octa[x]	PAS_chr2-1_0545	Fatty Acid Degradation[x]	0	0	1000	0	2
r706	acetyl-CoA C-acyltransferase (butanoyl-CoA) (r)	coa[x] + 3ohcoa[x] => accoa[x] + btcoa[x]	PAS_chr2-2_0267	Fatty Acid Degradation[x]	0	0	1000	0	2	2.3.1.16
r707	acetyl-CoA C-acyltransferase (hexanoyl-CoA) (r)	coa[x] + 3oocoa[x] => accoa[x] + hxcoa[x]	PAS_chr2-1_0776 or PAS_chr1-3_0016	Fatty Acid Degradation[x]	0	0	1000	0	2	2.3.1.16
r708	3-hydroxyacyl-CoA dehydratase (3-hydroxybutanoyl-CoA) (perioxisome)	h2o[x] + b2coa[x] => 3hbcoa[x]	PAS_chr2-1_0776 or PAS_chr4_0338	Fatty Acid Degradation[x]	0	0	1000	0	2	4.2.1.17
r709	3-hydroxyacyl-CoA dehydratase (3-hydroxyhexanoyl-CoA)	h2o[x] + hx2coa[x] => 3hhcoa[x]	PAS_chr2-1_0776 or PAS_chr4_0338	Fatty Acid Degradation[x]	0	0	1000	0	2	4.2.1.17
r710	3-hydroxyacyl-CoA dehydratase (3-hydroxyoctanoyl-CoA)	h2o[x] + oc2coa[x] => 3hocoa[x]	PAS_chr2-1_0776 or PAS_chr4_0338	Fatty Acid Degradation[x]	0	0	1000	0	2	4.2.1.17
r711	3-hydroxyacyl-CoA dehydrogenase (acetoacetyl-CoA) (peroxisome)	nad[x] + 3hbcoa[x] => aacoa[x] + h[x] + nadh[x]	PAS_chr4_0368 or PAS_chr4_0988	Fatty Acid Degradation[x]	0	0	1000	0	2	1.1.1.35
r712	3-hydroxyacyl-CoA dehydrogenase (3-oxohexanoyl-CoA)	nad[x] + 3hhcoa[x] => h[x] + nadh[x] + 3ohcoa[x]	PAS_chr4_0368 or PAS_chr4_0988	Fatty Acid Degradation[x]	0	0	1000	0	2	1.1.1.35
r713	3-hydroxyacyl-CoA dehydrogenase (3-oxooctanoyl-CoA)	nad[x] + 3hocoa[x] => h[x] + nadh[x] + 3oocoa[x]	PAS_chr4_0368 or PAS_chr4_0988	Fatty Acid Degradation[x]	0	0	1000	0	2	1.1.1.35
r714	(S)-3-Hydroxyeicosanoyl-CoA:NAD+ oxidoreductase	nad[x] + 3hc20coa[x] => h[x] + nadh[x] + 3kc20coa[x]	PAS_chr4_0368 or PAS_chr4_0988	Fatty Acid Degradation[x]	0	0	1000	0	2	1.1.1.35
r715	(S)-3-Hydroxydocosanoyl-CoA:NAD+ oxidoreductase	nad[x] + 3hc22coa[x] => h[x] + nadh[x] + 3kc22coa[x]	PAS_chr4_0368 or PAS_chr4_0988	Fatty Acid Degradation[x]	0	0	1000	0	2	1.1.1.35
r716	(S)-3-Hydroxydocosanoyl-CoA:NAD+ oxidoreductase	nad[x] + 3hc24coa[x] => h[x] + nadh[x] + 3kc24coa[x]	PAS_chr4_0368 or PAS_chr4_0988	Fatty Acid Degradation[x]	0	0	1000	0	2	1.1.1.35
r717	Eicosanoyl-CoA:acetyl-CoA C-acyltransferase	coa[x] + 3kc20coa[x] => accoa[x] + stcoa[x]	PAS_chr1-4_0538	Fatty Acid Degradation[x]	0	0	1000	0	2	2.3.1.16
r718	Docosanoyl-CoA:acetyl-CoA C-acyltransferase	coa[x] + 3kc22coa[x] => accoa[x] + eicoscoa[x]	PAS_chr1-4_0538	Fatty Acid Degradation[x]	0	0	1000	0	2	2.3.1.16
r719	Docosanoyl-CoA:acetyl-CoA C-acyltransferase	coa[x] + 3kc24coa[x] => accoa[x] + dcoscoa[x]	PAS_chr1-4_0538	Fatty Acid Degradation[x]	0	0	1000	0	2	2.3.1.16
r720	Eicosanoyl-CoA:oxygen 2-oxidoreductase	o2[x] + eicoscoa[x] => h2o2[x] + eicos2coa[x]	PAS_chr1-4_0538	Fatty Acid Degradation[x]	0	0	1000	0	2	1.3.3.6
r721	Docosanoyl-CoA[x]:oxygen 2-oxidoreductase	o2[x] + dcoscoa[x] => h2o2[x] + dcos2coa[x]	PAS_chr1-4_0538	Fatty Acid Degradation[x]	0	0	1000	0	2	1.3.3.6
r722	Butanoyl-CoA:oxygen 2-oxidoreductase	o2[x] + btcoa[x] => h2o2[x] + b2coa[x]	PAS_chr1-4_0538	Fatty Acid Degradation[x]	0	0	1000	0	2	1.3.3.6
r723	Hexanoyl-CoA:(acceptor) 2,3-oxidoreductase	o2[x] + hxcoa[x] => h2o2[x] + hx2coa[x]	PAS_chr1-4_0538	Fatty Acid Degradation[x]	0	0	1000	0	2	1.3.3.6
r724	Octanoyl-CoA:oxygen 2-oxidoreductase	o2[x] + occoa[x] => h2o2[x] + oc2coa[x]	PAS_chr1-4_0538	Fatty Acid Degradation[x]	0	0	1000	0	2	1.3.3.6
r725	linolenoyl-CoA beta-oxidation	2 o2[x] + 5 h2o[x] + 5 coa[x] + 5 nad[x] + lnlncacoa[x] => 2 h2o2[x] + 5 accoa[x] + 5 h[x] + 5 nadh[x] + occoa[x]		Fatty Acid Degradation[x]	0	0	1000	0	2	1.14.19.1
r726	(S)-3-Hydroxyeicosanoyl-CoA hydro-lyase	h2o[x] + eicos2coa[x] => 3hc20coa[x]	PAS_chr4_0338	Fatty Acid Degradation[x]	0	0	1000	0	2	4.2.1.17
r727	(S)-3-Hydroxydocosanoyl-CoA hydro-lyase	h2o[x] + dcos2coa[x] => 3hc22coa[x]	PAS_chr4_0338	Fatty Acid Degradation[x]	0	0	1000	0	2	4.2.1.17
r728	3-hydroxyacyl-CoA dehydratase (3-hydroxyisobutyryl-CoA) (mitochondria)	h2o[x] + ttc2coa[x] => 3hc24coa[x]	PAS_chr4_0338	Fatty Acid Degradation[x]	0	0	1000	0	2	4.2.1.17
r729	acetyl-CoA acyltransferase (tetracosanoyl-CoA), peroxisomal	coa[x] + 3ohxccoa[x] => accoa[x] + ttccoa[x]	PAS_chr2-2_0267 or PAS_chr2-1_0776 or PAS_chr1-3_0016	Fatty Acid Degradation[x]	0	0	1000	0	2	2.3.1.16
r730	acyl-CoA oxidase (hexacanoyl-CoA), peroxisomal	o2[x] + hexccoa[x] => h2o2[x] + hxc2coa[x]	PAS_chr1-4_0538	Fatty Acid Degradation[x]	0	0	1000	0	2	1.3.3.6
r731	acetyl-CoA C-acetyltransferase (octanoyl-CoA), peroxisomal	coa[x] + 3odcoa[x] => accoa[x] + occoa[x]	PAS_chr2-2_0267 or PAS_chr2-1_0776 or PAS_chr1-3_0016	Fatty Acid Degradation[x]	0	0	1000	0	2	2.3.1.16
r732	acetyl-CoA C-acyltransferase (decanoyl-CoA), peroxisomal	coa[x] + 3oddcoa[x] => accoa[x] + dcacoa[x]	PAS_chr2-2_0267 or PAS_chr2-1_0776 or PAS_chr1-3_0016	Fatty Acid Degradation[x]	0	0	1000	0	2	2.3.1.16
r733	acetyl-CoA C-acetyltransferase (dodecanoyl), peroxisomal	coa[x] + 3otdcoa[x] => accoa[x] + ddcacoa[x]	PAS_chr2-2_0267 or PAS_chr2-1_0776 or PAS_chr1-3_0016	Fatty Acid Degradation[x]	0	0	1000	0	2	2.3.1.16
r734	acetyl-CoA acyltransferase (tetradecanoyl-CoA), peroxisomal	coa[x] + 3ohdcoa[x] => accoa[x] + tdcoa[x]	PAS_chr2-2_0267 or PAS_chr2-1_0776 or PAS_chr1-3_0016	Fatty Acid Degradation[x]	0	0	1000	0	2	2.3.1.16
r735	acetyl-CoA acyltransferase (hexadecanoyl-CoA), peroxisomal	coa[x] + 3ohodcoa[x] => accoa[x] + pmtcoa[x]	PAS_chr2-2_0267 or PAS_chr2-1_0776 or PAS_chr1-3_0016	Fatty Acid Degradation[x]	0	0	1000	0	2	2.3.1.16
r736	acyl-CoA oxidase (decanoyl-CoA), peroxisomal	o2[x] + dcacoa[x] => h2o2[x] + dc2coa[x]	PAS_chr1-4_0538	Fatty Acid Degradation[x]	0	0	1000	0	2	1.3.3.6
r737	acyl-CoA oxidase (dodecanoyl-CoA), peroxisomal	o2[x] + ddcacoa[x] => h2o2[x] + dd2coa[x]	PAS_chr1-4_0538	Fatty Acid Degradation[x]	0	0	1000	0	2	1.3.3.6
r738	acyl-CpA oxidase (tetradecanoyl-CoA), peroxisomal	o2[x] + tdcoa[x] => h2o2[x] + td2coa[x]	PAS_chr1-4_0538	Fatty Acid Degradation[x]	0	0	1000	0	2	1.3.3.6
r739	acyl-CoA oxidase (hexadecanoyl-CoA), peroxisomal	o2[x] + pmtcoa[x] => h2o2[x] + hdd2coa[x]	PAS_chr1-4_0538	Fatty Acid Degradation[x]	0	0	1000	0	2	1.3.3.6
r740	acyl-CoA oxidase (octadecanoyl-CoA), peroxisomal	o2[x] + stcoa[x] => h2o2[x] + od2coa[x]	PAS_chr1-4_0538	Fatty Acid Degradation[x]	0	0	1000	0	2	1.3.3.6
r741	carnitine O-acetyltransferase, reverse direction, peroxisomal	accoa[x] + crn[x] <=> coa[x] + acrn[x]	PAS_chr3_0069	Fatty Acid Degradation[x]	1	-1000	1000	0	2	2.3.1.7
r742	3-hydroxyacyl-CoA dehydratase (3-hydroxyhexacosyl-CoA), peroxisomal	3hxccoa[x] <=> h2o[x] + hxc2coa[x]	PAS_chr2-1_0776 or PAS_chr4_0338	Fatty Acid Degradation[x]	1	-1000	1000	0	2	4.2.1.17
r743	3-hydroxyacyl-CoA dehydratase (3-hydroxydecanoyl-CoA), peroxisomal	3hdcoa[x] <=> h2o[x] + dc2coa[x]	PAS_chr2-1_0776 or PAS_chr4_0338	Fatty Acid Degradation[x]	1	-1000	1000	0	2	4.2.1.17
r744	3-hydroxyacyl-CoA dehydratase (3-hydroxydodecanoyl-CoA), peroxisomal	3hddcoa[x] <=> h2o[x] + dd2coa[x]	PAS_chr2-1_0776 or PAS_chr4_0338	Fatty Acid Degradation[x]	1	-1000	1000	0	2	4.2.1.17
r745	3-hydroxyacyl-CoA dehydratase (3-hydroxytetradecanoyl-CoA), peroxisomal	3htdcoa[x] <=> h2o[x] + td2coa[x]	PAS_chr2-1_0776 or PAS_chr4_0338	Fatty Acid Degradation[x]	1	-1000	1000	0	2	4.2.1.17
r746	3-hydroxyacyl-CoA dehydratase (3-hydroxyhexadecanoyl-CoA), peroxisomal	3hhdcoa[x] <=> h2o[x] + hdd2coa[x]	PAS_chr2-1_0776 or PAS_chr4_0338	Fatty Acid Degradation[x]	1	-1000	1000	0	2	4.2.1.17
r747	3-hydroxyacyl-CoA dehydratase (3-hydroxyoctadecanoyl-CoA), peroxisomal	3hodcoa[x] <=> h2o[x] + od2coa[x]	PAS_chr2-1_0776 or PAS_chr4_0338	Fatty Acid Degradation[x]	1	-1000	1000	0	2	4.2.1.17
r748	3-hydroxyacyl-CoA dehydrogenase (3-oxohexacosyl-CoA), peroxisomal	nad[x] + 3hxccoa[x] <=> h[x] + nadh[x] + 3ohxccoa[x]	PAS_chr4_0368 or PAS_chr4_0988 or PAS_chr2-1_0776	Fatty Acid Degradation[x]	1	-1000	1000	0	2	1.1.1.35
r749	3-hydroxyacyl-CoA dehydrogenase (3-oxodecanoyl-CoA), peroxisomal	h[x] + nadh[x] + 3odcoa[x] <=> nad[x] + 3hdcoa[x]	PAS_chr4_0368 or PAS_chr4_0988 or PAS_chr2-1_0776	Fatty Acid Degradation[x]	1	-1000	1000	0	2	1.1.1.35
r750	3-hydroxyacyl-CoA dehydrogenase (3-oxodecanoyl-CoA), peroxisomal	h[x] + nadh[x] + 3oddcoa[x] <=> nad[x] + 3hddcoa[x]	PAS_chr4_0368 or PAS_chr4_0988 or PAS_chr2-1_0776	Fatty Acid Degradation[x]	1	-1000	1000	0	2	1.1.1.35
r751	3-Hydroxyacyl-CoA dehydrogenase (3-oxotetradecanoyl-CoA), peroxisomal	h[x] + nadh[x] + 3otdcoa[x] <=> nad[x] + 3htdcoa[x]	PAS_chr4_0368 or PAS_chr4_0988 or PAS_chr2-1_0776	Fatty Acid Degradation[x]	1	-1000	1000	0	2	1.1.1.35
r752	3-hydroxyacyl-CoA dehydrogenase (3-oxohexadecanoyl-CoA), peroxisomal	h[x] + nadh[x] + 3ohdcoa[x] <=> nad[x] + 3hhdcoa[x]	PAS_chr4_0368 or PAS_chr4_0988 or PAS_chr2-1_0776	Fatty Acid Degradation[x]	1	-1000	1000	0	2	1.1.1.35
r753	3-hydroxyacyl-CoA dehydrogenase (3-oxooctadecanoyl-CoA), peroxisomal	h[x] + nadh[x] + 3ohodcoa[x] <=> nad[x] + 3hodcoa[x]	PAS_chr4_0368 or PAS_chr4_0988 or PAS_chr2-1_0776	Fatty Acid Degradation[x]	1	-1000	1000	0	2	1.1.1.35
r754	dihydrofolate reductase (irreversible)	dhf[c] + h[c] + nadph[c] => nadp[c] + thf[c]	PAS_chr1-4_0697	Folate Metabolism	0	0	1000	0	2	1.5.1.3
r755	Tetrahydrofolate:L-glutamate gamma-ligase (ADP-forming)	atp[c] + glu-L[c] + thf[c] <=> adp[c] + h[c] + pi[c] + thfglu[c]	PAS_chr1-4_0009 or PAS_chr4_0196	Folate Metabolism	1	-1000	1000	0	2	6.3.2.17
r756	4-amino-4-deoxychorismate synthase	chor[c] + gln-L[c] => 4adcho[c] + glu-L[c]	PAS_chr2-2_0075	Folate Metabolism	0	0	1000	0	2	2.6.1.85
r757	4-aminobenzoate synthase	4adcho[c] => 4abz[c] + h[c] + pyr[c]	PAS_chr4_0940	Folate Metabolism	0	0	1000	0	2
r758	5,10-methylenetetrahydrofolatereductase (NADPH)	2 h[c] + mlthf[c] + nadph[c] => 5mthf[c] + nadp[c]	PAS_chr2-2_0145 or PAS_chr2-2_0182	Folate Metabolism	0	0	1000	0	2	1.5.1.20
r759	5-formethyltetrahydrofolate cyclo-ligase	5fthf[c] + atp[c] => adp[c] + methf[c] + pi[c]	PAS_chr4_0247	Folate Metabolism	0	0	1000	0	2	6.3.3.2
r760	alkaline phosphatase (Dihydroneopterin)	ahdt[c] + 3 h2o[c] => dhnpt[c] + 2 h[c] + 3 pi[c]	PAS_chr2-2_0084	Folate Metabolism	0	0	1000	0	2	3.1.3.1
r761	Dihydroneopterin monophosphate dephosphorylase	ahdt[c] + h2o[c] => dhpmp[c] + ppi[c]	NA	Folate Metabolism	0	0	1000	0	2
r762	dihydrofolate synthase	atp[c] + dhpt[c] + glu-L[c] => adp[c] + dhf[c] + h[c] + pi[c]	NA	Folate Metabolism	0	0	1000	0	2
r763	Dihydroneopterin monophosphate dephosphorylase	dhpmp[c] + h2o[c] => dhnpt[c] + pi[c]	PAS_chr4_0405	Folate Metabolism	0	0	1000	0	2	3.6.3.16
r764	formate-tetrahydrofolate ligase	atp[c] + formate[c] + thf[c] => 10fthf[c] + adp[c] + pi[c]	PAS_chr1-4_0632	Folate Metabolism	0	0	1000	0	2	1.5.1.5 3.5.4.9 6.3.4.3
r765	GTP cyclohydrolase I	gtp[c] + h2o[c] => ahdt[c] + formate[c] + h[c]	PAS_chr1-1_0062	Folate Metabolism	0	0	1000	0	2	3.5.4.16
r766	methenyltetrahydrofolate cyclohydrolase	h2o[c] + methf[c] <=> 10fthf[c] + h[c]	PAS_chr1-4_0632	Folate Metabolism	1	-1000	1000	0	2	1.5.1.5 3.5.4.9 6.3.4.3
r767	methylenetetrahydrofolate dehydrogenase (NAD)	mlthf[c] + nad[c] => methf[c] + nadh[c]	PAS_chr1-3_0220	Folate Metabolism	0	0	1000	0	2	1.5.1.15
r768	methylenetetrahydrofolate dehydrogenase (NADP)	mlthf[c] + nadp[c] <=> methf[c] + nadph[c]	PAS_chr1-4_0632	Folate Metabolism	1	-1000	1000	0	2	1.5.1.5 3.5.4.9 6.3.4.3
r769	(6S)-tetrahydrofolate aminomethyltransferase	methf[c] + h2o[c] => 5fthf[c]	PAS_chr22_0492	Folate Metabolism	0	0	1000	0	2	2.1.2.10
r770	Dihydroneopterin triphosphate pyrophosphatase	h2o[c] + ahdt[c] => ppi[c] + h[c] + dhpmp[c]		Folate Metabolism	0	0	1000	0	2
r771	N-Formyl-tyrosine synthase	tyr-L[c] + 10fthf[c] => h[c] + thf[c] + Nfortyr[c]		Folate Metabolism	0	0	1000	0	2
r772	dihydropteroate synthase	2ahhmp[c] + 4abz[c] => h2o[c] + dhpt[c]	PAS_chr2-2_0302	Folate Metabolism	0	0	1000	0	2
r773	dihydropteroate synthase	4abz[c] + 2ahhmd[c] => ppi[c] + dhpt[c]	PAS_chr2-2_0302	Folate Metabolism	0	0	1000	0	2
r774	aminomethyltransferase	h2o[c] + methf[c] => h[c] + 5fthf[c]		Folate Metabolism	0	0	1000	0	2
r775	formyltetrahydrofolate dehydrogenase	h2o[c] + nadp[c] + 10fthf[c] => h[c] + co2[c] + nadph[c] + thf[c]		Folate Metabolism	0	0	1000	0	2
r776	GTP 8,9-hydrolase	h2o[c] + h[c] + gtp[c] => faptp[c]	PAS_chr1-1_0062	Folate Metabolism	0	0	1000	0	2
r777	2-Amino-4-hydroxy-6-(erythro-1,2,3-trihydroxypropyl) dihydropteridine triphosphate hydrolase	a4oxptp[c] => h2o[c] + ahdt[c]	PAS_chr1-1_0062	Folate Metabolism	0	0	1000	0	2
r778	formamidopyrimidine nucleoside triphosphate amidohydrolase	h2o[c] + faptp[c] => 2 h[c] + formate[c] + 25daptp[c]	PAS_chr1-1_0062	Folate Metabolism	0	0	1000	0	2
r779	2,5-Diaminopyrimidine nucleoside triphosphate mutase	25daptp[c] => a4oxptp[c]	PAS_chr1-1_0062	Folate Metabolism	0	0	1000	0	2
r780	2-amino-4-hydroxy-6-hydroxymethyldihydropteridine diphosphokinase, mitochondrial	2ahhmp[m] + atp[m] => 2ahhmd[m] + amp[m] + h[m]	PAS_chr2-2_0302	Folate Metabolism[m]	0	0	1000	0	2	4.1.2.25 2.7.6.3 2.5.1.15
r781	dihydroneopterin aldolase	dhnpt[m] => 2ahhmp[m] + gcald[m]	PAS_chr2-2_0302	Folate Metabolism[m]	0	0	1000	0	2	4.1.2.25 2.7.6.3 2.5.1.15
r782	dihydropteroate synthase, mitochondrial	2ahhmd[m] + 4abz[m] => dhpt[m] + ppi[m]	PAS_chr2-2_0302	Folate Metabolism[m]	0	0	1000	0	2	4.1.2.25 2.7.6.3 2.5.1.15
r783	dihydropteroate synthase, mitochondrial	2ahhmp[m] + 4abz[m] => dhpt[m] + h2o[m]	PAS_chr2-2_0302	Folate Metabolism[m]	0	0	1000	0	2	4.1.2.25 2.7.6.3 2.5.1.15
r784	dihydrofolate synthase	atp[m] + dhpt[m] + glu-L[m] => adp[m] + dhf[m] + h[m] + pi[m]	PAS_chr1-4_0009 or PAS_chr4_0196	Folate Metabolism[m]	0	0	1000	0	2	6.3.2.17
r785	dihydrofolate reductase, mitochondrial	dhf[m] + h[m] + nadph[m] => nadp[m] + thf[m]	PAS_chr1-4_0697	Folate Metabolism[m]	0	0	1000	0	2	1.5.1.3
r786	formyltetrahydrofolate dehydrogenase	h2o[m] + nadp[m] + 10fthf[m] => h[m] + co2[m] + nadph[m] + thf[m]		Folate Metabolism[m]	0	0	1000	0	2
r787	5,6,7,8-Tetrahydrofolate:NADP+ oxidoreductase	2 h[m] + 2 nadph[m] + fol[m] => 2 nadp[m] + thf[m]	PAS_chr1-4_0697	Folate Metabolism[m]	0	0	1000	0	2
r788	folate reductase	nadp[m] + dhf[m] <=> h[m] + nadph[m] + fol[m]	PAS_chr1-4_0697	Folate Metabolism[m]	1	-1000	1000	0	2
r789	5-formethyltetrahydrofolate cyclo-ligase, mitochondrial	atp[m] + 5fthf[m] => pi[m] + adp[m] + methf[m]	PAS_chr4_0247	Folate Metabolism[m]	0	0	1000	0	2
r790	formate-tetrahydrofolate ligase, mitochondrial irreversible	atp[m] + formate[m] + thf[m] => 10fthf[m] + adp[m] + pi[m]	PAS_chr1-4_0632	Folate Metabolism[m]	0	0	1000	0	2	1.5.1.5 3.5.4.9 6.3.4.3
r791	methenyltetrahydrifikate cyclohydrolase, mitochondrial	h2o[m] + methf[m] <=> 10fthf[m] + h[m]	PAS_chr1-4_0632	Folate Metabolism[m]	1	-1000	1000	0	2	1.5.1.5 3.5.4.9 6.3.4.3
r792	methylenetetrahydrofolate dehydrogenase (NADP), mitochondrial	mlthf[m] + nadp[m] <=> methf[m] + nadph[m]	PAS_chr1-4_0632	Folate Metabolism[m]	1	-1000	1000	0	2	1.5.1.5 3.5.4.9 6.3.4.3
r793	tetrahydrofolate aminomethyltransferase, mitochondrial	h2o[m] + methf[m] => 5fthf[m] + h[m]	PAS_FragB_0053 or PAS_chr2-2_0492 or PAS_FragB_0009 or PAS_chr1-4_0593 and PAS_chr2-2_0294	Folate Metabolism[m]	0	0	1000	0	2	1.4.4.2 2.1.2.10 1.2.4.1
r794	6-phosphofructo-2-kinase	atp[c] + f6p[c] => adp[c] + f26bp[c] + h[c]	PAS_chr2-1_0870 or PAS_chr2-2_0060 or PAS_chr4_0266 or PAS_FragB_0064	Fructose and Mannose Metabolism	0	0	1000	0	2	2.7.1.105
r795	Fructose-2,6-bisphosphate 2-phosphatase	f26bp[c] + h2o[c] => f6p[c] + pi[c]	PAS_chr2-1_0110 or PAS_chr2-1_0870	Fructose and Mannose Metabolism	0	0	1000	0	2	2.7.1.105 3.1.3.46
r796	mannitol dehydrogenase	mnt[c] + nad[c] => h[c] + man[c] + nadh[c]	NA	Fructose and Mannose Metabolism	0	0	1000	0	2
r797	mannose 6-phosphate reductase	h[c] + man6p[c] + nadph[c] => mnt1p[c] + nadp[c]	NA	Fructose and Mannose Metabolism	0	0	1000	0	2
r798	mannose-1-phosphate guanylyltransferase	gtp[c] + h[c] + man1p[c] => gdpmann[c] + ppi[c]	PAS_chr3_0870	Fructose and Mannose Metabolism	0	0	1000	0	2	2.7.7.13
r799	mannose-1-phosphate phosphatase	h2o[c] + mnt1p[c] => mnt[c] + pi[c]	NA	Fructose and Mannose Metabolism	0	0	1000	0	2
r800	mannose-6-phosphate isomerase	man6p[c] <=> f6p[c]	PAS_chr3_1115	Fructose and Mannose Metabolism	1	-1000	1000	0	2	5.3.1.8
r801	phosphomannomutase	man1p[c] <=> man6p[c]	PAS_chr2-2_0053	Fructose and Mannose Metabolism	1	-1000	1000	0	2	5.4.2.8
r802	L-rhamnose 1-dehydrogenase	rmn[c] + nadp[c] => rmn14lac[c] + nadph[c] + h[c]	PAS_chr4_0338	Fructose and Mannose Metabolism	0	0	1000	0	2	1.1.1.378 1.1.1.377
r803	L-rhamnose 1-dehydrogenase	rmn[c] + nad[c] => rmn14lac[c] + nadh[c] + h[c]	PAS_chr4_0338	Fructose and Mannose Metabolism	0	0	1000	0	2	1.1.1.378 1.1.1.377
r804	L-rhamnono-1,4-lactonase	rmn14lac[c] + h2o[c] => rmna[c]	PAS_chr4_0339	Fructose and Mannose Metabolism	0	0	1000	0	2	3.1.1.65
r805	L-rhamnonate dehydratase	rmna[c] => 2ddrmn[c] + h2o[c]	PAS_chr1-4_0075	Fructose and Mannose Metabolism	0	0	1000	0	2	4.2.1.90
r806	2-dehydro-3-deoxy-L-rhamnonate (S)-lactaldehyde lyase	2ddrmn[c] <=> lald-L[c] + pyr[c]	PAS_chr4_0341 or PAS_chr4_0577	Fructose and Mannose Metabolism	0	0	1000	0	2	4.1.2.53
r807	fructose-1-phosphate kinase	atp[c] + f1p[c] => h[c] + adp[c] + fdp[c]		Fructose and Mannose Metabolism	0	0	1000	0	2
r808	mannose-1-phosphate guanylyltransferase (GDP)	h[c] + gdp[c] + man1p[c] <=> pi[c] + gdpmann[c]	PAS_chr2-1_0093 or PAS_chr3_0870	Fructose and mannose Metabolism	1	-1000	1000	0	2
r809	sorbitol-6-phosphate dehydrogenase	nad[c] + sbt6p[c] <=> h[c] + nadh[c] + f6p[c]	PAS_chr1-1_0490	Fructose and mannose Metabolism	1	-1000	1000	0	2
r810	D-Glucitol:NAD+ 2-oxidoreductase	atp[c] + sbt-D[c] => h[c] + adp[c] + sbt6p[c]	PAS_chr3_1192 or PAS_chr4_0624 or PAS_chr1-4_0447 or PAS_chr1-4_0561	Fructose and mannose Metabolism	0	0	1000	0	2
r811	xylitol dehydrogenase (D-xyulose-forming)	nad[c] + xylt[c] => h[c] + nadh[c] + xylu-D[c]		Fructose and Mannose Metabolism	0	0	1000	0	2
r812	Ribulose 5-phosphatase	h2o[c] + ru5p-D[c] <=> pi[c] + rbl-D[c]		Fructose and Mannose Metabolism	1	0	1000	0	2
r813	D-arabitol dehydrogenase (D-ribulose-forming)	h[c] + nadph[c] + rbl-D[c] => nadp[c] + abt-D[c]	PAS_chr4_0433	Fructose and Mannose Metabolism	0	0	1000	0	2
r814	D-ribulokinase	h[c] + adp[c] + ru5p-D[c] <=> atp[c] + rbl-D[c]		Fructose and Mannose Metabolism	1	-1000	1000	0	2
r815	D-arabitol dehydrogenase (D-ribulose-forming)	h[c] + nadh[c] + rbl-D[c] <=> nad[c] + abt-D[c]		Fructose and Mannose Metabolism	1	0	1000	0	2
r816	L-rhamnose dehydrogenase	nad[c] + rmn[c] <=> h[c] + nadh[c] + rmn14lac[c]	PAS_chr4_0338	Fructose and Mannose Metabolism	1	-1000	1000	0	2
r817	L-rhamnonic acid lactonase	h2o[c] + rmn14lac[c] <=> h[c] + rham[c]	PAS_chr4_0339	Fructose and Mannose Metabolism	1	-1000	1000	0	2
r818	L-rhamnonate dehydratase	rham[c] => h2o[c] + kdr[c]	PAS_chr1-4_0075	Fructose and Mannose Metabolism	0	0	1000	0	2
r819	2-keto-3-deoxy-L-rhamnonate aldolase	kdr[c] => pyr[c] + lald-L[c]	PAS_chr4_0341	Fructose and Mannose Metabolism	0	0	1000	0	2
r820	4-aminobutyrate transaminase	4abut[c] + akg[c] => glu-L[c] + sucsal[c]	PAS_chr4_0677 or PAS_chr2-1_0107	Glutamate metabolism	0	0	1000	0	2	2.6.1.19 2.6.1.22
r821	chitin deacetylase	chitin[c] + h2o[c] => ac[c] + chitos[c] + h[c]	PAS_chr1-1_0103	Glutamate metabolism	0	0	1000	0	2	3.5.1.41
r822	chitin synthase	udpacgal[c] => chitin[c] + h[c] + udp[c]	PAS_chr1-1_0393 or PAS_chr2-2_0094 or PAS_chr2-1_0065	Glutamate metabolism	0	0	1000	0	2	2.4.1.16
r823	Glutamate Decarboxylase	glu-L[c] + h[c] => 4abut[c] + co2[c]	PAS_chr3_0965	Glutamate metabolism	0	0	1000	0	2	4.1.1.15
r824	glutamate dehydrogenase (NAD)	glu-L[c] + h2o[c] + nad[c] => akg[c] + h[c] + nadh[c] + nh4[c]	PAS_chr2-1_0311	Glutamate metabolism	0	0	1000	0	2	1.4.1.2
r825	glutamate dehydrogenase (NADP)	akg[c] + h[c] + nadph[c] + nh4[c] => glu-L[c] + h2o[c] + nadp[c]	PAS_chr1-1_0107	Glutamate metabolism	0	0	1000	0	2	1.4.1.4
r826	glutamate synthase (NADH2)	akg[c] + gln-L[c] + h[c] + nadh[c] => 2 glu-L[c] + nad[c]	PAS_chr3_1024	Glutamate metabolism	0	0	1000	0	2	1.4.1.13 1.4.1.14
r827	glutathione oxidoreductase	gthox[c] + h[c] + nadph[c] => 2 gthrd[c] + nadp[c]	PAS_chr1-4_0207 or PAS_chr3_1011	Glutamate metabolism	0	0	1000	0	2	1.8.1.7
r828	N-acetylglucosamine-6-phosphate synthase	accoa[c] + gam6p[c] => acgam6p[c] + coa[c] + h[c]	PAS_chr4_0060	Glutamate metabolism	0	0	1000	0	2	2.3.1.4
r829	phosphoacetylglucosamine mutase	acgam6p[c] <=> acgam1p[c]	PAS_chr1-1_0067	Glutamate metabolism	1	-1000	1000	0	2	5.4.2.3
r830	phosphoglucosamine mutase	gam6p[c] <=> gam1p[c]	PAS_chr1-1_0067	Glutamate metabolism	1	-1000	1000	0	2	5.4.2.3
r831	1-phosphate N-acetyltransferase	accoa[c] + gam1p[c] => coa[c] + acgam1p[c] + h[c]	NA	Glutamate metabolism	0	0	1000	0	2
r832	succinate-semialdehyde dehydrogenase (NADP)	h2o[c] + nadp[c] + sucsal[c] => 2 h[c] + nadph[c] + succ[c]	PAS_chr1-3_0024	Glutamate metabolism	0	0	1000	0	2
r833	UDP-N-acetylglucosamine diphosphorylase	acgam1p[c] + h[c] + utp[c] => ppi[c] + udpacgal[c]	PAS_chr3_0676	Glutamate metabolism	0	0	1000	0	2	2.7.7.23 2.7.7.83
r834	glutamate synthase (NADPH)	h[c] + akg[c] + gln-L[c] + nadph[c] => 2 glu-L[c] + nadp[c]	PAS_chr3_1024	Glutamate Metabolism	0	0	1000	0	2
r835	L-glutamate:ferredoxin oxidoreductase (transaminating)	2 h[c] + akg[c] + gln-L[c] + 2 fdxrd[c] => 2 glu-L[c] + 2 fdxox[c]	PAS_chr3_1024	Glutamate Metabolism	0	0	1000	0	2
r836	glutaminase	h2o[c] + gln-L[c] => nh4[c] + glu-L[c]		Glutamate Metabolism	0	0	1000	0	2
r837	1-pyrroline-5-carboxylate dehydrogenase, mitochondrial	2 h2o[m] + nad[m] + 1pyr5c[m] => h[m] + nadh[m] + glu-L[m]	PAS_chr2-2_0496	Glutamate metabolism[m]	0	0	1000	0	2
r838	D1-pyrroline-5-carboxylate dehydrogenase, mitochondrial	glu5sa[m] + h2o[m] + nadp[m] => glu-L[m] + 2 h[m] + nadph[m]	PAS_chr2-2_0496	Glutamate metabolism[m]	0	0	1000	0	2	1.2.1.88
r839	glutathione peroxidase, mitochondria	2 gthrd[m] + h2o2[m] <=> gthox[m] + 2 h2o[m]	PAS_chr1-4_0207	Glutamate metabolism[m]	1	-1000	1000	0	2
r840	anthranilate synthase	chor[c] + gln-L[c] => anth[c] + glu-L[c] + h[c] + pyr[c]	PAS_chr3_0962 or PAS_chr2-1_0158	Glutamine Metabolism	0	0	1000	0	2	4.1.3.27
r841	glutamine synthetase	atp[c] + glu-L[c] + nh4[c] => adp[c] + gln-L[c] + h[c] + pi[c]	PAS_chr4_0785	Glutamine Metabolism	0	0	1000	0	2	6.3.1.2
r842	glutamine-fructose-6-phosphate transaminase	f6p[c] + gln-L[c] => gam6p[c] + glu-L[c]	PAS_chr2-1_0626	Glutamine Metabolism	0	0	1000	0	2	2.6.1.16
r843	alcohol dehydrogenase (glycerol, NADP)	glyald[c] + h[c] + nadph[c] => glyc[c] + nadp[c]	PAS_chr3_0744 or PAS_chr1-1_0360	Glycerolipid Metabolism	0	0	1000	0	2	1.1.1.307 1.1.1.156
r844	Glycerol dehydrogenase (NADP-dependent)	glyc[c] + nadp[c] => dha[c] + h[c] + nadph[c]	PAS_chr1-1_0360	Glycerolipid Metabolism	0	0	0	0	0	1.1.1.156
r845	glycerol kinase	atp[c] + glyc[c] => adp[c] + glyc3p[c] + h[c]	PAS_chr4_0783	Glycerolipid Metabolism	0	0	1000	0	2	2.7.1.30
r846	glycerol-3-phosphatase	glyc3p[c] + h2o[c] => glyc[c] + pi[c]	PAS_chr2-1_0016	Glycerolipid Metabolism	0	0	1000	0	2	3.1.3.68
r847	glycerol-3-phosphate dehydrogenase (NAD)	dhap[c] + h[c] + nadh[c] => glyc3p[c] + nad[c]	PAS_chr2-2_0111	Glycerolipid Metabolism	0	0	1000	0	2	1.1.1.8
r848	Glycerophosphodiester phosphodiesterase (Glycerophosphocholine)	g3pc[c] + h2o[c] => chol[c] + glyc3p[c] + h[c]	PAS_chr2-2_0314	Glycerolipid Metabolism	0	0	1000	0	2	3.1.4.46
r849	phosphatidylcholine-diacylglycerol acyltransferase	12dgr_SC[c] + pc_SC[c] => 1agpc_SC[c] + triglyc_SC[c]	PAS_chr2-1_0878	Glycerolipid Metabolism	0	0	1000	0	2	2.3.1.158
r850	Triacylglycerol lipase, yeast-specific	h2o[c] + triglyc_SC[c] => h[c] + 12dgr_SC[c] + fatty[c]	PAS_chr2-1_0279 or PAS_chr2-1_0794 or PAS_chr2-1_0694 or PAS_chr3_0218 or PAS_chr3_0467 or PAS_chr2-1_0466	Glycerolipid Metabolism	0	0	1000	0	2	3.1.1.3 2.3.1.-
r851	triglycerol synthesis	faRcoa[c] + 12dgr_SC[c] => coa[c] + triglyc_SC[c]	PAS_chr3_0467 or PAS_chr3_0218 or PAS_chr2-1_0694	Glycerolipid Metabolism	0	0	1000	0	2	2.3.1.26
r852	D-glycerate 3-kinase	3pg[c] <=> Glycerate-D[c]	PAS_chr4_0938	Glycerolipid metabolism	1	-1000	1000	0	2	2.7.1.31
r853	aldehyde dehydrogenase (NAD+)	Glycerate-D[c] + nadh[c] + h[c] => glycdh-D[c] + nad[c] + h2o[c]	PAS_chr1-4_0064 or PAS_chr2-1_0853 or PAS_chr3_0987 or PAS_chr4_0043	Glycerolipid metabolism	0	0	1000	0	2	1.2.1.3
r854	alcohol dehydrogenase (NADP+)	glycdh-D[c] + nadp[c] + h2o[c] => glyc[c] + nadph[c] + h[c]	PAS_chr1-1_0357 or PAS_chr4_0576	Glycerolipid metabolism	0	-1000	1000	0	2	1.1.1.2
r855	glycerol kinase	atp[c] + glyc[c] => adp[c] + glyc3p[c]	PAS_chr4_0783	Glycerolipid metabolism	0	0	1000	0	2	2.7.1.30
r856	dihydroxyacetone phosphate acyltransferase	acyl-CoA[c] + glyc3p[c] => coa[c] + 1ag3p_SC[c]	PAS_chr1-3_0081 or PAS_chr3_0073	Glycerolipid metabolism	0	0	1000	0	2	2.3.1.15
r857	lysophosphatidate acyltransferase	acyl-CoA[c] + coa[c] + 1ag3p_SC[c] => coa[c] + pa_SC[c]	PAS_chr2-1_0466 or PAS_chr3_0271 or PAS_chr1-3_0156 or PAS_chr3_1092	Glycerolipid metabolism	0	0	1000	0	2	2.3.1.51
r858	phosphatidate phosphatase	pa_SC[c] + h2o[c] => 12dgr_SC[c] + pi[c]	PAS_chr3_0198 or PAS_chr3_0512	Glycerolipid metabolism	0	0	1000	0	2	3.1.3.81 3.1.3.4
r859	triacylglycerol lipase	triglyc_SC[c] + h2o[c] <=> 12dgr_SC[c] + fatty[c]	PAS_chr1-1_0465 or PAS_chr2-1_0279 or PAS_chr2-1_0466 or PAS_chr2-1_0794	Glycerolipid metabolism	1	-1000	1000	0	2	3.1.1.3
r860	triacylglycerol lipase	12dgr_SC[c] + h2o[c] <=> magly[c] + fatty[c]	PAS_chr1-1_0465 or PAS_chr2-1_0279 or PAS_chr2-1_0466 or PAS_chr2-1_0794	Glycerolipid metabolism	1	-1000	1000	0	2	3.1.1.3
r861	diacylglycerol kinase	12dgr_SC[c] + pi[c] => pa_SC[c] + h2o[c]	PAS_chr3_0072	Glycerolipid metabolism	0	0	1000	0	2	2.7.1.174
r862	2-acylglycerol O-acyltransferase	acyl-CoA[c] + magly[c] <=> coa[c] + 12dgr_SC[c]	PAS_chr3_0218	Glycerolipid metabolism	1	-1000	1000	0	2	2.3.1.22
r863	phosphatidylglycerophosphatase GEP4	pgp_SC[c] + h2o[c] => pg_SC[c] + pi[c]	PAS_chr1-4_0572	Glycerolipid Metabolism	0	0	1000	0	2	3.1.3.27
r864	phosphatidylglycerol phospholipase C	pg_SC[c] + h2o[c] => 12dgr_SC[c] + glyc3p[c]	PAS_chr3_0305	Glycerolipid Metabolism	0	0	1000	0	2	3.1.4.-
r865	alcohol dehydrogenase (glycerol)	nad[c] + glyc[c] <=> h[c] + nadh[c] + glyald[c]		Glycerolipid Metabolism	1	-1000	1000	0	2
r866	triacylglycerol acylhydrolase	h2o[c] + 1ag3p_SC[c] => h[c] + glyc3p[c] + fatty[c]	PAS_chr2-1_0279 or PAS_chr2-1_0794	Glycerolipid Metabolism	0	0	1000	0	2
r867	triacylglycerol acylhydrolase	h2o[c] + pa_SC[c] => h[c] + 1ag3p_SC[c] + fatty[c]	PAS_chr2-1_0279 or PAS_chr2-1_0794	Glycerolipid Metabolism	0	0	1000	0	2
r868	glycerol-3-phosphate dehydrogenase (FAD), mitochondrial	fad[m] + glyc3p[m] => dhap[m] + fadh2[m]	PAS_chr3_0579	Glycerolipid Metabolism[m]	0	0	1000	0	2	1.1.5.3
r869	glycerol-3-phosphate dehydrogenase (NAD), mitochondrial	dhap[m] + h[m] + nadh[m] => glyc3p[m] + nad[m]	PAS_chr2-2_0111	Glycerolipid Metabolism[m]	0	0	1000	0	2	1.1.1.8
r870	cystathionine beta-synthase	hcys-L[c] + ser-L[c] => cyst-L[c] + h2o[c]	PAS_chr2-2_0137	Glycine and Serine Metabolism	0	0	1000	0	2	4.2.1.22
r871	glycine hydroxymethyltransferase, reversible	ser-L[c] + thf[c] <=> gly[c] + h2o[c] + mlthf[c]	PAS_chr4_0415	Glycine and Serine Metabolism	1	-1000	1000	0	2	2.1.2.1
r872	homoserine dehydrogenase (NADH), irreversible	aspsa[c] + h[c] + nadh[c] => hom-L[c] + nad[c]	PAS_chr1-4_0049	Glycine and Serine Metabolism	0	0	1000	0	2	1.1.1.3
r873	homoserine dehydrogenase (NADP), irreversible	aspsa[c] + h[c] + nadph[c] => hom-L[c] + nadp[c]	PAS_chr1-4_0049	Glycine and Serine Metabolism	0	0	1000	0	2	1.1.1.3
r874	homoserine kinase	atp[c] + hom-L[c] => adp[c] + h[c] + phom[c]	PAS_chr3_0899	Glycine and Serine Metabolism	0	0	1000	0	2	2.7.1.39
r875	L-serine deaminase	ser-L[c] => nh4[c] + pyr[c]	PAS_chr2-2_0408	Glycine and Serine Metabolism	0	0	1000	0	2	4.3.1.17 4.3.1.19
r876	L-serine dehydrogenase	nadp[c] + ser-L[c] <=> 2amsa[c] + h[c] + nadph[c]	PAS_chr3_0349	Glycine and Serine Metabolism	1	-1000	1000	0	2	1.1.1.381 1.1.1.-
r877	spontaneous reaction	2amsa[c] => aacald[c] + co2[c]	NA	Glycine and Serine Metabolism	0	0	1000	0	2
r878	phosphoglycerate dehydrogenase	3pg[c] + nad[c] => 3php[c] + h[c] + nadh[c]	PAS_chr2-1_0657	Glycine and Serine Metabolism	0	0	1000	0	2	1.1.1.95
r879	phosphoserine phosphatase (L-serine)	h2o[c] + pser-L[c] => pi[c] + ser-L[c]	PAS_chr4_0285	Glycine and Serine Metabolism	0	0	1000	0	2	3.1.3.3
r880	phosphoserine transaminase	3php[c] + glu-L[c] => akg[c] + pser-L[c]	PAS_chr3_0566	Glycine and Serine Metabolism	0	0	1000	0	2	2.6.1.52
r881	L-serine hydro-lyase	ser-L[c] + h2s[c] => cys-L[c] + h2o[c]	PAS_chr2-2_0137	Glycine and Serine Metabolism	0	0	1000	0	2	4.2.1.22
r882	L-serine hydro-lyase	cyst-L[c] + h2o[c] <=> cys-L[c] + nh4[c] + 2obut[c]	PAS_chr1-4_0489	Glycine and Serine Metabolism	1	0	1000	0	2	4.4.1.1
r883	L-Serine:glyoxylate aminotransferase	ser-L[c] + glx[c] => hpyr[c] + gly[c]	PAS_chr1-4_0489	Glycine and Serine Metabolism	0	0	1000	0	2	2.6.1.45
r884	serine---glyoxylate transaminase	hpyr[c] + ala-L[c] => ser-L[c] + pyr[c]	PAS_chr4_0416	Glycine and Serine Metabolism	0	0	1000	0	2	2.6.1.51
r885	L-serine dehydrogenase, spontaneous	h[c] + 2amsa[c] <=> co2[c] + aacald[c]	NA	Glycine and Serine Metabolism	1	0	1000	0	2
r886	Aminoacetone:oxygen oxidoreductase(deaminating)(flavin-containing)	h2o[c] + o2[c] + aact[c] => nh4[c] + h2o2[c] + mthgxl[c]	NA	Glycine and Serine Metabolism	0	0	1000	0	2
r887	glycine C-acetyltransferase	coa[c] + 2aobut[c] => accoa[c] + gly[c]	NA	Glycine and Serine Metabolism	0	0	1000	0	2
r888	glycine:oxygen oxidoreductase (deaminating);	h2o[c] + o2[c] + gly[c] => nh4[c] + h2o2[c] + glx[c]	PAS_chr3_1033	Glycine and Serine Metabolism	0	0	0	0	2
r889	primary-amine oxidase	h2o[c] + o2[c] + 15dap[c] => nh4[c] + h2o2[c] + 5apal[c]	PAS_chr2-1_0307 or PAS_chr4_0621 or PAS_chr1-4_0441	Glycine and Serine Metabolism	0	0	1000	0	2
r890	2-Oxobutanoate dehydrogenase, cytosolic	nad[m] + coa[m] + 2obut[m] => co2[m] + nadh[m] + ppcoa[m]	NA	Glycine and Serine Metabolism[m]	0	0	1000	0	2
r891	glycine cleavage system, mitochondrial	gly[m] + nad[m] + thf[m] => co2[m] + mlthf[m] + nadh[m] + nh4[m]	PAS_FragB_0053 or PAS_chr2-2_0048 or PAS_chr2-2_0492 or PAS_FragB_0009	Glycine and Serine Metabolism[m]	0	0	1000	0	2	1.4.4.2 1.8.1.4 2.1.2.10
r892	glycine hydroxymethyltransferase, reversible, mitochondrial	ser-L[m] + thf[m] => gly[m] + h2o[m] + mlthf[m]	PAS_chr4_0587	Glycine and Serine Metabolism[m]	0	0	1000	0	2	2.1.2.1
r893	glycine-cleavage complex (lipoamide), mitochondrial	dhlam[m] + nad[m] <=> h[m] + lpam[m] + nadh[m]	PAS_FragB_0053 or PAS_chr2-2_0048 or PAS_chr2-2_0492 or PAS_FragB_0009	Glycine and Serine Metabolism[m]	1	-1000	1000	0	2	1.4.4.2 1.8.1.4 2.1.2.10
r894	glycine-cleavage complex (lipoamide), mitochondrial	gly[m] + h[m] + lpam[m] <=> alpam[m] + co2[m]	PAS_FragB_0053 or PAS_chr2-2_0048 or PAS_chr2-2_0492 or PAS_FragB_0009	Glycine and Serine Metabolism[m]	1	-1000	1000	0	2	1.4.4.2 1.8.1.4 2.1.2.10
r895	glycine-cleavage complex (lipoylprotein) irreversible, mitochondrial	alpro[m] + thf[m] => dhlpro[m] + mlthf[m] + nh4[m]	PAS_FragB_0053 or PAS_chr2-2_0048 or PAS_chr2-2_0492 or PAS_FragB_0009	Glycine and Serine Metabolism[m]	0	0	1000	0	2	1.4.4.2 1.8.1.4 2.1.2.10
r896	glycine-cleavage complex (lipoylprotein), mitochondrial	dhlpro[m] + nad[m] <=> h[m] + lpro[m] + nadh[m]	PAS_FragB_0053 or PAS_chr2-2_0048 or PAS_chr2-2_0492 or PAS_FragB_0009	Glycine and Serine Metabolism[m]	1	-1000	1000	0	2	1.4.4.2 1.8.1.4 2.1.2.10
r897	glycine-cleavage complex (lipoylprotein), mitochondrial	gly[m] + h[m] + lpro[m] <=> alpro[m] + co2[m]	PAS_FragB_0053 or PAS_chr2-2_0048 or PAS_chr2-2_0492 or PAS_FragB_0009	Glycine and Serine Metabolism[m]	1	-1000	1000	0	2	1.4.4.2 1.8.1.4 2.1.2.10
r898	glycine-cleavage system (lipoamide) irreversible, mitochondrial	alpam[m] + thf[m] => dhlam[m] + mlthf[m] + nh4[m]	PAS_FragB_0053 or PAS_chr2-2_0048 or PAS_chr2-2_0492 or PAS_FragB_0009	Glycine and Serine Metabolism[m]	0	0	1000	0	2	1.4.4.2 1.8.1.4 2.1.2.10
r899	Dolichol kinase	cdp[c] + dolp[c] + h[c] <=> ctp[c] + dolichol[c]	PAS_chr2-1_0498	Glycoprotein Metabolism	1	-1000	1000	0	2	2.7.1.108
r900	Dolichyl-phosphate D-mannosyltransferase	dolp[c] + gdpmann[c] => dolmanp[c] + gdp[c]	PAS_chr1-1_0459	Glycoprotein Metabolism	0	0	1000	0	2	2.4.1.83
r901	Dolichyl-phosphate-mannose--protein mannosyltransferase, endoplasmic reticular	dolmanp[c] => dolp[c] + h[c] + mannan[c]	PAS_chr2-1_0212 or PAS_chr4_0777 or PAS_chr2-1_0256	Glycoprotein Metabolism	0	0	1000	0	2	2.4.1.109
r902	alpha-D-mannan mannohydrolase	mannan[c] + h2o[c] => man[c]	NA	Glycoprotein Metabolism	0	0	1000	0	2
r903	Glycolipid 1,3-alpha D mannosyltransferase	gdpmann[c] + macchitppdol[c] => gdp[c] + h[c] + m1macchitppdol[c]	NA	Glycoprotein Metabolism	0	0	1000	0	2
r904	Glycolipid 1,6-alpha D mannosyltransferase	gdpmann[c] + m1macchitppdol[c] => gdp[c] + h[c] + m2macchitppdol[c]	NA	Glycoprotein Metabolism	0	0	1000	0	2
r905	Glycolipid 1,2-alpha-D-mannosyltransferase, Golgi apparatus	gdpmann[c] + m2macchitppdol[c] => gdp[c] + h[c] + m3macchitppdol[c]	PAS_chr3_1162 or PAS_chr2-2_0201 or PAS_chr1-4_0050 or PAS_chr2-2_0105	Glycoprotein Metabolism	0	0	1000	0	2	2.4.1.-
r906	Glycolipid 1,2-alpha-D-mannosyltransferase, Golgi apparatus	gdpmann[c] + m3macchitppdol[c] => gdp[c] + h[c] + m4macchitppdol[c]	PAS_chr3_1162 or PAS_chr2-2_0201 or PAS_chr1-4_0050 or PAS_chr2-2_0105	Glycoprotein Metabolism	0	0	1000	0	2	2.4.1.-
r907	dolichyl-phosphate-mannose-protein mannosyltransferase	dolmanp[r] <=> dolp[r] + h[r] + manserthr[r]	PAS_chr2-1_0256 or PAS_chr2-1_0212 or PAS_chr4_0777 or PAS_chr1-1_0286	Glycosylation pathway	1	-1000	1000	0	2	2.4.1.109
r908	O-linked mannosyl transferase	gdpmann[g] + manserthr[g] => gdp[g] + m2serthr[g]	PAS_chr2-1_0256 or PAS_chr2-1_0212 or PAS_chr4_0777 or PAS_chr1-1_0286 or PAS_chr1-3_0138 or PAS_chr3_0215	Glycosylation pathway	0	0	1000	0	2	2.4.1.-
r909	O-linked mannosyl transferase	gdpmann[g] + m2serthr[g] => gdp[g] + m3serthr[g]	PAS_chr2-1_0256 or PAS_chr2-1_0212 or PAS_chr4_0777 or PAS_chr1-1_0286 or PAS_chr1-3_0138 or PAS_chr3_0215	Glycosylation pathway	0	0	1000	0	2	2.4.1.-
r910	Phosphatidylinositol glycan	dolmanp[r] + memgacpail_pp[r] => dolp[r] + m2emgacpail_pp[r]	PAS_chr3_0929 or PAS_chr3_0882 or PAS_chr3_0620 or PAS_chr3_0999 or PAS_chr3_0386 or PAS_chr2-2_0036 or PAS_chr2-2_0125 or PAS_chr2-2_0039 or PAS_chr4_0471 or PAS_chr4_0451 or PAS_chr2-1_0549 or PAS_chr4_0450 or PAS_chr1-4_0696 or PAS_chr1-4_0475 or PAS_chr1-4_0417	Glycosylphosphatidylinositol(GPI)-anchor biosynthesis	0	0	1000	0	2	2.4.1.-
r911	Phosphatidylinositol glycan	dolmanp[r] + gacpail_pp[r] => dolp[r] + h[r] + mgacpail_pp[r]	PAS_chr3_0929 or PAS_chr3_0882 or PAS_chr3_0620 or PAS_chr3_0999 or PAS_chr3_0386 or PAS_chr2-2_0036 or PAS_chr2-2_0039 or PAS_chr4_0471 or PAS_chr4_0451 or PAS_chr2-1_0549 or PAS_chr4_0450 or PAS_chr1-4_0696 or PAS_chr1-4_0475 or PAS_c034_0037	Glycosylphosphatidylinositol(GPI)-anchor biosynthesis	0	0	1000	0	2	2.4.1.-
r912	H2 phosphoethanolaminyl transferase, endoplasmic reticulum	mgacpail_pp[r] + pe_SC[r] => 12dgr_SC[r] + emgacpail_pp[r]		Glycosylphosphatidylinositol(GPI)-anchor biosynthesis	0	0	1000	0	2	2.7.-.-
r913	Phosphatidylinositol glycan	dolmanp[r] + emgacpail_pp[r] => dolp[r] + h[r] + memgacpail_pp[r]	PAS_chr3_0929 or PAS_chr3_0882 or PAS_chr3_0620 or PAS_chr3_0999 or PAS_chr3_0386 or PAS_chr2-2_0036 or PAS_chr2-2_0039 or PAS_chr4_0471 or PAS_chr4_0451 or PAS_chr2-1_0549 or PAS_chr4_0450 or PAS_chr1-4_0696 or PAS_chr1-4_0475 or PAS_chr1-4_0417 or PAS_c034_0037	Glycosylphosphatidylinositol(GPI)-anchor biosynthesis	0	0	1000	0	2	2.4.1.-
r914	H6 phosphoethanolaminyl transferase, endoplasmic reticulum	pe_SC[r] + m2emgacpail_pp[r] => 12dgr_SC[r] + em2emgacpail_pp[r]	PAS_chr1-4_0381 or PAS_chr4_0652	Glycosylphosphatidylinositol(GPI)-anchor biosynthesis	0	0	1000	0	2	2.7.-.-
r915	Phosphatidylinositol glycan	dolmanp[r] + m2emgacpail_pp[r] <=> dolp[r] + h[r] + m3emgacpail_pp[r]	PAS_chr3_0929 or PAS_chr3_0882 or PAS_chr3_0620 or PAS_chr3_0999 or PAS_chr3_0386 or PAS_chr2-2_0036 or PAS_chr2-2_0125 or PAS_chr2-2_0039 or PAS_chr4_0471 or PAS_chr4_0451 or PAS_chr2-1_0549 or PAS_chr4_0450 or PAS_chr1-4_0696 or PAS_chr1-4_0475 or PAS_chr1-4_0417	Glycosylphosphatidylinositol(GPI)-anchor biosynthesis	1	-1000	1000	0	2	2.4.1.-
r916	M4B phosphoethanolaminyl transferase, endoplasmic reticulum	pe_SC[r] + mem2emgacpail_pp[r] <=> 12dgr_SC[r] + mem3gacpail_pp[r]	PAS_chr2-2_0076	Glycosylphosphatidylinositol(GPI)-anchor biosynthesis	1	-1000	1000	0	2	2.7.-.-
r917	M4C phosphoethanolaminyl transferase, endoplasmic reticulum	pe_SC[r] + m3emgacpail_pp[r] <=> 12dgr_SC[r] + mem2emgacpail_pp[r]	PAS_chr1-4_0381	Glycosylphosphatidylinositol(GPI)-anchor biosynthesis	1	-1000	1000	0	2	2.7.-.-
r918	glucosaminylphosphatidyl inositol acetyltransferase	gpail_pp[r] + pmtcoa[r] <=> gacpail_pp[r] + coa[r]	PAS_chr3_0369 or PAS_chr3_0454	Glycosylphosphatidylinositol(GPI)-anchor biosynthesis	1	-1000	1000	0	2	2.3.-.-
r919	Phosphatidylinositol glycan	dolmanp[g] + m2emgacpail_pp[g] <=> h[g] + dolp[g] + m3emgacpail_pp[g]	PAS_chr2-2_0125	Glycosylphosphatidylinositol(GPI)-anchor biosynthesis	1	-1000	1000	0	2	2.4.1.-
r920	N-acetylglucosaminylphosphatidylinositol deacetylase	h2o[c] + acgpail_pp[c] => ac[c] + gpail_pp[c]	PAS_chr1-1_0044	Glycosylphosphatidylinositol(GPI)-anchor biosynthesis	0	0	1000	0	2
r921	Isocitrate lyase	icit[x] => glx[x] + succ[x]	PAS_chr1-4_0338	Glyoxylate and dicarboxylate Metabolism	0	0	1000	0	2	4.1.3.1	[n2] Menendez et al.2003
r922	malate dehydrogenase, peroxisomal	nad[x] + mal-L[x] <=> oaa[x] + h[x] + nadh[x]	PAS_chr4_0815	Glyoxylate and dicarboxylate Metabolism	1	-1000	1000	0	2	1.1.1.37
r923	glycolaldehyde dehydrogenase	h2o[c] + nad[c] + gcald[c] => 2 h[c] + nadh[c] + glyclt[c]		Glyoxylate and dicarboxylate Metabolism	0	0	1000	0	2
r924	glycolate oxidase	h[c] + nadph[c] + glx[c] <=> nadp[c] + glyclt[c]	PAS_chr4_0593	Glyoxylate and dicarboxylate Metabolism	1	-1000	1000	0	2
r925	1-(5-phosphoribosyl)-5-[(5-phosphoribosylamino)methylideneamino)imidazole-4-carboxamide isomerase (irreversible)	prfp[c] => prlp[c]	PAS_chr4_0343	Histidine Metabolism	0	0	1000	0	2	5.3.1.16
r926	Allantoate amidinohydrolase, reversible	alltt[c] + h2o[c] => urdglyc[c] + urea[c]	PAS_chr2-1_0749	Histidine Metabolism	0	0	1000	0	2	3.5.3.4
r927	allantoinase, reversible reaction	alltn[c] + h2o[c] <=> alltt[c] + h[c]	PAS_chr1-3_0023	Histidine Metabolism	1	-1000	1000	0	2	3.5.2.5
r928	ATP phosphoribosyltransferase	atp[c] + prpp[c] => ppi[c] + prbatp[c]	PAS_chr1-4_0234	Histidine Metabolism	0	0	1000	0	2	2.4.2.17
r929	histidinol dehydrogenase	h2o[c] + histd[c] + 2 nad[c] => 3 h[c] + his-L[c] + 2 nadh[c]	PAS_chr1-4_0160	Histidine Metabolism	0	0	1000	0	2	3.6.1.31 3.5.4.19 1.1.1.23
r930	histidinol-phosphatase	h2o[c] + hisp[c] => histd[c] + pi[c]	PAS_chr1-1_0397	Histidine Metabolism	0	0	1000	0	2	3.1.3.15
r931	histidinol-phosphate transaminase	glu-L[c] + imacp[c] => akg[c] + hisp[c]	PAS_chr2-1_0684	Histidine Metabolism	0	0	1000	0	2	2.6.1.9
r932	hnRNP arginine N-methyltransferase	amet[c] + his-L[c] => NPmehis[c] + ahcys[c] + h[c]	PAS_chr1-3_0033	Histidine Metabolism	0	0	1000	0	2	2.1.1.-
r933	Imidazole-glycerol-3-phosphate synthase	gln-L[c] + prlp[c] => aicar[c] + eig3p[c] + glu-L[c] + h[c]	PAS_chr4_0703	Histidine Metabolism	0	0	1000	0	2	2.4.2.- 4.1.3.-
r934	imidazoleglycerol-phosphate dehydratase	eig3p[c] => h2o[c] + imacp[c]	PAS_chr3_0788	Histidine Metabolism	0	0	1000	0	2	4.2.1.19
r935	phosphoribosyl-AMP cyclohydrolase	h2o[c] + prbamp[c] => prfp[c]	PAS_chr1-4_0160	Histidine Metabolism	0	0	1000	0	2	3.6.1.31 3.5.4.19 1.1.1.23
r936	phosphoribosyl-ATP pyrophosphatase	h2o[c] + prbatp[c] => h[c] + ppi[c] + prbamp[c]	PAS_chr1-4_0160	Histidine Metabolism	0	0	1000	0	2	3.6.1.31 3.5.4.19 1.1.1.23
r937	Ureidoglycolate hydrolase	2 h[c] + h2o[c] + urdglyc[c] <=> co2[c] + glx[c] + 2 nh4[c]	PAS_chr2-1_0292	Histidine Metabolism	1	-1000	1000	0	2	4.3.2.3
r938	formimidoyltransferase cyclodeaminase	2 h[c] + 5forthf[c] <=> nh4[c] + methf[c]		Histidine Metabolism	1	-1000	1000	0	2
r939	Glutamate formimidoyltransferase	glu-L[c] + 5forthf[c] <=> thf[c] + forglu[c]		Histidine Metabolism	1	-1000	1000	0	2
r940	histidase	his-L[c] => nh4[c] + urcan[c]		Histidine Metabolism	0	0	1000	0	2
r941	imidazolonepropionase	h2o[c] + 4izp[c] => forglu[c]		Histidine Metabolism	0	0	1000	0	2
r942	urocanase	h2o[c] + urcan[c] => 4izp[c]		Histidine Metabolism	0	0	1000	0	2
r943	histidinol dehydrogenase (step 2)	h2o[c] + nad[c] + hstdal[c] => 2 h[c] + nadh[c] + his-L[c]	PAS_chr1-4_0160	Histidine Metabolism	0	0	1000	0	2
r944	histidinol dehydrogenase (step 1)	nad[c] + histd[c] => h[c] + nadh[c] + hstdal[c]	PAS_chr1-4_0160	Histidine Metabolism	0	0	1000	0	2
r945	inositol-1,4,5,6- tetrakisphosphate 3-kinase, nucleus	atp[n] + mi1456p[n] => adp[n] + h[n] + mi13456p[n]	PAS_chr1-4_0293	Inositol phosphate Metabolism	0	0	1000	0	2	2.7.1.151
r946	inositol-1,4,5-triphosphate 6-kinase, nucleus	atp[n] + mi145p[n] => adp[n] + h[n] + mi1456p[n]	PAS_chr1-4_0293	Inositol phosphate Metabolism	0	0	1000	0	2	2.7.1.151
r947	inositol-1,4,5-trisphosphate 3-kinase, nucleus	atp[n] + mi145p[n] => adp[n] + h[n] + mi1345p[n]	PAS_chr1-4_0293	Inositol phosphate Metabolism	0	0	1000	0	2	2.7.1.127
r948	inositol-1,3,4,5,6-pentakisphosphate 2-kinase, nuclear	atp[n] + mi13456p[n] => adp[n] + h[n] + minohp[n]	PAS_chr3_0630	Inositol phosphate Metabolism	0	0	1000	0	2
r949	phosphatidylinositol 4-kinase, nuclear, yeast-specifc	atp[n] + ptd1ino_SC[n] => adp[n] + h[n] + pi4p[n]	PAS_chr1-4_0380	Inositol phosphate Metabolism	0	0	1000	0	2
r950	1-phosphatidylinositol-3,5-bisphosphate 5-phosphatase, yeast-specific	h2o[c] + ptd134bp_SC[c] => pi[c] + pi3p[c]	PAS_chr1-4_0617 or PAS_chr2-1_0178	Inositol phosphate Metabolism	0	0	1000	0	2
r951	1-diphosphoinositol-2,3,4,5,6-pentakisphosphate diphosphohydrolase	h2o[c] + ppmi23456p[c] => 2 h[c] + pi[c] + minohp[c]	PAS_chr1-1_0005	Inositol phosphate Metabolism	0	0	1000	0	2
r952	1-diphosphoinositol-2,3,4,5,6-pentakisphosphate synthase	h[c] + atp[c] + minohp[c] => adp[c] + ppmi23456p[c]	PAS_chr1-1_0005	Inositol phosphate Metabolism	0	0	1000	0	2
r953	3-diphosphoinositol-2,3,4,5,6-pentakisphosphate diphosphohydrolase	h2o[c] + ppmi12456p[c] => 2 h[c] + pi[c] + minohp[c]	PAS_chr1-1_0005	Inositol phosphate Metabolism	0	0	1000	0	2
r954	3-diphosphoinositol-2,3,4,5,6-pentakisphosphate synthase	h[c] + atp[c] + minohp[c] => adp[c] + ppmi12456p[c]	PAS_chr1-1_0005	Inositol phosphate Metabolism	0	0	1000	0	2
r955	1,5-bis(diphospho)inositol-2,3,4,6-tetrakisphosphate hydrolase to 1-diphosphoinositol-2,3,4,5,6-pentakisphosphate	h2o[c] + 15ppmi2346p[c] => h[c] + pi[c] + ppmi23456p[c]	PAS_chr1-1_0005	Inositol phosphate Metabolism	0	0	1000	0	2
r956	1-diphosphoinositol-2,3,4,5,6-pentakisphosphate kinase (1,5-bis(diphospho)inositol-2,3,4,6-tetrakisphosphate forming)	atp[c] + ppmi23456p[c] => adp[c] + 15ppmi2346p[c]	PAS_chr1-1_0005	Inositol phosphate Metabolism	0	0	1000	0	2
r957	1,5-bis(diphospho)inositol-2,3,4,6-tetrakisphosphate hydrolase (5-diphosphoinositol-1,2,3,4,6-pentakisphosphate forming)	h2o[c] + 15ppmi2346p[c] => h[c] + pi[c] + ppmi12346p[c]	PAS_chr1-1_0005	Inositol phosphate Metabolism	0	0	1000	0	2
r958	5-diphosphoinositol-1,2,3,4,6-pentakisphosphate kinase (1,5-bis(diphospho)inositol-2,3,4,6-tetrakisphosphate forming)	atp[c] + ppmi12346p[c] => adp[c] + 15ppmi2346p[c]	PAS_chr1-1_0005	Inositol phosphate Metabolism	0	0	1000	0	2
r959	3,5-bis(diphospho)inositol-1,2,4,6-tetrakisphosphate hydrolase (3-diphosphoinositol-1,2,4,5,6-pentakisphosphate forming)	h2o[c] + 35ppmi1246p[c] => h[c] + pi[c] + ppmi12456p[c]	PAS_chr1-1_0005	Inositol phosphate Metabolism	0	0	1000	0	2
r960	3-diphosphoinositol-1,2,4,5,6-pentakisphosphate kinase (3,5-bis(diphospho)inositol-1,2,4,6-tetrakisphosphate forming)	atp[c] + ppmi12456p[c] => adp[c] + 35ppmi1246p[c]	PAS_chr1-1_0005	Inositol phosphate Metabolism	0	0	1000	0	2
r961	3,5-bis(diphospho)inositol-1,2,4,6-tetrakisphosphate hydrolase (5-diphosphoinositol-1,2,3,4,6-pentakisphosphate forming)	h2o[c] + 35ppmi1246p[c] => h[c] + pi[c] + ppmi12346p[c]	PAS_chr1-1_0005	Inositol phosphate Metabolism	0	0	1000	0	2
r962	5-diphosphoinositol-1,2,3,4,6-pentakisphosphate kinase (3,5-bis(diphospho)inositol-1,2,4,6-tetrakisphosphate forming)	atp[c] + ppmi12346p[c] => adp[c] + 35ppmi1246p[c]	PAS_chr1-1_0005	Inositol phosphate Metabolism	0	0	1000	0	2
r963	phosphatidylinositol-3-phosphate 4-kinase, yeast-specific	atp[c] + pi3p[c] => h[c] + adp[c] + ptd134bp_SC[c]		Inositol phosphate Metabolism	0	0	1000	0	2
r964	inositol-1,3-bisphosphate 3-phosphatase	h2o[c] + pi3p[c] => pi[c] + ptd1ino_SC[c]	PAS_chr3_0354	Inositol phosphate Metabolism	0	0	1000	0	2
r965	ATP:1D-myo-inositol-1,4,5-trisphosphate 6-phosphotransferase	atp[c] + mi145p[c] => h[c] + adp[c] + mi1456p[c]	PAS_chr1-4_0293	Inositol phosphate Metabolism	0	0	1000	0	2
r966	inositol-1,4,5-trisphosphate 5-phosphatase	h2o[c] + mi145p[c] => pi[c] + mi14p[c]	PAS_chr2-1_0178 or PAS_chr2-1_0178 or PAS_chr2-1_0424 or PAS_chr3_0281	Inositol phosphate Metabolism	0	0	1000	0	2
r967	inositol-1,4-bisphosphate 1-phosphatase	h2o[c] + mi14p[c] <=> pi[c] + mi4p-D[c]	PAS_chr2-1_0178 or PAS_chr2-1_0178 or PAS_chr2-1_0424 or PAS_chr3_0281	Inositol phosphate Metabolism	1	-1000	1000	0	2
r968	myo-inositol 3-phosphatase	h2o[c] + mi3p-D[c] => pi[c] + inost[c]	PAS_chr4_0730	Inositol phosphate Metabolism	0	0	1000	0	2
r969	myo-inositol 4-phosphatase	h2o[c] + mi4p-D[c] <=> pi[c] + inost[c]	PAS_chr2-1_0178 or PAS_chr2-1_0178 or PAS_chr2-1_0424	Inositol phosphate Metabolism	1	-1000	1000	0	2
r970	phosphatidylinositol-4-phosphate 4-phosphatase	h2o[c] + pi4p[c] => pi[c] + ptd1ino_SC[c]	PAS_chr1-4_0617	Inositol phosphate Metabolism	0	0	1000	0	2
r971	phosphatidylinositol N-acetylglucosaminyltransferase	uacgam[c] + ptd1ino_SC[c] <=> h[c] + udp[c] + acgpail_pp[c]	PAS_chr2-1_0303 or PAS_chr1-4_0470	Inositol phosphate Metabolism	1	-1000	1000	0	2
r972	phosphatidylinositol phospholipase C	h2o[c] + ptd1ino_SC[c] => h[c] + manmi1p-D[c] + 12dgr_SC[c]	PAS_chr4_0907	Inositol phosphate Metabolism	0	0	1000	0	2
r973	ATP:myo-inositol 1-phosphotransferase	atp[c] + inost[c] => h[c] + adp[c] + manmi1p-D[c]		Inositol phosphate Metabolism	0	0	1000	0	2
r974	1D-myo-inositol-3-phosphate lyase (isomerizing)	g6p[c] => mi3p_D[c]	PAS_chr2-2_0113	Inositol phosphate Metabolism	0	0	1000	0	2
r975	1D-myo-Inositol 1,4,5,6-tetrakisphosphate	h2o[c] + mi1456p[c] => pi[c] + mi145p[c]	PAS_chr1-4_0617	Inositol phosphate Metabolism	0	0	1000	0	2
r976	octanoyl-[acp]:protein N6-octanoyltransferase	ocACP[m] + Apoprotein[m] => h[m] + ACP[m] + enzN6octlys[m]	PAS_chr1-1_0243	Lipoic acid Metabolism	0	0	0	0	2
r977	protein N6-(octanoyl)lysine:sulfur sulfurtransferase	2 amet[m] + enzN6octlys[m] + 2 s[m] => lpam[m] + 2 met-L[m] + 2 dad_5[m]	PAS_chr1-4_0425	Lipoic acid Metabolism	0	0	1000	0	2
r978	octanoyl-[acp]:sulfur sulfurtransferase	2 amet[m] + ocACP[m] + 2 s[m] => 2 met-L[m] + 2 dad_5[m] + LIPOYL_ACP[m]	PAS_chr1-4_0425	Lipoic acid Metabolism	0	0	1000	0	2
r979	lipoyl-[acp]:protein N6-lipoyltransferase	Apoprotein[m] + LIPOYL_ACP[m] => ACP[m] + lpam[m]	PAS_chr1-1_0243	Lipoic acid Metabolism	0	0	1000	0	2
r980	ATP:lipoate adenylyltransferase	h[c] + atp[c] + lipoate[c] => ppi[c] + Lipoyl_AMP[c]	PAS_chr4_0691	Lipoic acid Metabolism	0	0	1000	0	2
r981	lipoate protein ligase	Lipoyl_AMP[c] + Apoprotein[c] => 2 h[c] + amp[c] + ProtN6liplys[c]	PAS_chr4_0691	Lipoic acid Metabolism	0	0	1000	0	2
r982	diphthine synthase	amet[c] + caphis[c] => h[c] + ahcys[c] + cmaphis[c]	PAS_chr2-1_0577	Methanol Metabolism	0	0	1000	0	2	2.1.1.98
r983	Alcohol oxidase	metoh[c] + o2[c] => h2o2[c] + fald[c]	PAS_chr4_0821	Methanol Metabolism	0	0	1000	0	2	1.1.3.13
r984	catalase	2 h2o2[c] => 2 h2o[c] + o2[c]	PAS_chr2-2_0131	Methanol Metabolism	0	0	1000	0	2	1.11.1.6
r985	Dihydroxyacetone kinase	dha[c] + atp[c] => dhap[c] + adp[c] + h[c]	PAS_chr3_0841	Methanol Metabolism	0	0	1000	0	2	2.7.1.29
r986	formaldehyde dehydrogenase	fald[c] + gthrd[c] + nad[c] <=> Sfglutth[c] + h[c] + nadh[c]	PAS_chr3_1028	Methanol Metabolism	1	-1000	1000	0	2	1.1.1.284 1.1.1.1
r987	formate dehydrogenase	formate[c] + nad[c] => co2[c] + nadh[c]	PAS_chr3_0932	Methanol Metabolism	0	0	1000	0	2	1.2.1.2
r988	S-Formylglutathione hydralase	Sfglutth[c] + h2o[c] <=> formate[c] + gthrd[c] + h[c]	PAS_chr3_0867	Methanol Metabolism	1	-1000	1000	0	2	3.1.2.12
r989	dihydroxyacetone synthase	xu5p-D[c] + fald[c] => g3p[c] + dha[c]	PAS_chr3_0832 or PAS_chr3_0834 or RPPA08664 or RPPA08885 or RPPA07226	Methanol Metabolism	0	0	1000	0	2	2.2.1.3
r990	catalase	2 h2o2[x] => o2[x] + 2 h2o[x]	PAS_chr2-2_0131	Methanol Metabolism	0	0	1000	0	2	1.11.1.6
r991	Alcohol oxidase	o2[x] + metoh[x] => h2o2[x] + fald[x]	PAS_chr4_0821 or PAS_chr4_0152	Methanol Metabolism	0	0	1000	0	2	1.1.3.13
r992	Dihydroxyacetone synthase	fald[x] + xu5p-D[x] => g3p[x] + dha[x]	PAS_chr3_0832 or PAS_chr3_0834	Methanol Metabolism	0	0	1000	0	2	2.2.1.3
r993	formaldehyde dehydrogenase	nad[c] + hmgth[c] => h[c] + nadh[c] + Sfglutth[c]	PAS_chr3_1028	Methanol Metabolism	0	0	1000	0	2
r994	formaldehyde glutathione ligase (spontaneous)	gthrd[c] + fald[c] => hmgth[c]	PAS_chr2-1_0313	Methanol Metabolism	0	0	1000	0	2
r995	superoxide dismutase	2 h[c] + 2 o2s[c] => o2[c] + h2o2[c]	PAS_chr4_0786 or PAS_chr1-1_0275	Methanol Metabolism	0	0	1000	0	2
r996	superoxide dismutase	2 h[m] + 2 o2s[m] => h2o2[m] + o2[m]	PAS_chr2-1_0230 and PAS_chr1-4_0071 and PAS_chr4_0788 and PAS_chr1-1_0275	Methanol Metabolism	0	0	1000	0	2
r997	2,3-diketo-5-methylthio-1-phosphopentane degradation reaction	dkmpp[c] + 3 h2o[c] => 2kmb[c] + formate[c] + 6 h[c] + pi[c]	PAS_chr2-2_0446 or PAS_chr2-1_0422	Methionine Metabolism	0	0	1000	0	2	3.1.3.77 1.13.11.53 1.13.11.54
r998	2-keto-4-methylthiobutyrate transamination	2kmb[c] + glu-L[c] => akg[c] + met-L[c]	NA	Methionine Metabolism	0	0	1000	0	2
r999	5-methyltetrahydropteroyltriglutamate-homocysteine S-methyltransferase	hcys-L[c] + 5mthf[c] => thf[c] + met-L[c]	PAS_chr2-1_0160 or PAS_chr4_0664	Methionine Metabolism	0	0	1000	0	2	2.1.1.14
r1000	5-Methylthio-5-deoxy-D-ribulose 1-phosphate dehydratase	5mdru1p[c] => dkmpp[c] + h2o[c]	PAS_chr4_0280	Methionine Metabolism	0	0	1000	0	2	4.2.1.109 2.1.1.10
r1001	5'-methylthioadenosine phosphorylase	5mta[c] + pi[c] => 5mdr1p[c] + ade[c]	RPPA05610	Methionine Metabolism	0	0	1000	0	2
r1002	5-methylthioribose-1-phosphate isomerase	5mdr1p[c] <=> 5mdru1p[c]	PAS_chr1-4_0545	Methionine Metabolism	1	-1000	1000	0	2	5.3.1.23
r1003	adenosylhomocysteinase	ahcys[c] + h2o[c] => adn[c] + hcys-L[c]	PAS_chr3_0890	Methionine Metabolism	0	0	1000	0	2	3.3.1.1
r1004	adenosylmethionine decarboxylase	amet[c] + h[c] => ametam[c] + co2[c]	PAS_chr2-1_0202	Methionine Metabolism	0	0	1000	0	2	4.1.1.50
r1005	cystathionine b-lyase	cyst-L[c] + h2o[c] => hcys-L[c] + nh4[c] + pyr[c]	PAS_chr2-1_0358	Methionine Metabolism	0	0	1000	0	2	4.4.1.8
r1006	Cystathionine gamma-synthase	achms[c] + cys-L[c] => ac[c] + cyst-L[c] + h[c]	PAS_chr2-1_0752	Methionine Metabolism	0	0	1000	0	2	2.5.1.48
r1007	cystathionine g-lyase	cyst-L[c] + h2o[c] => 2obut[c] + cys-L[c] + nh4[c]	PAS_chr1-4_0489	Methionine Metabolism	0	0	1000	0	2	4.4.1.1
r1008	homoserine O-trans-acetylase	accoa[c] + hom-L[c] <=> achms[c] + coa[c]	PAS_chr4_0865	Methionine Metabolism	1	-1000	1000	0	2	2.3.1.31
r1009	methionine adenosyltransferase	atp[c] + h2o[c] + met-L[c] => amet[c] + pi[c] + ppi[c]	PAS_chr3_0876	Methionine Metabolism	0	0	1000	0	2	2.5.1.6
r1010	methionine synthase	5mthf[c] + hcys-L[c] => h[c] + met-L[c] + thf[c]	PAS_chr2-1_0160	Methionine Metabolism	0	0	1000	0	2	2.1.1.14
r1011	O-acetylhomoserine (thiol)-lyase	ac[c] + h[c] + met-L[c] => achms[c] + ch4s[c]	PAS_chr4_0330	Methionine Metabolism	0	0	1000	0	2	2.5.1.49 2.5.1.47
r1012	O-acetylhomoserine (thiol)-lyase	achms[c] + h2s[c] => ac[c] + h[c] + hcys-L[c]	PAS_chr4_0330	Methionine Metabolism	0	0	1000	0	2	2.5.1.49 2.5.1.47
r1013	oxygen oxidoreductase	ch4s[c] + o2[c] + h2o[c] => h2s[c] + fald[c] + h2o2[c]	NA	Methionine Metabolism	0	0	0	0	2
r1014	1,2-dihydroxy-3-keto-5-methylthiopentene dioxygenase	12dh5met[c] + o2[c] => 2kmb[c] + formate[c]	PAS_chr2-1_0422	Methionine Metabolism	0	0	1000	0	2	1.13.11.531.13.11.54
r1015	enolase-phosphatase	dkmpp[c] + h2o[c] => 12dh5met[c] + pi[c]	PAS_chr2-2_0446	Methionine Metabolism	0	0	1000	0	2	3.1.3.77
r1016	cystathione b-lyase, peroxisomal	h2o[x] + cyst-L[x] => nh4[x] + pyr[x] + hcys-L[x]	PAS_chr2-1_0358	Methionine Metabolism	0	0	1000	0	2	4.4.1.8
r1017	O-succinylhomoserine lyase (L-cysteine)	cys-L[c] + suchms[c] => h[c] + succ[c] + cyst-L[c]	NA	Methionine Metabolism	0	0	1000	0	2
r1018	O-succinylhomoserine lyase (elimination), reversible	h2o[c] + suchms[c] <=> h[c] + nh4[c] + succ[c] + 2obut[c]		Methionine Metabolism	1	-1000	1000	0	2
r1019	homoserine O-trans-acetylase	accoa[m] + hom-L[m] <=> coa[m] + achms[m]	PAS_chr2-1_0383	Methionine Metabolism	1	-1000	1000	0	2
r1020	methylthioadenosine nucleosidase	h2o[c] + 5mta[c] => ade[c] + 5mtr[c]	NA	Methionine Metabolism	0	0	1000	0	2
r1021	5-methylthioribose kinase	atp[c] + 5mtr[c] <=> h[c] + adp[c] + 5mdr1p[c]	NA	Methionine Metabolism	1	-1000	1000	0	2
r1022	Glycosyltransferases	gdpmann[c] + G00004[c] => G00005[c] + gdp[c]	PAS_chr3_0929 or PAS_chr3_0882 or PAS_chr3_0620 or PAS_chr3_0999 or PAS_chr3_0386 or PAS_chr2-2_0036 or PAS_chr2-2_0125 or PAS_chr2-2_0039 or PAS_chr4_0471 or PAS_chr4_0451 or PAS_chr2-1_0549 or PAS_chr4_0450 or PAS_chr1-4_0696 or PAS_chr1-4_0475 or PAS_chr1-4_0417	N-Glycan metabolism	0	0	1000	0	2
r1023	UDPglucose:dolichyl-phosphate beta-D-glucosyltransferase	dolp[c] + udpg[c] <=> udp[c] + dolglcp[c]	PAS_chr3_0552	N-Glycan metabolism	1	-1000	1000	0	2
r1024	dolichyl-diphosphooligosaccharide---protein glycotransferase	protasp[c] + glc3glcn2man9dpdol[c] => dolpp[c] + glc3glcn2man9asn[c]	PAS_chr1-4_0685 or PAS_chr2-1_0423	N-Glycan metabolism	0	0	1000	0	2
r1025	ALG11	gdpmann[c] + glcn2man3dpdol[c] => h[c] + gdp[c] + glcn2man4dpdol[c]	PAS_chr1-4_0417	N-Glycan metabolism	0	0	1000	0	2
r1026	GDP-mannose:glycolipid 1,2-alpha-D-mannosyltransferase	G00005[c] + gdpmann[c] => G10526[c] + gdp[c]		N-Glycan metabolism	0	0	1000	0	2
r1027	ALG11	gdpmann[c] + glcn2man4dpdol[c] => h[c] + gdp[c] + glcn2man5dpdol[c]	PAS_chr1-4_0417	N-Glycan metabolism	0	0	1000	0	2
r1028	GDP-mannose:glycolipid 1,2-alpha-D-mannosyltransferase	gdpmann[c] + G10526[c] => gdp[c] + G00006[c]		N-Glycan metabolism	0	0	1000	0	2
r1029	ALG2	gdpmann[c] + glcn2mandpdol[c] => h[c] + gdp[c] + glcn2man2dpdol[c]	PAS_c121_0002	N-Glycan metabolism	0	0	1000	0	2
r1030	ALG2	gdpmann[c] + glcn2man2dpdol[c] => h[c] + gdp[c] + glcn2man3dpdol[c]	PAS_c121_0002	N-Glycan metabolism	0	0	1000	0	2
r1031	ALG13-ALG14	uacgam[c] + adgamdpdol[c] => h[c] + udp[c] + chitppdol[c]	PAS_chr3_0944 or PAS_chr1-4_0448	N-Glycan metabolism	0	0	1000	0	2
r1032	ALG1	gdpmann[c] + chitppdol[c] => h[c] + gdp[c] + glcn2mandpdol[c]	PAS_chr2-1_0759	N-Glycan metabolism	0	0	1000	0	2
r1033	DPM1	gdpmann[c] + dolp[c] => gdp[c] + dolmanp[c]	PAS_chr1-1_0459	N-Glycan metabolism	0	0	1000	0	2
r1034	ALG5	dolp[c] + udpg[c] => udp[c] + dolglcp[c]	PAS_chr2-1_0498	N-Glycan metabolism	0	0	1000	0	2
r1035	CTP:dolichol O-phosphotransferase	dolichol[c] + ctp[c] => dolp[c] + cdp[c]	PAS_chr2-1_0498	N-Glycan metabolism	0	0	1000	0	2
r1036	ALG7	uacgam[c] + dolp[c] => ump[c] + adgamdpdol[c]	PAS_chr2-1_0727	N-Glycan metabolism	0	0	1000	0	2
r1037	3-Mercaptopyruvate:cyanide sulfurtransferase	h[c] + so3[c] + mercppyr[c] => pyr[c] + tsul[c]	PAS_chr2-1_0698	N-Glycan metabolism	0	0	1000	0	2
r1038	dolichyl-phosphate phosphohydrolase	h2o[c] + dolp[c] => pi[c] + dolichol[c]		N-Glycan metabolism	0	0	1000	0	2
r1039	OST	h2o[c] + glc3glcn2man9dpdol[c] => glc-D[c] + glc2glcn2man9asn[c]	PAS_chr1-3_0248 and PAS_chr2-1_0423 and PAS_chr2-2_0346 and PAS_chr3_0741 and PAS_chr3_1142 and PAS_chr4_0610	N-Glycan metabolism	0	0	1000	0	2
r1040	GCS1	h2o[c] + glc3glcn2man9asn[c] => glc-D[c] + glc2glcn2man9asn[c]	PAS_chr1-1_0215	N-Glycan metabolism	0	0	1000	0	2
r1041	mannosyl-oligosaccharide 1,2-alpha-mannosidase	4 h2o[c] + glcn2man9asn[c] => 4 man[c] + glcn2man5asn[c]	PAS_chr2-1_0753 or PAS_chr3_0891	N-Glycan metabolism	0	0	1000	0	2
r1042	mannosyl-oligosaccharide 1,2-alpha-mannosidase	2 h2o[c] + glcn2man5asn[c] => 2 man[c] + glcn2man3asn[c]	PAS_chr2-1_0753 or PAS_chr3_0891	N-Glycan metabolism	0	0	1000	0	2
r1043	alpha-mannosidase	h2o[c] + glcn2man3asn[c] => man[c] + glcn2man2asn[c]	PAS_chr4_0790	N-Glycan metabolism	0	0	1000	0	2
r1044	alpha-mannosidase	h2o[c] + glcn2man2asn[c] => man[c] + glcn2mansan[c]	PAS_chr4_0790	N-Glycan metabolism	0	0	1000	0	2
r1045	GANAB	h2o[c] + glc2glcn2man9asn[c] => glc-D[c] + glcglcn2man9asn[c]	PAS_chr2-1_0778	N-Glycan metabolism	0	0	1000	0	2
r1046	GANAB	h2o[c] + glcglcn2man9asn[c] => glc-D[c] + glcn2man9asn[c]	PAS_chr2-1_0778	N-Glycan metabolism	0	0	1000	0	2
r1047	glucan 1,3-alpha-glucosidase	h2o[c] + G00010[c] => G00011[c] + glc-D[c]	PAS_chr2-1_0778	N-Glycan metabolism	0	0	1000	0	2
r1048	Dolichyl-diphosphate phosphohydrolase	h2o[c] + dolpp[c] => pi[c] + dolp[c]	PAS_chr4_0264	N-Glycan metabolism	0	0	1000	0	2
r1049	initiation-specific alpha-1,6-mannosyltransferase	gdpmann[c] + G10694[c] => gdp[c] + G01813[c]	PAS_chr1-3_0251	N-Glycan metabolism	0	0	1000	0	2
r1050	alpha 1,2-mannosyloligosaccharide alpha-D-mannohydrolase	h2o[c] + G00011[c] => man[c] + G10694[c]	PAS_chr2-1_0753 or PAS_chr3_0891	N-Glycan metabolism	0	0	1000	0	2
r1051	phosphatidylinositol glycan	pmtcoa[c] + G00144[c] <=> coa[c] + G00145[c]	PAS_chr3_0454	N-Glycan metabolism	1	-1000	1000	0	2
r1052	alpha-mannosidase	h2o[c] + G00309[c] <=> G00319[c] + man[c]	PAS_chr4_0790	N-Glycan metabolism	1	-1000	1000	0	2
r1053	Dolichyl-phosphate-mannose--protein mannosyltransferase, endoplasmic reticular	dolmanp[r] => dolp[r] + h[r] + mannan[r]	PAS_chr2-1_0212 or PAS_chr4_0777 or PAS_chr2-1_0256	N-Glycan Metabolism	0	0	1000	0	2	2.4.1.109
r1054	STT	g3m8mpdol[r] => dolpp[r] + g3m8masn[r]	PAS_chr1-3_0248 and PAS_chr2-1_0423 and PAS_chr2-2_0346 and PAS_chr3_0741 and PAS_chr3_1142 and PAS_chr4_0610	N-Glycan Metabolism	0	0	1000	0	2	2.4.1.119
r1055	ALG6	dolglcp[r] + m8mpdol[r] => dolp[r] + h[r] + g1m8mpdol[r]	PAS_chr2-1_0549	N-Glycan Metabolism	0	0	1000	0	2	2.4.1.267
r1056	ALG8	dolglcp[r] + g1m8mpdol[r] => dolp[r] + h[r] + g2m8mpdol[r]	PAS_chr3_0999	N-Glycan Metabolism	0	0	1000	0	2	2.4.1.265
r1057	ALG10	dolglcp[r] + g2m8mpdol[r] => dolp[r] + h[r] + g3m8mpdol[r]	PAS_chr1-4_0475	N-Glycan Metabolism	0	0	1000	0	2	2.4.1.256
r1058	dolichyl-phosphate phosphohydrolase	h2o[r] + dolp[r] => pi[r] + dolichol[r]		N-Glycan Metabolism	0	0	1000	0	2	3.1.3.51
r1059	ALG3	dolmanp[r] + m4mpdol[r] => dolp[r] + h[r] + m5mpdol[r]	PAS_chr4_0712	N-Glycan Metabolism	0	0	1000	0	2	2.4.1.258
r1060	ALG9	dolmanp[r] + m5mpdol[r] => dolp[r] + h[r] + m6mpdol[r]	PAS_chr2-2_0036	N-Glycan Metabolism	0	0	1000	0	2	2.4.1.259
r1061	ALG12	dolmanp[r] + m6mpdol[r] => dolp[r] + h[r] + m7mpdol[r]	PAS_chr4_0544	N-Glycan Metabolism	0	0	1000	0	2	2.4.1.260
r1062	ALG9	dolmanp[r] + m7mpdol[r] => dolp[r] + h[r] + m8mpdol[r]	PAS_chr2-2_0036	N-Glycan Metabolism	0	0	1000	0	2	2.4.1.261
r1063	mannosyl-oligosaccharide glucosidase, endoplasmic reticulum	h2o[r] + g3m8masn[r] => glc-D[r] + g2m8masn[r]	PAS_chr1-1_0215	N-Glycan Metabolism	0	0	1000	0	2	3.2.1.106
r1064	mannosyl-oligosaccharide glucosidase, endoplasmic reticulum	h2o[r] + g2m8masn[r] => glc-D[r] + g1m8masn[r]	PAS_chr2-1_0778	N-Glycan Metabolism	0	0	1000	0	2	3.2.1.84
r1065	mannosyl-oligosaccharide glucosidase, endoplasmic reticulum	h2o[r] + g1m8masn[r] => glc-D[r] + m8masn[r]	PAS_chr2-1_0778	N-Glycan Metabolism	0	0	1000	0	2	3.2.1.84
r1066	mannosyl-oligosaccharide 1,2-alpha-mannosidase, endoplasmic reticulum	h2o[r] + m8masn[r] => man[r] + m7masnB[r]	PAS_chr2-1_0753 or PAS_chr3_0891	N-Glycan Metabolism	0	0	1000	0	2	3.2.1.113
r1067	UDPglucose:dolichyl-phosphate beta-D-glucosyltransferase	udpg[c] + dolp[c] <=> udp[c] + dolglcp[r]	PAS_chr3_0552	N-Glycan Metabolism	1	0	1000	0	2	2.4.1.117
r1068	Dolichyl-diphosphate phosphohydrolase	h2o[r] + dolpp[r] => pi[r] + dolp[r] + h[r]	PAS_chr4_0264	N-Glycan Metabolism	0	0	1000	0	2	3.6.1.43
r1069	Dolichyl-phosphate D-mannosyltransferase	gdpmann[c] + dolp[c] => gdp[c] + dolmanp[r]	PAS_chr1-1_0459	N-Glycan Metabolism	0	0	1000	0	2	2.4.1.83
r1070	Glycolipid 1,3-alpha-D-mannosyltransferase, Golgi apparatus	gdpmann[g] + m1mpdol[g] => gdp[g] + h[g] + m2mpdol[g]	PAS_chr3_1162 or PAS_chr2-2_0201 or PAS_chr1-4_0050 or PAS_chr2-2_0105	N-Glycan Metabolism	0	0	1000	0	2	2.4.1.131
r1071	Glycolipid 1,6-alpha-D-mannosyltransferase, Golgi apparatus	gdpmann[g] + mpdol[g] => gdp[g] + h[g] + m1mpdol[g]	PAS_chr3_1162 or PAS_chr2-2_0201 or PAS_chr1-4_0050 or PAS_chr2-2_0105	N-Glycan Metabolism	0	0	1000	0	2	2.4.1.131
r1072	Glycolipid 1,2-alpha-D-mannosyltransferase, Golgi apparatus	gdpmann[g] + m2mpdol[g] => gdp[g] + h[g] + m3mpdol[g]	PAS_chr3_1162 or PAS_chr2-2_0201 or PAS_chr1-4_0050 or PAS_chr2-2_0105	N-Glycan Metabolism	0	0	1000	0	2	2.4.1.131
r1073	Glycolipid 1,2-alpha-D-mannosyltransferase, Golgi apparatus	gdpmann[g] + m3mpdol[g] => gdp[g] + h[g] + m4mpdol[g]	PAS_chr3_1162 or PAS_chr2-2_0201 or PAS_chr1-4_0050 or PAS_chr2-2_0105	N-Glycan Metabolism	0	0	1000	0	2	2.4.1.131
r1074	initiation-specific alpha-1,6-mannosyltransferase	gdpmann[g] + m7masnB[g] => gdp[g] + h[g] + m8masnB[g]	PAS_chr1-3_0251	N-Glycan Metabolism	0	0	1000	0	2	2.4.1.232
r1075	alpha-mannosidase	h2o[v] + G00309[v] <=> G00319[v] + man[v]	PAS_chr4_0790	N-Glycan Metabolism	1	-1000	1000	0	2	3.2.1.24
r1076	ALG1	gdpmann[c] + chito2pdol[c] => h[c] + gdp[c] + mpdol[c]	PAS_chr2-1_0759	N-Glycan Metabolism	0	0	1000	0	2
r1077	ALG11	gdpmann[c] + m2mpdol[c] => h[c] + gdp[c] + m3mpdol[c]	PAS_chr1-4_0417	N-Glycan Metabolism	0	0	1000	0	2
r1078	ALG11	gdpmann[c] + m3mpdol[c] => h[c] + gdp[c] + m4mpdol[c]	PAS_chr1-4_0417	N-Glycan Metabolism	0	0	1000	0	2
r1079	ALG2	gdpmann[c] + mpdol[c] => h[c] + gdp[c] + m1mpdol[c]	PAS_c121_0002	N-Glycan Metabolism	0	0	1000	0	2
r1080	ALG2	gdpmann[c] + m1mpdol[c] => h[c] + gdp[c] + m2mpdol[c]	PAS_c121_0002	N-Glycan Metabolism	0	0	1000	0	2
r1081	ALG7	uacgam[c] + dolp[c] => ump[c] + naglc2p[c]	PAS_chr2-1_0727	N-Glycan Metabolism	0	0	1000	0	2
r1082	ALG13-ALG14	uacgam[c] + naglc2p[c] => h[c] + udp[c] + chito2pdol[c]	PAS_chr3_0944 or PAS_chr1-4_0448	N-Glycan Metabolism	0	0	1000	0	2
r1083	NAD kinase	atp[c] + nad[c] => adp[c] + h[c] + nadp[c]	PAS_chr4_0912 or PAS_chr1-4_0124	Nicotinate and nicotinamide metabolism	0	0	1000	0	2	2.7.1.23 2.7.1.86
r1084	NAD synthase (nh3)	atp[c] + dnad[c] + nh4[c] => amp[c] + h[c] + nad[c] + ppi[c]	PAS_chr4_0233	Nicotinate and nicotinamide metabolism	0	0	1000	0	2	6.3.5.1
r1085	NAPRTase	h[c] + nac[c] + prpp[c] => nicrnt[c] + ppi[c]	PAS_chr2-1_0221	Nicotinate and nicotinamide metabolism	0	0	1000	0	2	6.3.4.21
r1086	Nicotinamide N-methyltransferase	amet[c] + ncam[c] => 1mncam[c] + ahcys[c]	PAS_chr3_1002	Nicotinate and nicotinamide metabolism	0	0	1000	0	2	2.1.1.1
r1087	nicotinamide-nucleotide adenylyltransferase	atp[c] + h[c] + nmn[c] => nad[c] + ppi[c]	PAS_chr1-4_0181	Nicotinate and nicotinamide metabolism	0	0	1000	0	2	2.7.7.1 2.7.7.18
r1088	nicotinate-nucleotide adenylyltransferase	atp[c] + h[c] + nicrnt[c] => dnad[c] + ppi[c]	PAS_chr1-4_0181	Nicotinate and nicotinamide metabolism	0	0	1000	0	2	2.7.7.1 2.7.7.18
r1089	nicotinate-nucleotide diphosphorylase (carboxylating)	2 h[c] + prpp[c] + quln[c] => co2[c] + nicrnt[c] + ppi[c]	PAS_chr3_0915	Nicotinate and nicotinamide metabolism	0	0	1000	0	2	2.4.2.19
r1090	Nicotinamide amidohydrolase	ncam[c] + h2o[c] => nac[c] + nh4[c]	PAS_chr3_0361	Nicotinate and nicotinamide metabolism	0	0	1000	0	2	3.5.1.19
r1091	N-ribosylnicotinamide ribohydrolase	ncam[c] + rib-D[c] <=> rnam[c] + h2o[c]	PAS_chr1-1_0132	Nicotinate and nicotinamide metabolism	1	-1000	1000	0	2	2.4.2.1
r1092	ribosylnicotinamide kinase	atp[c] + rnam[c] => adp[c] + h[c] + nmn[c]	PAS_chr2-2_0359 or PAS_chr1-3_0130	Nicotinate and nicotinamide metabolism	0	0	1000	0	2	2.7.1.22 3.1.3.-
r1093	NAD-dependent histone deacetylase SIR2	nad[c] + h2o[c] <=> ncam[c] + ADP-ribose[c]	PAS_chr1-1_0374 or PAS_chr1-4_0315 or PAS_chr2-1_0513 or PAS_chr4_0474	Nicotinate and nicotinamide metabolism	1	-1000	1000	0	2	3.5.1.-
r1094	NAD synthase (nh3), nuclear	atp[n] + nh4[n] + dnad[n] => h[n] + ppi[n] + amp[n] + nad[n]	PAS_chr4_0233	Nicotinate and nicotinamide metabolism	0	0	1000	0	2
r1095	NAD nucleosidase, mitochondrial	h2o[m] + nad[m] => h[m] + ncam[m] + ADP-ribose[m]		Nicotinate and nicotinamide metabolism	0	0	1000	0	2
r1096	NADP phosphatase	h2o[m] + nadp[m] => pi[m] + nad[m]		Nicotinate and nicotinamide metabolism	0	0	1000	0	2
r1097	purine-nucleoside phosphorylase	h[c] + ncam[c] + r1p[c] => pi[c] + rnam[c]		Nicotinate and nicotinamide metabolism	0	0	0	0	2
r1098	NAD kinase, mitochondrial	atp[m] + nad[m] => adp[m] + h[m] + nadp[m]	PAS_chr1-4_0124 or PAS_chr4_0912	Nicotinate and nicotinamide metabolism	0	0	1000	0	2	2.7.1.23 2.7.1.86
r1099	NAPRTase, mitochondrial	h[m] + nac[m] + prpp[m] => nicrnt[m] + ppi[m]	PAS_chr2-1_0221	Nicotinate and nicotinamide metabolism	0	0	1000	0	2	6.3.4.21
r1100	nicotinamidase, reversible, mitochondrial	h2o[m] + ncam[m] <=> nac[m] + nh4[m]	PAS_chr3_0361	Nicotinate and nicotinamide metabolism	1	-1000	1000	0	2	3.5.1.19
r1101	nicotinamide-nucleotide adenylyltransferase, mitochondrial	atp[m] + h[m] + nmn[m] => nad[m] + ppi[m]	PAS_chr1-4_0181	Nicotinate and nicotinamide metabolism	0	0	1000	0	2	2.7.7.1 2.7.7.18
r1102	nicotinate-nucleotide adenylyltransferase, mitochondrial	atp[m] + h[m] + nicrnt[m] => dnad[m] + ppi[m]	PAS_chr1-4_0181	Nicotinate and nicotinamide metabolism	0	0	1000	0	2	2.7.7.1 2.7.7.18
r1103	NAD synthase (nh3)	atp[m] + dnad[m] + nh4[m] => amp[m] + h[m] + nad[m] + ppi[m]	PAS_chr4_0233	Nicotinate and nicotinamide metabolism	0	0	1000	0	2	6.3.5.1
r1104	nicotinate-nucleotide diphosphorylase (carboxylating), mitochondrial	2 h[m] + prpp[m] + quln[m] => co2[m] + nicrnt[m] + ppi[m]	PAS_chr3_0915	Nicotinate and nicotinamide metabolism	0	0	1000	0	2	2.4.2.19
r1105	allophanate hydrolase	allphn[c] + 3 h[c] + h2o[c] => 2 co2[c] + 2 nh4[c]	PAS_chr4_0173	Nitrogen Metabolism	0	0	1000	0	2	6.3.4.6 3.5.1.54
r1106	nitrilase	2 h2o[c] + ind3acnl[c] => ind3ac[c] + nh4[c]	PAS_chr2-1_0037 or PAS_chr2-2_0070 or PAS_chr3_0743	Nitrogen Metabolism	0	0	1000	0	2	3.5.5.1
r1107	urea carboxylase	atp[c] + hco3[c] + urea[c] <=> adp[c] + allphn[c] + h[c] + pi[c]	PAS_chr4_0173	Nitrogen Metabolism	1	-1000	1000	0	2	6.3.4.6 3.5.1.54
r1108	ribonucleoside-diphosphate reductase, nuclear	adp[n] + trdrd[n] => h2o[n] + dadp[n] + trdox[n]	PAS_chr4_0284 or PAS_chr4_0197 or PAS_chr1-1_0282	Nucleotide Metabolism	0	0	1000	0	2	1.17.4.1
r1109	ribonucleoside-diphosphate reductase (GDP), nuclear	trdrd[n] + gdp[n] => h2o[n] + trdox[n] + dgdp[n]	PAS_chr4_0284 or PAS_chr4_0197 or PAS_chr1-1_0282	Nucleotide Metabolism	0	0	1000	0	2	1.17.4.1
r1110	ribonucleoside-diphosphate reductase (CDP), nuclear	trdrd[n] + cdp[n] => h2o[n] + trdox[n] + dcdp[n]	PAS_chr4_0284 or PAS_chr4_0197 or PAS_chr1-1_0282	Nucleotide Metabolism	0	0	1000	0	2	1.17.4.1
r1111	ribonucleoside-diphosphate reductase (UDP), nuclear	udp[n] + trdrd[n] => h2o[n] + trdox[n] + dudp[n]	PAS_chr4_0284 or PAS_chr4_0197 or PAS_chr1-1_0282	Nucleotide Metabolism	0	0	1000	0	2	1.17.4.1
r1112	UMP kinase, nuclear	atp[n] + ump[n] <=> adp[n] + udp[n]	PAS_chr2-1_0543	Nucleotide Metabolism	1	-1000	1000	0	2
r1113	uridylate kinase (dUMP), nuclear	atp[n] + dump[n] <=> adp[n] + dudp[n]	PAS_chr2-1_0543	Nucleotide Metabolism	1	-1000	1000	0	2
r1114	nucleoside-diphosphatase (GDP), Golgi	h2o[g] + gdp[g] => pi[g] + h[g] + gmp[g]	PAS_chr4_0021	Nucleotide Metabolism	0	0	1000	0	2	3.6.1.6
r1115	nucleoside-triphosphatase (GTP)	h2o[v] + gtp[v] => pi[v] + gdp[v] + h[v]	PAS_chr1-4_0644 or PAS_chr4_0219 or PAS_chr1-4_0644 or PAS_chr3_0751	Nucleotide Metabolism	0	0	1000	0	2	3.6.1.5
r1116	nucleoside-diphosphate kinase (ATP:dIDP)	atp[c] + didp[c] <=> adp[c] + ditp[c]	PAS_chr2-2_0059	Nucleotide Metabolism	1	-1000	1000	0	2
r1117	nucleoside-triphosphatase (ITP)	h2o[c] + itp[c] => h[c] + pi[c] + idp[c]	PAS_chr1-1_0063	Nucleotide Metabolism	0	0	1000	0	2
r1118	nucleoside-triphosphatase (CTP)	h2o[c] + ctp[c] => h[c] + pi[c] + cdp[c]	PAS_chr1-1_0063	Nucleotide Metabolism	0	0	1000	0	2
r1119	nucleoside-triphosphatase (UTP)	h2o[c] + utp[c] => h[c] + pi[c] + udp[c]	PAS_chr1-1_0063	Nucleotide Metabolism	0	0	1000	0	2
r1120	nucleoside-triphosphatase (dTTP)	h2o[c] + dttp[c] => h[c] + pi[c] + dtdp[c]	PAS_chr1-1_0063	Nucleotide Metabolism	0	0	1000	0	2
r1121	nucleoside-diphosphatase (CDP)	h2o[c] + cdp[c] => h[c] + pi[c] + cmp[c]	PAS_chr1-1_0063	Nucleotide Metabolism	0	0	1000	0	2
r1122	nucleoside-diphosphatase (IDP)	h2o[c] + idp[c] => h[c] + pi[c] + imp[c]	PAS_chr1-1_0063	Nucleotide Metabolism	0	0	1000	0	2
r1123	nucleoside-diphosphatase (dTDP)	h2o[c] + dtdp[c] => h[c] + pi[c] + dtmp[c]	PAS_chr1-1_0063	Nucleotide Metabolism	0	0	1000	0	2
r1124	CMP nucleosidase	h2o[c] + cmp[c] => r5p[c] + csn[c]		Nucleotide Metabolism	0	0	1000	0	2
r1125	guanosine kinase	atp[c] + gsn[c] => h[c] + adp[c] + gmp[c]		Nucleotide Metabolism	0	0	1000	0	2
r1126	insosine kinase	atp[c] + ins[c] => h[c] + adp[c] + imp[c]		Nucleotide Metabolism	0	0	1000	0	2
r1127	nucleoside-diphosphatase (dGDP)	h2o[c] + dgdp[c] => h[c] + pi[c] + dgmp[c]		Nucleotide Metabolism	0	0	1000	0	2
r1128	5'-nucleotidase (XMP)	h2o[c] + xmp[c] => pi[c] + xtsn[c]		Nucleotide Metabolism	0	0	1000	0	2
r1129	5'-nucleotidase (dCMP)	h2o[c] + dcmp[c] => pi[c] + dcyt[c]		Nucleotide Metabolism	0	0	1000	0	2
r1130	5'-nucleotidase (dTMP)	h2o[c] + dtmp[c] => pi[c] + thymd[c]		Nucleotide Metabolism	0	0	1000	0	2
r1131	5'-nucleotidase (AMP)	h2o[c] + amp[c] => pi[c] + adn[c]		Nucleotide Metabolism	0	0	1000	0	2
r1132	nucleoside-triphosphatase (dGTP)	h2o[c] + dgtp[c] => h[c] + pi[c] + dgdp[c]	PAS_chr1-1_0063	Nucleotide Metabolism	0	0	1000	0	2
r1133	pyrimidine-nucleoside phosphorylase (uracil)	pi[c] + uri[c] <=> ura[c] + r1p[c]		Nucleotide Metabolism	1	-1000	1000	0	2
r1134	thymidine kinase (ATP:thymidine)	atp[c] + thymd[c] => h[c] + adp[c] + dtmp[c]		Nucleotide Metabolism	0	0	1000	0	2
r1135	Cyclic phosphodiesterase	h2o[c] + 23camp[c] => h[c] + amp2p[c]		Nucleotide Metabolism	0	0	1000	0	2
r1136	ADPribose diphosphatase	h2o[c] + ADP-ribose[c] => 2 h[c] + amp[c] + r5p[c]	PAS_chr2-1_0760	Nucleotide Metabolism	0	0	1000	0	2
r1137	3',5'-bisphosphate nucleotidase (paps)	h2o[c] + paps[c] => pi[c] + aps[c]	PAS_chr2-1_0547	Nucleotide Metabolism	0	0	1000	0	2
r1138	Cytidine hydrolase	h2o[c] + cytd[c] => csn[c] + rib-D[c]		Nucleotide Metabolism	0	0	1000	0	2
r1139	cytidine kinase (ATP)	atp[c] + cytd[c] => h[c] + adp[c] + cmp[c]	PAS_chr2-1_0770	Nucleotide Metabolism	0	0	1000	0	2
r1140	Deoxyadenosine deaminase	h2o[c] + h[c] + dad_2[c] => nh4[c] + din[c]		Nucleotide Metabolism	0	0	1000	0	2
r1141	guanylate cyclase	gtp[c] => ppi[c] + 35cgmp[c]	PAS_chr4_0356	Nucleotide Metabolism	0	0	1000	0	2
r1142	hypoxanthine dehydrogenase	h2o[c] + nad[c] + hxan[c] => h[c] + nadh[c] + xan[c]	PAS_chr2-2_0112	Nucleotide Metabolism	0	0	1000	0	2
r1143	Nucleoside triphosphate pyrophosphorylase (dgtp)	h2o[c] + dgtp[c] => ppi[c] + h[c] + dgmp[c]	PAS_chr3_1255	Nucleotide Metabolism	0	0	1000	0	2
r1144	UDPglucose pyrophosphohydrolase	h2o[c] + udpg[c] => 2 h[c] + ump[c] + g1p[c]		Nucleotide Metabolism	0	0	1000	0	2
r1145	xanthine dehydrogenase	h2o[c] + nad[c] + xan[c] => h[c] + nadh[c] + urate[c]	PAS_chr2-2_0112	Nucleotide Metabolism	0	0	1000	0	2
r1146	Hypoxanthine:oxygen oxidoreductase	h2o[c] + o2[c] + hxan[c] => h2o2[c] + xan[c]	PAS_chr2-2_0112	Nucleotide Metabolism	0	0	1000	0	2
r1147	3'-phosphoadenylyl-sulfate sulfohydrolase;	h2o[c] + paps[c] => 2 h[c] + pap[c] + so4[c]		Nucleotide Metabolism	0	0	1000	0	2
r1148	dihydoorotic acid dehydrogenase	o2[m] + dhor-S[m] <=> h2o2[m] + orot[m]	PAS_chr2-2_0021 or PAS_chr2-1_0150 or PAS_chr3_0338	Nucleotide Metabolism	1	-1000	1000	0	2
r1149	Urate:oxygen oxidoreductase	h2o[c] + o2[c] + urate[c] => h2o2[c] + 5hiurate[c]	PAS_chr2-2_0279	Nucleotide Metabolism	0	0	1000	0	2
r1150	S)(+)-Allantoin racemase	alltn[c] <=> R_Allantoin[c]		Nucleotide Metabolism	1	-1000	1000	0	2
r1151	5-hydroxyisourate amidohydrolase	h2o[c] + 5hiurate[c] => ohcureimdzln[c]	PAS_chr1-4_0329	Nucleotide Metabolism	0	0	1000	0	2
r1152	Spontaneous	h[c] + ohcureimdzln[c] <=> co2[c] + R_Allantoin[c]		Nucleotide Metabolism	1	-1000	1000	0	2
r1153	5'-nucleotidase (dUMP)	h2o[c] + dump[c] => pi[c] + duri[c]		Nucleotide Metabolism	0	0	1000	0	2
r1154	5'-nucleotidase (IMP)	h2o[c] + imp[c] => pi[c] + ins[c]		Nucleotide Metabolism	0	0	1000	0	2
r1155	5'-nucleotidase (dAMP)	h2o[c] + damp[c] => pi[c] + dad_2[c]		Nucleotide Metabolism	0	0	1000	0	2
r1156	5'-nucleotidase (dGMP)	h2o[c] + dgmp[c] => pi[c] + dgsn[c]		Nucleotide Metabolism	0	0	1000	0	2
r1157	5'-nucleotidase (GMP)	h2o[c] + gmp[c] => pi[c] + gsn[c]		Nucleotide Metabolism	0	0	1000	0	2
r1158	nucleoside-triphosphatase (GTP)	h2o[c] + gtp[c] => h[c] + pi[c] + gdp[c]	PAS_chr1-4_0015	Nucleotide Metabolism	0	0	1000	0	2
r1159	Exo-1,3-beta-glucan glucohydrase	h2o[e] + 13BDglcn[e] => glc-D[e]	PAS_chr2-1_0454 or PAS_chr4_0692	Nucleotide Metabolism	0	0	1000	0	2	3.2.1.58
r1160	5'-nucleotidase (CMP)	cmp[c] + h2o[c] => cytd[c] + pi[c]	PAS_chr1-3_0130	Nucleotide Salvage Pathway	0	0	1000	0	2	3.1.3.-
r1161	5'-nucleotidase (UMP)	h2o[c] + ump[c] => pi[c] + uri[c]	PAS_chr1-3_0130	Nucleotide Salvage Pathway	0	0	1000	0	2	3.1.3.-
r1162	adenine phosphoribosyltransferase	ade[c] + prpp[c] => amp[c] + ppi[c]	PAS_chr3_1138	Nucleotide Salvage Pathway	0	0	1000	0	2	2.4.2.7
r1163	adenosine kinase	adn[c] + atp[c] => adp[c] + amp[c] + h[c]	PAS_chr2-2_0162	Nucleotide Salvage Pathway	0	0	1000	0	2	2.7.1.20
r1164	adentylate kinase (GTP)	amp[c] + gtp[c] <=> adp[c] + gdp[c]	PAS_chr3_0257	Nucleotide Salvage Pathway	1	-1000	1000	0	2	2.7.4.3
r1165	adentylate kinase (ITP)	amp[c] + itp[c] <=> adp[c] + idp[c]	PAS_chr3_0257	Nucleotide Salvage Pathway	1	-1000	1000	0	2	2.7.4.3
r1166	adenylate kinase	amp[c] + atp[c] <=> 2 adp[c]	PAS_chr3_0257	Nucleotide Salvage Pathway	1	-1000	1000	0	2	2.7.4.3
r1167	AMP nucleosidase	amp[c] + h2o[c] => ade[c] + r5p[c]	PAS_c121_0009	Nucleotide Salvage Pathway	0	0	0	0	2	3.5.4.6
r1168	ATP diphosphohydrolase	atp[c] + 2 h2o[c] => amp[c] + 2 h[c] + 2 pi[c]	PAS_chr1-1_0063	Nucleotide Salvage Pathway	0	0	1000	0	2	3.6.1.5
r1169	cytidine kinase (GTP)	cytd[c] + gtp[c] => cmp[c] + gdp[c] + h[c]	PAS_chr2-1_0770	Nucleotide Salvage Pathway	0	0	1000	0	2	2.7.1.48
r1170	cytidylate kinase (CMP)	atp[c] + cmp[c] <=> adp[c] + cdp[c]	NA	Nucleotide Salvage Pathway	1	-1000	1000	0	2
r1171	cytidylate kinase (dCMP)	adp[c] + dcdp[c] <=> atp[c] + dcmp[c]	NA	Nucleotide Salvage Pathway	1	-1000	1000	0	2
r1172	dCTP deaminase	dctp[c] + h[c] + h2o[c] => dutp[c] + nh4[c]	PAS_chr1-1_0163	Nucleotide Salvage Pathway	0	0	1000	0	2	3.5.4.12
r1173	deoxyadenylate kinase	adp[c] + dadp[c] <=> atp[c] + damp[c]	PAS_chr2-1_0493 or PAS_chr3_0257	Nucleotide Salvage Pathway	1	-1000	1000	0	2	2.7.4.3
r1174	deoxycytidine deaminase	dcyt[c] + h[c] + h2o[c] => duri[c] + nh4[c]	PAS_chr3_0726	Nucleotide Salvage Pathway	0	0	1000	0	2	3.5.4.5
r1175	dTMP kinase	atp[c] + dtmp[c] <=> adp[c] + dtdp[c]	PAS_chr3_0262	Nucleotide Salvage Pathway	1	-1000	1000	0	2	2.7.4.9
r1176	GTP diphosphohydrolase	gtp[c] + 2 h2o[c] => gmp[c] + 2 h[c] + 2 pi[c]	PAS_chr1-1_0063	Nucleotide Salvage Pathway	0	0	1000	0	2	3.6.1.5
r1177	guanine deaminase	gua[c] + h[c] + h2o[c] => nh4[c] + xan[c]	PAS_chr1-4_0524	Nucleotide Salvage Pathway	0	0	1000	0	2	3.5.4.3
r1178	guanine phosphoribosyltransferase	gua[c] + prpp[c] => gmp[c] + ppi[c]	PAS_chr3_0887	Nucleotide Salvage Pathway	0	0	1000	0	2
r1179	hypoxanthine phosphoribosyltransferase (Hypoxanthine)	hxan[c] + prpp[c] => imp[c] + ppi[c]	PAS_chr3_0887	Nucleotide Salvage Pathway	0	0	1000	0	2
r1180	nucleoside-diphosphatase (ADP)	adp[c] + h2o[c] => amp[c] + h[c] + pi[c]	PAS_chr1-1_0063	Nucleotide Salvage Pathway	0	0	1000	0	2	3.6.1.5
r1181	nucleoside-diphosphatase (GDP)	gdp[c] + h2o[c] => gmp[c] + h[c] + pi[c]	PAS_chr1-1_0063 or PAS_chr2-2_0017	Nucleotide Salvage Pathway	0	0	1000	0	2	3.6.1.5
r1182	nucleoside-diphosphatase (UDP)	h2o[c] + udp[c] => h[c] + pi[c] + ump[c]	PAS_chr1-1_0063	Nucleotide Salvage Pathway	0	0	1000	0	2	3.6.1.5
r1183	nucleoside-diphosphate kinase (ATP:CDP)	atp[c] + cdp[c] <=> adp[c] + ctp[c]	PAS_chr2-2_0059	Nucleotide Salvage Pathway	1	-1000	1000	0	2	2.7.4.6
r1184	nucleoside-diphosphate kinase (ATP:dADP)	atp[c] + dadp[c] <=> adp[c] + datp[c]	PAS_chr2-2_0059	Nucleotide Salvage Pathway	1	-1000	1000	0	2	2.7.4.6
r1185	nucleoside-diphosphate kinase (ATP:dCDP)	atp[c] + dcdp[c] <=> adp[c] + dctp[c]	PAS_chr2-2_0059	Nucleotide Salvage Pathway	1	-1000	1000	0	2	2.7.4.6
r1186	nucleoside-diphosphate kinase (ATP:dGDP)	atp[c] + dgdp[c] <=> adp[c] + dgtp[c]	PAS_chr2-2_0059	Nucleotide Salvage Pathway	1	-1000	1000	0	2	2.7.4.6
r1187	nucleoside-diphosphate kinase (ATP:dTDP)	atp[c] + dtdp[c] <=> adp[c] + dttp[c]	PAS_chr2-2_0059	Nucleotide Salvage Pathway	1	-1000	1000	0	2	2.7.4.6
r1188	nucleoside-diphosphate kinase (ATP:dUDP)	atp[c] + dudp[c] <=> adp[c] + dutp[c]	PAS_chr2-2_0059	Nucleotide Salvage Pathway	1	-1000	1000	0	2	2.7.4.6
r1189	nucleoside-diphosphate kinase (ATP:GDP)	atp[c] + gdp[c] <=> adp[c] + gtp[c]	PAS_chr2-2_0059	Nucleotide Salvage Pathway	1	-1000	1000	0	2	2.7.4.6
r1190	nucleoside-diphosphate kinase (ATP:IDP)	atp[c] + idp[c] <=> adp[c] + itp[c]	PAS_chr2-2_0059	Nucleotide Salvage Pathway	1	-1000	1000	0	2	2.7.4.6
r1191	nucleoside-diphosphate kinase (ATP:UDP)	atp[c] + udp[c] <=> adp[c] + utp[c]	PAS_chr2-2_0059	Nucleotide Salvage Pathway	1	-1000	1000	0	2	2.7.4.6
r1192	purine-nucleoside phosphorylase (Adenosine)	adn[c] + pi[c] <=> ade[c] + r1p[c]	PAS_chr1-1_0132	Nucleotide Salvage Pathway	1	-1000	1000	0	2	2.4.2.1
r1193	purine-nucleoside phosphorylase (Deoxyadenosine)	dad-2[c] + pi[c] <=> 2dr1p[c] + ade[c]	PAS_chr1-1_0132	Nucleotide Salvage Pathway	1	-1000	1000	0	2	2.4.2.1
r1194	purine-nucleoside phosphorylase (Deoxyguanosine)	dgsn[c] + pi[c] <=> 2dr1p[c] + gua[c]	PAS_chr1-1_0132	Nucleotide Salvage Pathway	1	-1000	1000	0	2	2.4.2.1
r1195	purine-nucleoside phosphorylase (Deoxyinosine)	din[c] + pi[c] <=> 2dr1p[c] + hxan[c]	PAS_chr1-1_0132	Nucleotide Salvage Pathway	1	-1000	1000	0	2	2.4.2.1
r1196	purine-nucleoside phosphorylase (Guanosine)	gsn[c] + pi[c] <=> gua[c] + r1p[c]	PAS_chr1-1_0132	Nucleotide Salvage Pathway	1	-1000	1000	0	2	2.4.2.1
r1197	purine-nucleoside phosphorylase (Inosine)	ins[c] + pi[c] <=> hxan[c] + r1p[c]	PAS_chr1-1_0132	Nucleotide Salvage Pathway	1	-1000	1000	0	2	2.4.2.1
r1198	purine-nucleoside phosphorylase (Xanthosine)	pi[c] + xtsn[c] <=> r1p[c] + xan[c]	PAS_chr1-1_0132	Nucleotide Salvage Pathway	1	-1000	1000	0	2	2.4.2.1
r1199	ribonucleoside-diphosphate reductase (ADP)	adp[c] + trdrd[c] => dadp[c] + h2o[c] + trdox[c]	PAS_chr4_0197 and PAS_chr1-1_0282 or PAS_chr2-1_0209	Nucleotide Salvage Pathway	0	0	1000	0	2	1.17.4.1
r1200	ribonucleoside-diphosphate reductase (CDP)	cdp[c] + trdrd[c] => dcdp[c] + h2o[c] + trdox[c]	PAS_chr4_0284 or PAS_chr1-1_0282 and PAS_chr4_0197	Nucleotide Salvage Pathway	0	0	1000	0	2	1.17.4.1
r1201	ribonucleoside-diphosphate reductase (GDP)	gdp[c] + trdrd[c] => dgdp[c] + h2o[c] + trdox[c]	PAS_chr4_0284 or PAS_chr1-1_0282 and PAS_chr4_0197	Nucleotide Salvage Pathway	0	0	1000	0	2	1.17.4.1
r1202	ribonucleoside-diphosphate reductase (UDP)	trdrd[c] + udp[c] => dudp[c] + h2o[c] + trdox[c]	PAS_chr4_0284 or PAS_chr1-1_0282 and PAS_chr4_0197	Nucleotide Salvage Pathway	0	0	1000	0	2	1.17.4.1
r1203	ribonucleoside-triphosphate reductase (ATP)	atp[c] + trdrd[c] => datp[c] + h2o[c] + trdox[c]	PAS_chr4_0284	Nucleotide Salvage Pathway	0	0	1000	0	2
r1204	ribonucleoside-triphosphate reductase (CTP)	ctp[c] + trdrd[c] => dctp[c] + h2o[c] + trdox[c]	PAS_chr4_0284	Nucleotide Salvage Pathway	0	0	1000	0	2
r1205	ribonucleoside-triphosphate reductase (GTP)	gtp[c] + trdrd[c] => dgtp[c] + h2o[c] + trdox[c]	PAS_chr4_0284	Nucleotide Salvage Pathway	0	0	1000	0	2
r1206	ribonucleoside-triphosphate reductase (UTP)	trdrd[c] + utp[c] => dutp[c] + h2o[c] + trdox[c]	PAS_chr4_0284	Nucleotide Salvage Pathway	0	0	1000	0	2
r1207	UMP kinase	adp[c] + udp[c] <=> atp[c] + ump[c]	PAS_chr2-1_0543	Nucleotide Salvage Pathway	1	-1000	1000	0	2	2.7.4.- 2.7.4.14
r1208	uridylate kinase (dUMP)	atp[c] + dump[c] <=> adp[c] + dudp[c]	PAS_chr3_0262	Nucleotide Salvage Pathway	1	-1000	1000	0	2	2.7.4.9
r1209	UTP diphosphohydrolase	2 h2o[c] + utp[c] => 2 h[c] + 2 pi[c] + ump[c]	PAS_chr1-1_0063	Nucleotide Salvage Pathway	0	0	1000	0	2	3.6.1.5
r1210	xanthine phosphoribosyltransferase	prpp[c] + xan[c] => ppi[c] + xmp[c]	PAS_chr2-1_0681	Nucleotide Salvage Pathway	0	0	1000	0	2
r1211	adentylate kinase (GTP)	amp[m] + gtp[m] <=> adp[m] + gdp[m]	PAS_chr2-1_0111	Nucleotide Salvage Pathway[m]	1	-1000	1000	0	2	2.7.4.3
r1212	adenylate kinase, mitochondrial	amp[m] + atp[m] <=> 2 adp[m]	PAS_chr2-1_0111	Nucleotide Salvage Pathway[m]	1	-1000	1000	0	2	2.7.4.3
r1213	D-alanine oxidase	ala-D[c] + h2o[c] + o2[c] <=> pyr[c] + nh4[c] + h2o2[c]	NA	Other	1	-1000	1000	0	2
r1214	D-phenylalanine oxidase	phe-D[c] + h2o[c] + o2[c] <=> phpyr[c] + nh4[c] + h2o2[c]	NA	Other	1	-1000	1000	0	2
r1215	HCO3 equilibration reaction	co2[c] + h2o[c] <=> h[c] + hco3[c]	NA	Other	1	-1000	1000	0	2
r1216	hydrogen peroxide reductase (thioredoxin), peroxisomal	h2o2[c] + trdrd[c] <=> 2 h2o[c] + trdox[c]	PAS_chr4_0284 or PAS_chr2-2_0220 or PAS_chr1-4_0659 or PAS_chr2-1_0502 or PAS_chr2-1_0502 or PAS_chr1-4_0547	Other	1	-1000	1000	0	2
r1217	HCO3 equilibrium reaction, nuclear	h2o[n] + co2[n] <=> h[n] + hco3[n]		Other	1	-1000	1000	0	2	4.2.1.1
r1218	Carbonate dehydratase	h[m] + hco3[m] <=> h2o[m] + co2[m]	PAS_chr4_0578	Other	1	-1000	1000	0	2
r1219	3-Sulfino-L-alanine carboxy-lyase	h[c] + 3sala[c] => co2[c] + hyptaur[c]	PAS_chr3_0965 or PAS_chr2-1_0343	Other	0	0	1000	0	2
r1220	Leukotriene A-4 hydrolase	h2o[c] + leuktrA4[c] => leuktrB4[c]	PAS_chr2-1_0487	Other	0	0	1000	0	2
r1221	Hydrogen-sulfide:ferredoxin oxidoreductase	8 h[c] + 6 fdxrd[c] + so3[c] => 3 h2o[c] + 6 fdxox[c] + h2s[c]		Other	0	0	1000	0	2
r1222	flavanone,2-oxoglutarate:oxygen oxidoreductase (3-hydroxylating)	akg[c] + o2[c] + Naringenin[c] => co2[c] + succ[c] + Aromadendrin[c]	PAS_chr3_0366	Other	0	0	1000	0	2
r1223	cis-3,4-leucopelargonidin:NADP+ 4-oxidoreductase	h[c] + nadph[c] + Aromadendrin[c] => nadp[c] + cis_34_Leucopelargonidin[c]	PAS_chr3_0014 or PAS_chr3_0446 or PAS_chr3_0447 or PAS_chr3_0448 or PAS_chr3_0449 or PAS_chr4_0336	Other	0	0	1000	0	2
r1224	hydrogen peroxide reductase (thioredoxin), peroxisomal	h2o2[x] + trdrd[x] <=> 2 h2o[x] + trdox[x]	PAS_chr4_0284 or PAS_chr1-4_0659	Other	1	-1000	1000	0	2
r1225	Thioredoxin, nuclear, irreversible	trdrd[n] + h2o2[n] => 2 h2o[n] + trdox[n]	PAS_chr4_0284 or PAS_chr1-1_0155	Other	0	0	1000	0	2
r1226	Alcohol Acetyltransferase (2-methylbutanol)	accoa[c] + 2mbtoh[c] => coa[c] + 2mbac[c]		Other	0	0	1000	0	2
r1227	Alcohol Acetyltransferase (Phenylethanol alcohol)	accoa[c] + 2phetoh[c] => coa[c] + pheac[c]		Other	0	0	1000	0	2
r1228	Isoamyl acetate-hydrolyzing esterase	accoa[c] + iamoh[c] => coa[c] + iamac[c]		Other	0	0	1000	0	2
r1229	Isobutyl acetate-hydrolyzing esterase	accoa[c] + ibutoh[c] => coa[c] + ibutac[c]		Other	0	0	1000	0	2
r1230	Pectin hydrolase	h2o[e] + pectin[e] => galur[e]		Other	0	0	1000	0	2
r1231	Electron transfer flavoprotein-ubiquinone oxidoreductase	q6[m] + etfrd[m] <=> q6h2[m] + etfox[m]	PAS_chr1-4_0058	Other	1	-1000	1000	0	2
r1232	L-ascorbate:oxygen oxidoreductase	4 h[c] + o2[c] + 4 fe2[c] => 2 h2o[c] + 4 fe3[c]	PAS_chr2-1_0787 or Q9C1Z1_PICPA	Other	0	0	1000	0	2
r1233	frdo	h[c] + 2 fdxrd[c] + nadp[c] <=> 2 fdxox[c] + nadph[c]	PAS_chr3_0058	Other	1	-1000	1000	0	2
r1234	nitric oxide dioxygenase	2 o2[c] + nadh[c] + 2 no[c] <=> h[c] + nad[c] + 2 no3[c]	PAS_chr1-4_0188	Other	1	-1000	1000	0	2
r1235	hypotaurine:NAD+ oxidoreductase	h2o[c] + nad[c] + hyptaur[c] => h[c] + nadh[c] + taur[c]		Other	0	0	1000	0	2
r1236	3-Oxo-5alpha-steroid:(acceptor) delta4-oxidoreductase	nad[c] + 3_Oxo_5alpha_steroid[c] <=> h[c] + nadh[c] + 3_Oxo_delta4_steroid[c]	PAS_chr1-4_0673	Other	1	-1000	1000	0	2
r1237	4-Nitrophenyl phosphate phosphohydrolase	h2o[c] + 4nphp[c] => h[c] + pi[c] + 4nph[c]	PAS_chr2-2_0034	Other	0	0	1000	0	2
r1238	HCO3 equilibration reaction	co2[m] + h2o[m] <=> h[m] + hco3[m]	NA	Other [m]	1	-1000	1000	0	2
r1239	hydrogen peroxide reductase (thioredoxin), mitochondrial	h2o2[m] + trdrd[m] <=> 2 h2o[m] + trdox[m]	PAS_chr4_0284 or PAS_chr3_0906	Other [m]	1	-1000	1000	0	2
r1240	glycylpeptide N-tetradecanoyltransferase	tdcoa[c] + glp[c] => h[c] + coa[c] + tglp[c]	PAS_chr3_1025	Other Amino Acid Metabolism	0	0	1000	0	2	2.3.1.97
r1241	Peptide alpha-N-acetyltransferase	accoa[c] + pepd[c] => coa[c] + apep[c]	PAS_chr2-2_0278 or PAS_chr1-1_0373	Other Amino Acid Metabolism	0	0	1000	0	2	2.3.1.88
r1242	gamma-glutamylcysteine synthetase	atp[c] + cys-L[c] + glu-L[c] => adp[c] + glucys[c] + h[c] + pi[c]	PAS_chr1-1_0184	Other Amino Acid Metabolism	0	0	1000	0	2	6.3.2.2
r1243	g-glutamyltransferase	ala-L[c] + gthrd[c] => cgly[c] + gluala[c]	PAS_chr3_0561	Other Amino Acid Metabolism	0	0	1000	0	2	2.3.2.2 1.11.1.9
r1244	glutathione peridoxase	2 gthrd[c] + h2o2[c] <=> gthox[c] + 2 h2o[c]	PAS_chr2-2_0382 or PAS_chr4_0840	Other Amino Acid Metabolism	1	-1000	1000	0	2	1.11.1.9
r1245	glutathione synthetase	atp[c] + glucys[c] + gly[c] => adp[c] + gthrd[c] + h[c] + pi[c]	PAS_chr1-4_0496	Other Amino Acid Metabolism	0	0	1000	0	2	6.3.2.3
r1246	Hydrogen cyanide fomatase	gly[c] + 2 nad[c] => hcya[c] + co2[c] + 2 nadh[c]	NA	Other Amino Acid Metabolism	0	0	1000	0	2
r1247	gamma-Amino-gamma-cyanobutanoate fomatase	sucsal[c] + hcya[c] + nh4[c] => acybut[c] + h2o[c]	NA	Other Amino Acid Metabolism	0	0	1000	0	2
r1248	alpha-Aminopropiononitrile fomatase	hcya[c] + acald[c] + nh4[c] => aprop[c] + h2o[c]	NA	Other Amino Acid Metabolism	0	0	1000	0	2
r1249	nitrilase	acybut[c] + 2 h2o[c] => glu-L[c] + nh4[c]	PAS_chr2-1_0037 or PAS_chr2-2_0070 or PAS_chr3_0743	Other Amino Acid Metabolism	0	0	1000	0	2	3.5.5.1
r1250	nitrilase	aprop[c] + 2 h2o[c] => ala-L[c] + nh4[c]	PAS_chr2-1_0037 or PAS_chr2-2_0070 or PAS_chr3_0743	Other Amino Acid Metabolism	0	0	1000	0	2	3.5.5.1
r1251	4-acetamidobutyrate deacetylase	h2o[c] + 4aabutn[c] => ac[c] + 4abut[c]		Other Amino Acid Metabolism	0	0	1000	0	2
r1252	N-acetylputrescine: oxygen oxireductase (deaminating)	h2o[c] + o2[c] + aprut[c] => nh4[c] + h2o2[c] + n4abutn[c]		Other Amino Acid Metabolism	0	0	1000	0	2
r1253	lactaldehyde dehydrogenase	h2o[c] + nad[c] + lald-L[c] => 2 h[c] + nadh[c] + lac-L[c]		Other Amino Acid Metabolism	0	0	1000	0	2
r1254	alanyl aminopeptidase (cys-gly)	h2o[c] + cgly[c] => gly[c] + cys-L[c]	PAS_chr3_0388 or PAS_chr2-1_0667 or PAS_chr2-2_0159 or PAS_chr1-1_0111 or PAS_chr1-4_0468 or PAS_chr2-1_0652 or PAS_chr2-2_0380	Other Amino Acid Metabolism	0	0	1000	0	2
r1255	beta-alanine:2-oxoglutarate aminotransferase	akg[c] + ala_B[c] => glu-L[c] + msa[c]	PAS_chr2-1_0107 or PAS_chr4_0677	Other Amino Acid Metabolism	0	0	1000	0	2
r1256	aspartate 1-decarboxylase	h[c] + asp-L[c] => co2[c] + ala_B[c]		Other Amino Acid Metabolism	0	0	1000	0	2
r1257	glutathione hydralase (periplasmic)	h2o[c] + gthrd[c] => glu-L[c] + cgly[c]	PAS_chr3_0561	Other Amino Acid Metabolism	0	0	1000	0	2
r1258	methylmalonate-semialdehyde dehydrogenase (malonic semialdehyde)	nad[c] + coa[c] + msa[c] => co2[c] + nadh[c] + accoa[c]		Other Amino Acid Metabolism	0	0	1000	0	2
r1259	5-Oxoproline amidohydrolase (ATP-hydrolysing) (ir)	2 h2o[c] + atp[c] + 5oxpro[c] => h[c] + pi[c] + glu-L[c] + adp[c]	PAS_chr2-2_0423	Other Amino Acid Metabolism	0	0	1000	0	2
r1260	Spermidine:(acceptor) oxidoreductase	h2o[c] + o2[c] + spmd[c] => h2o2[c] + 4abutn[c] + 13dampp[c]		Other Amino Acid Metabolism	0	0	1000	0	2
r1261	gamma-glutamylcyclotransferase	glucys[c] <=> 5oxpro[c] + cys-L[c]		Other Amino Acid Metabolism	1	-1000	1000	0	2
r1262	(5-L-glutamyl)-peptide:amino-acid 5-glutamyltransferase	5_L_Glutamyl_peptide[c] + Amino_acid[c] <=> pepd[c] + 5L_Gluaa[c]	PAS_chr3_0561	Other Amino Acid Metabolism	1	-1000	1000	0	2
r1263	S-adenosylmethioninamine:cadaverine 3-aminopropyltransferase	ametam[c] + 15dap[c] => h[c] + 5mta[c] + Aminopropylcadaverine[c]	PAS_chr2-1_0885	Other Amino Acid Metabolism	0	0	1000	0	2
r1264	Aminobutyraldehyde dehydrogenase, mitochondrial	4abutn[m] + h2o[m] + nad[m] => 4abut[m] + 2 h[m] + nadh[m]	PAS_chr2-1_0506 or PAS_chr3_0987 or PAS_chr4_0043 or PAS_chr4_0470	Other Amino Acid Metabolism[m]	0	0	1000	0	2	1.2.1.3 1.2.1.18 1.2.1.27
r1265	glutathione oxidoreductase	gthox[m] + h[m] + nadph[m] => 2 gthrd[m] + nadp[m]	PAS_chr2-1_0060 or PAS_chr4_0840 or PAS_chr3_1011	Other Amino Acid Metabolism[m]	0	0	1000	0	2	1.8.1.7
r1266	NADH dehydrogenase, cytosolic/mitochondrial	h[c] + nadh[c] + q6[m] => nad[c] + q6h2[m]	PAS_chr1-4_0299	Oxidative Phosphorylation	0	0	1000	0	2	1.6.99.3
r1267	NADH dehydrogenase, mitochondrial	h[m] + nadh[m] + q6[m] => nad[m] + q6h2[m]	PAS_chr1-4_0299 or PAS_chr3_1119 or PAS_chr3_0792	Oxidative Phosphorylation	0	0	1000	0	2	1.6.99.3
r1268	3-methyl-2-oxobutanoate hydroxymethyltransferase	3mob[c] + h2o[c] + mlthf[c] => 2dhp[c] + thf[c]	PAS_chr3_1012	Pantothenate and CoA Biosynthesis	0	0	1000	0	2	2.1.2.11
r1269	2-dehydropantoate 2-reductase	2dhp[c] + h[c] + nadph[c] => nadp[c] + pant-R[c]	PAS_chr4_0968	Pantothenate and CoA Biosynthesis	0	0	1000	0	2	1.1.1.169
r1270	pantothenate synthase	ala-D[c] + atp[c] + pant-R[c] => amp[c] + h[c] + pnto-R[c] + ppi[c]	PAS_chr1-4_0198	Pantothenate and CoA Biosynthesis	0	0	1000	0	2	6.3.2.1
r1271	pantothenate kinase	atp[c] + pnto-R[c] => 4ppan[c] + adp[c] + h[c]	PAS_chr1-1_0324	Pantothenate and CoA Biosynthesis	0	0	1000	0	2	2.7.1.33
r1272	phosphopantothenate-cysteine ligase	4ppan[c] + ctp[c] + cys-L[c] => 4ppcys[c] + cmp[c] + h[c] + ppi[c]	PAS_chr2-2_0204	Pantothenate and CoA Biosynthesis	0	0	1000	0	2	6.3.2.5
r1273	phosphopantothenoylcysteine decarboxylase	4ppcys[c] + h[c] => co2[c] + pan4p[c]	PAS_chr2-1_0871 or PAS_chr3_1031	Pantothenate and CoA Biosynthesis	0	0	1000	0	2	4.1.1.36
r1274	pantetheine-phosphate adenylyltransferase	atp[c] + h[c] + pan4p[c] => dpcoa[c] + ppi[c]	PAS_chr4_0023	Pantothenate and CoA Biosynthesis	0	0	1000	0	2	2.7.7.3
r1275	dephospho-CoA kinase	atp[c] + dpcoa[c] => adp[c] + coa[c] + h[c]	PAS_chr4_0477	Pantothenate and CoA Biosynthesis	0	0	1000	0	2	2.7.1.24
r1276	CoA hydrolase	coa[c] + h2o[c] => 2 h[c] + pan4p[c] + pap[c]	PAS_chr3_0578	Pantothenate and CoA Biosynthesis	0	0	1000	0	2
r1277	poylamine oxidase	h2o[c] + o2[c] + sprm[c] => aproa[c] + h2o2[c] + spmd[c]	PAS_chr3_0922	Pantothenate and CoA Biosynthesis	0	0	1000	0	2
r1278	primary-amine oxidase	13dampp[c] + o2[c] + h2o[c] => aproa[c] + nh4[c] + h2o2[c]	PAS_chr1-4_0441 or PAS_chr2-1_0307 or PAS_chr4_0621	Pantothenate and CoA Biosynthesis	0	0	1000	0	2	1.4.3.21
r1279	aldehyde dehydrogenase (NAD+)	aproa[c] + h2o[c] + nad[c] => ala-D[c] + 2 h[c] + nadh[c]	PAS_chr1-4_0064 or PAS_chr2-1_0853	Pantothenate and CoA Biosynthesis	0	0	1000	0	2	1.2.1.3
r1280	CoA hydrolase (peroxisomal)	h2o[x] + coa[x] => 2 h[x] + pap[x] + pan4p[x]	PAS_chr3_0578	Pantothenate and CoA biosynthesis	0	0	1000	0	2
r1281	panthetheine-phosphate adenylyltransferase	h[m] + atp[m] + pan4p[m] => ppi[m] + dpcoa[m]		Pantothenate and COA Biosynthesis	0	0	1000	0	2
r1282	acyl carrier Protein synthase, mitochondrial	h2o[m] + coa[m] => 2 h[m] + pan4p[m] + pap[m]		Pantothenate and CoA biosynthesis	0	0	1000	0	2
r1283	[acyl-carrier-protein] phosphodiesterase	h2o[c] + ACP[c] => h[c] + apoACP[c] + pan4p[c]		Pantothenate and CoA biosynthesis	0	0	1000	0	2
r1284	acyl-carrier protein synthase	coa[c] + apoACP[c] => h[c] + pap[c] + ACP[c]	PAS_chr1-3_0190	Pantothenate and CoA biosynthesis	0	0	1000	0	2
r1285	dihydroxy-acid dehydratase (2,3-dihydroxy-3-methylbutanoate)	23dhmb[m] => h2o[m] + 3mob[m]	PAS_chr1-4_0458	Pantothenate and CoA biosynthesis	0	0	1000	0	2
r1286	phosphopantothenate-cysteine ligase	atp[c] + cys-L[c] + 4ppan[c] => ppi[c] + h[c] + amp[c] + 4ppcys[c]	PAS_chr2-2_0204	Pantothenate and CoA biosynthesis	0	0	1000	0	2
r1287	2-dehydropantoate 2-reductase, mitochondrial	2dhp[m] + h[m] + nadph[m] => nadp[m] + pant-R[m]	PAS_chr1-1_0432	Pantothenate and CoA Biosynthesis[m]	0	0	1000	0	2	1.1.1.86
r1288	D-arabinose aldose-ketose-isomerase	arab-D[c] <=> rbl-D[c]	NA	Pentose and glucuronate interconversions	1	-1000	1000	0	2
r1289	D-arabinitol 2-dehydrogenase	rbl-D[c] + nadh[c] + h[c] <=> abt-D[c] + nad[c]	PAS_chr2-2_0019	Pentose and glucuronate interconversions	1	-1000	1000	0	2	1.1.1.250
r1290	D-arabinitol 4-dehydrogenase	abt-D[c] + nad[c] <=> xylu-D[c] + nadh[c] + h[c]	#REF!	Pentose and glucuronate interconversions	1	-1000	1000	0	2
r1291	L-iditol 2-dehydrogenase	xylt[c] + nad[c] => xylu-D[c] + nadh[c] + h[c]	NA	Pentose and glucuronate interconversions	0	0	1000	0	2
r1292	xylose reductase	h[c] + nadh[c] + xyl-D[c] => nad[c] + xylt[c]	PAS_chr2-1_0573 or PAS_chr3_0744	Pentose and glucuronate interconversions	0	0	1000	0	2	1.1.1.307
r1293	xylose reductase	h[c] + nadph[c] + xyl-D[c] => nadp[c] + xylt[c]	PAS_chr2-1_0573 or PAS_chr3_0744	Pentose and glucuronate interconversions	0	0	1000	0	2	1.1.1.307
r1294	xylulokinase	atp[c] + xylu-D[c] => adp[c] + h[c] + xu5p-D[c]	PAS_chr1-1_0280	Pentose and glucuronate interconversions	0	0	1000	0	2	2.7.1.17
r1295	1-Acyl-glycerol-3-phosphate acyltransferase, yeast-specific	faRcoa[c] + 1ag3p_SC[c] => coa[c] + pa_SC[c]	PAS_chr1-3_0156	Phospholipid Biosynthesis	0	0	1000	0	2	2.3.1.51
r1296	1-phosphatidylinositol 3-kinase, yeast-specific	atp[c] + ptd1ino_SC[c] => adp[c] + h[c] + ptd3ino_SC[c]	PAS_chr2-1_0557 or PAS_chr4_0478	Phospholipid Biosynthesis	0	0	1000	0	2	2.7.1.137
r1297	1-phosphatidylinositol-3,5-bisphosphate 5-phosphatase, yeast-specific	h2o[c] + ptd135bp_SC[c] => pi[c] + ptd3ino_SC[c]	PAS_chr1-4_0617 or PAS_chr2-1_0178	Phospholipid Biosynthesis	0	0	1000	0	2
r1298	1-phosphatidylinositol-4,5-bisphosphate 5-phosphatase, yeast-specific	h2o[c] + ptd145bp_SC[c] => pi[c] + pi4p[c]	PAS_chr1-3_0235 or PAS_chr2-1_0424 or PAS_chr2-1_0178	Phospholipid Biosynthesis	0	0	1000	0	2
r1299	1-phosphatidylinositol-4,5-bisphosphate phosphodiesterase, yeast-specific	h2o[c] + ptd145bp_SC[c] => h[c] + 12dgr_SC[c] + mi145p[c]	PAS_chr4_0700	Phospholipid Biosynthesis	0	0	1000	0	2	3.1.4.11
r1300	acyldihydroxyacetonephosphate reductase, yeast-specific	h[c] + nadph[c] + 1agly3p_SC[c] => nadp[c] + 1ag3p_SC[c]	PAS_chr2-2_0063	Phospholipid Biosynthesis	0	0	1000	0	2	1.1.1.101
r1301	CDP-Diacylglycerol synthetase, yeast-specific	ctp[c] + h[c] + pa_SC[c] => cdpdag_SC[c] + ppi[c]	PAS_chr2-2_0044	Phospholipid Biosynthesis	0	0	1000	0	2	2.7.7.41
r1302	Choline kinase	atp[c] + chol[c] => adp[c] + cholp[c] + h[c]	PAS_chr1-4_0390	Phospholipid Biosynthesis	0	0	1000	0	2	2.7.1.32
r1303	choline phosphate cytididyltransferase	cholp[c] + ctp[c] + h[c] => cdpchol[c] + ppi[c]	PAS_chr2-2_0401	Phospholipid Biosynthesis	0	0	1000	0	2	2.7.7.15
r1304	diacylglycerol cholinephosphotransferase, yeast-specific	12dgr_SC[c] + cdpchol[c] => cmp[c] + h[c] + pc_SC[c]	PAS_chr2-2_0357	Phospholipid Biosynthesis	0	0	1000	0	2	2.7.8.2
r1305	diacylglycerol pyrophosphate phosphatase, yeast-specific	h2o[c] + pa_SC[c] => 12dgr_SC[c] + pi[c]	PAS_chr1-1_0498 or PAS_chr3_0198	Phospholipid Biosynthesis	0	0	1000	0	2	3.1.3.81 3.1.3.4
r1306	Ethanolamine kinase	atp[c] + etha[c] => adp[c] + ethamp[c] + h[c]	PAS_chr1-4_0390	Phospholipid Biosynthesis	0	0	1000	0	2	2.7.1.32
r1307	Ethanolaminephosphotransferase, yeast-specific	12dgr_SC[c] + cdpea[c] <=> cmp[c] + h[c] + pe_SC[c]	PAS_chr2-2_0357	Phospholipid Biosynthesis	1	-1000	1000	0	2	2.7.8.2
r1308	dihydroxyacetone phosphate acyltransferase	acyl-CoA[c] + dhap[c] => coa[c] + 1agly3p_SC[c]	PAS_chr1-3_0081 or PAS_chr3_0073	Phospholipid Biosynthesis	0	0	1000	0	2	2.3.1.42
r1309	glycerol 3-phosphate acyltransferase (glycerol 3-phosphate), yeast-specific	glyc3p[c] + faRcoa[c] => coa[c] + 1ag3p_SC[c]	PAS_chr1-3_0081 or PAS_chr3_0073	Phospholipid Biosynthesis	0	0	1000	0	2	2.3.1.15 2.3.1.42
r1310	inositol-1,3,4,5,6-pentakisphosphate 2-kinase, nuclear	atp[c] + mi13456p[c] => adp[c] + h[c] + minohp[c]	PAS_chr3_0630	Phospholipid Biosynthesis	0	0	1000	0	2
r1311	inositol-1,3,4,5-triphosphate 6-kinase, nucleus	atp[c] + mi1345p[c] => adp[c] + h[c] + mi13456p[c]	PAS_chr1-4_0293	Phospholipid Biosynthesis	0	0	1000	0	2	2.7.1.140 2.7.1.151
r1312	inositol-1,4,5,6- tetrakisphosphate 3-kinase, nucleus	atp[c] + mi1456p[c] => adp[c] + h[c] + mi13456p[c]	PAS_chr1-4_0293	Phospholipid Biosynthesis	0	0	1000	0	2	2.7.1.140 2.7.1.151
r1313	inositol-1,4,5-triphosphate 6-kinase, nucleus	atp[c] + mi145p[c] => adp[c] + h[c] + mi1456p[c]	PAS_chr1-4_0293	Phospholipid Biosynthesis	0	0	1000	0	2	2.7.1.140 2.7.1.151
r1314	inositol-1,4,5-trisphosphate 3-kinase, nucleus	atp[c] + mi145p[c] => adp[c] + h[c] + mi1345p[c]	PAS_chr1-4_0293	Phospholipid Biosynthesis	0	0	1000	0	2	2.7.1.140 2.7.1.151
r1315	Lyso-phosphatidylcholine acyltransferase acyltransferase, yeast-specific	faRcoa[c] + 1agpc_SC[c] => coa[c] + pc_SC[c]	PAS_chr3_0845	Phospholipid Biosynthesis	0	0	1000	0	2	2.3.1.-
r1316	methylene-fatty-acyl-phospholipid synthase, yeast-specific	amet[c] + ptdmeeta_SC[c] => h[c] + ahcys[c] + ptd2meeta_SC[c]	PAS_chr3_0859	Phospholipid Biosynthesis	0	0	1000	0	2	2.1.1.16
r1317	myo-inositol 1-phosphatase	h2o[c] + mi1p-D[c] => inost[c] + pi[c]	PAS_chr4_0730	Phospholipid Biosynthesis	0	0	1000	0	2	3.1.3.25
r1318	myo-Inositol-1-phosphate synthase	g6p[c] => mi1p-D[c]	PAS_chr2-2_0113	Phospholipid Biosynthesis	0	0	1000	0	2	5.5.1.4
r1319	phosphatidylethanolamine N-methyltransferase, yeast-specific	amet[c] + pe_SC[c] => h[c] + ahcys[c] + ptdmeeta_SC[c]	PAS_chr1-4_0093	Phospholipid Biosynthesis	0	0	1000	0	2	2.7.1.140 2.7.1.151
r1320	phosphatidylinositol 4-kinase, yeast-specific	atp[c] + ptd1ino_SC[c] => adp[c] + h[c] + ptd4ino_SC[c]	PAS_chr1-4_0380 or PAS_chr1-3_0100	Phospholipid Biosynthesis	0	0	1000	0	2	2.7.1.67
r1321	phosphatidylinositol synthase, yeast-specific	cdpdag_SC[c] + inost[c] => cmp[c] + h[c] + ptd1ino_SC[c]	PAS_chr2-1_0695	Phospholipid Biosynthesis	0	0	1000	0	2	2.7.8.11
r1322	phosphatidylinositol-3-phosphate 5-kinase, yeast-specfic	atp[c] + ptd3ino_SC[c] => adp[c] + h[c] + ptd135bp_SC[c]	PAS_chr2-2_0402	Phospholipid Biosynthesis	0	0	1000	0	2
r1323	phosphatidylinositol-4-phosphate 5-kinase, yeast-specfic	atp[c] + ptd4ino_SC[c] => adp[c] + h[c] + ptd145bp_SC[c]	PAS_chr1-1_0457	Phospholipid Biosynthesis	0	0	1000	0	2	2.7.1.68
r1324	Phosphatidyl-N-methylethanolamine N-methyltransferase, yeast-specific	amet[c] + ptd2meeta_SC[c] => ahcys[c] + h[c] + pc_SC[c]	PAS_chr3_0859	Phospholipid Biosynthesis	0	0	1000	0	2	2.1.1.16
r1325	phosphatidylserine synthase, yeast-specific	cdpdag_SC[c] + ser-L[c] <=> cmp[c] + h[c] + ps_SC[c]	PAS_chr1-1_0420	Phospholipid Biosynthesis	1	-1000	1000	0	2	2.7.8.8
r1326	phosphoethanolamine cytidyltransferase	ctp[c] + ethamp[c] + h[c] => cdpea[c] + ppi[c]	PAS_chr4_0408	Phospholipid Biosynthesis	0	0	1000	0	2	2.7.7.14
r1327	Phospholipase D	pc_SC[c] + h2o[c] <=> chol[c] + pa_SC[c]	PAS_chr3_0646	Phospholipid Biosynthesis	0	0	1000	0	2	3.1.4.4
r1328	Phospholipase D	pe_SC[c] + h2o[c] <=> etha[c] + pa_SC[c]	PAS_chr3_0646	Phospholipid Biosynthesis	1	-1000	1000	0	2	3.1.4.4
r1329	methylene-fatty-acyl-phospholipid synthase	amet[c] + ptd2meeta_SC[c] => ahcys[c] + pc_SC[c]	PAS_chr3_0859	Phospholipid Biosynthesis	0	0	1000	0	2	2.1.1.16
r1330	phosphatidylserine decarboxylase, yeast-specific, mitochondrial	h[c] + ps_SC[c] => co2[c] + pe_SC[c]	PAS_chr1-4_0019 or PAS_chr3_1127	Phospholipid Biosynthesis	0	0	1000	0	2	4.1.1.65
r1331	CDP-diacylglycerol--serine O-phosphatidyltransferae, yeast-specific, mitochondrial	cdpdag_SC[c] + glyc3p[c] => cmp[m] + h[c] + pgp_SC[c]	PAS_chr1-3_0238	Phospholipid Biosynthesis	0	0	1000	0	2	2.7.8.5
r1332	cardiolipin synthase, yeast-specific, mitochondrial	cdpdag_SC[m] + pg_SC[m] => h[m] + cmp[m] + clpn_SC[m]	PAS_chr3_0570	Phospholipid Biosynthesis[m]	0	0	1000	0	2	2.7.8.-
r1333	CDP-Diacylglycerol synthetase, yeast-specific, mitochondrial	h[m] + ctp[m] + pa_SC[m] <=> ppi[m] + cdpdag_SC[m]	PAS_chr2-2_0044	Phospholipid Biosynthesis[m]	1	-1000	1000	0	2	2.7.7.41
r1334	CDP-diacylglycerol--serine O-phosphatidyltransferae, yeast-specific, mitochondrial	glyc3p[m] + cdpdag_SC[m] <=> h[m] + cmp[m] + pgp_SC[m]	PAS_chr1-3_0238	Phospholipid Biosynthesis[m]	0	0	1000	0	2	2.7.8.5
r1335	phosphatidylglycerol phosphate phosphatase A, yeast-specific, mitochondrial	h2o[m] + pgp_SC[m] => pi[m] + pg_SC[m]	NA	Phospholipid Biosynthesis[m]	0	0	1000	0	2
r1336	phosphatidylserine decarboxylase, yeast-specific, mitochondrial	h[m] + ps_SC[m] => co2[m] + pe_SC[m]	PAS_chr1-4_0019	Phospholipid Biosynthesis[m]	0	0	1000	0	2	4.1.1.65
r1337	phosphatidylserine synthase, yeast-specific, mitochondrial	cdpdag_SC[m] + ser-L[m] <=> cmp[m] + h[m] + ps_SC[m]	PAS_chr1-1_0420	Phospholipid Biosynthesis[m]	1	-1000	1000	0	2	2.7.8.8
r1338	5-diphosphoinositol-1,2,3,4,6-pentakisphosphate diphosphohydrolase	h2o[c] + ppmi12346p[c] => h[c] + minohp[c] + pi[c]	PAS_chr3_0281	Phospholipid Metabolism	0	0	1000	0	2	3.6.1.52
r1339	5-diphosphoinositol-1,2,3,4,6-pentakisphosphate synthase	atp[c] + minohp[c] => adp[c] + ppmi12346p[c]	PAS_chr1-4_0293	Phospholipid Metabolism	0	0	1000	0	2	2.7.1.140 2.7.1.151
r1340	diphosphoinositol-1,3,4,6-tetrakisphosphate diphosphohydrolase	h2o[c] + ppmi1346p[c] => h[c] + mi13456p[c] + pi[c]	PAS_chr3_0281	Phospholipid Metabolism	0	0	1000	0	2	3.6.1.52
r1341	diphosphoinositol-1,3,4,6-tetrakisphosphate synthase	atp[c] + mi13456p[c] => adp[c] + ppmi1346p[c]	PAS_chr1-4_0293	Phospholipid Metabolism	0	0	1000	0	2	2.7.1.140 2.7.1.151
r1342	phospholipase B (phosphatidylcholine), yeast-specific	h2o[c] + 1agpc_SC[c] => h[c] + g3pc[c] + fatty[c]	PAS_chr1-1_0009	Phospholipid Metabolism	0	0	1000	0	2	3.1.1.5
r1343	phospholipase D, yeast-specific	h2o[c] + pc_SC[c] => chol[c] + h[c] + pa_SC[c]	PAS_chr3_0646	Phospholipid Metabolism	0	0	1000	0	2	3.1.4.4
r1344	diacylglycerol pyrophosphate phosphatase, yeast-specific	h2o[r] + pa_SC[r] => pi[r] + 12dgr_SC[r]	PAS_chr3_0072 or PAS_chr3_0512	Phospholipid Metabolism	0	0	1000	0	2	3.1.3.4
r1345	inositol-1,3,4,5-triphosphate 6-kinase, nucleus	atp[n] + mi1345p[n] => adp[n] + h[n] + mi13456p[n]	PAS_chr1-4_0293	Phospholipid Metabolism	0	0	1000	0	2
r1346	phosphatidylserine decarboxylase, yeast-specific, Golgi	h[g] + ps_SC[g] => co2[g] + pe_SC[g]	PAS_chr3_1127	Phospholipid Metabolism	0	0	1000	0	2	4.1.1.65
r1347	alkaline phosphatase	h2o[v] + dhap[v] => pi[v] + dha[v]	PAS_chr2-2_0084	Phospholipid Metabolism	0	0	1000	0	2	3.1.3.1
r1348	phosphatidylserine decarboxylase, yeast-specific, vacuolar	h[v] + ps_SC[v] => co2[v] + pe_SC[v]	PAS_chr3_1127	Phospholipid Metabolism	0	0	1000	0	2	4.1.1.65
r1349	Diacylglycerol acyl-hydrolase	h2o[c] + 12dgr_SC[c] => h[c] + fatty[c] + mag[c]	PAS_chr2-1_0279 or PAS_chr2-1_0794	Phospholipid Metabolism	0	0	1000	0	2
r1350	Monoacylglycerol hydrolase	h2o[c] + mag[c] => h[c] + glyc[c] + fatty[c]	PAS_chr2-1_0279 or PAS_chr2-1_0794	Phospholipid Metabolism	0	0	1000	0	2
r1351	phosphatidate kinase, yeast-specific	atp[c] + pa_SC[c] => adp[c] + dagpy_SC[c]		Phospholipid Metabolism	0	0	1000	0	2
r1352	alkaline phosphatase	h2o[c] + dhap[c] => pi[c] + dha[c]	PAS_chr2-2_0034	Phospholipid Metabolism	0	0	1000	0	2
r1353	Glycerophosphodiester phosphodiesterase (Glycerophosphoethanolamine)	h2o[c] + g3pe[c] => h[c] + glyc3p[c] + etha[c]	PAS_chr3_0305	Phospholipid Metabolism	0	0	1000	0	2
r1354	lysophospholipase	h2o[c] + 1agpc_SC[c] => h[c] + g3pc[c] + fatty[c]	PAS_chr1-1_0009 or PAS_chr4_0153	Phospholipid Metabolism	0	0	1000	0	2
r1355	Lysophospholipase L (acyl-glycerophosphoethanolamine)	h2o[c] + 1agpe_SC[c] => h[c] + fatty[c] + g3pe[c]	PAS_chr4_0153 or PAS_chr1-1_0009	Phospholipid Metabolism	0	0	1000	0	2
r1356	phospholipase A2	h2o[c] + pc_SC[c] => h[c] + fatty[c] + 1agpc_SC[c]	PAS_chr4_0153 or PAS_chr2-1_0466	Phospholipid Metabolism	0	0	1000	0	2
r1357	Phosphlipase A (phosphatidylethanolamine)	h2o[c] + pe_SC[c] => h[c] + fatty[c] + 1agpe_SC[c]	PAS_chr4_0153	Phospholipid Metabolism	0	0	1000	0	2
r1358	pyruvate carboxylase	h2o[c] + pc_SC[c] => h[c] + cholp[c] + 12dgr_SC[c]	PAS_chr4_0700	Phospholipid Metabolism	0	0	1000	0	2
r1359	Phosphatidylglycerol cholinephosphohydrolase	h2o[c] + pg_SC[c] => h[c] + glyc3p[c] + 12dgr_SC[c]	PAS_chr4_0700	Phospholipid Metabolism	0	0	1000	0	2
r1360	Phosphatidylethanolamine phosphatidohydrolase	h2o[c] + pe_SC[c] => h[c] + pa_SC[c] + etha[c]	PAS_chr3_0646	Phospholipid Metabolism	0	0	1000	0	2
r1361	Phosphatidylethanolamine ethanolaminephosphohydrolase	h2o[c] + pe_SC[c] => h[c] + ethamp[c] + 12dgr_SC[c]	PAS_chr4_0700	Phospholipid Metabolism	0	0	1000	0	2
r1362	Acyl-CoA:1-acyl-sn-glycero-3-phosphoethanolamine O-acyltransferase	faRcoa[c] + 1agpe_SC[c] => coa[c] + pe_SC[c]	PAS_chr3_0271	Phospholipid Metabolism	0	0	1000	0	2
r1363	acyl-CoA:1-acyl-sn-glycero-3-phosphoglycerol O-acyltransferase	faRcoa[c] + 1agpg[c] <=> coa[c] + pg_SC[c]		Phospholipid Metabolism	1	-1000	1000	0	2
r1364	1-acyl-sn-glycero-3-phosphoglycerol O-acyltransferase	glyc3p[c] + 1ag3p_SC[c] => pi[c] + 1agpg[c]		Phospholipid Metabolism	0	0	1000	0	2
r1365	monolysocardiolipin acyltransferase	faRcoa[m] + mlclpn[m] => coa[m] + clpn_SC[m]	PAS_chr3_0845	Phospholipid Metabolism	0	0	1000	0	2
r1366	cardiolipin acylhydrolase	h2o[m] + clpn_SC[m] => h[m] + mlclpn[m] + fatty[m]	PAS_chr2-1_0786 or PAS_chr2-1_0242	Phospholipid Metabolism	0	0	1000	0	2
r1367	S-adenosyl-L-methionine:1,2-diacyl-sn-glycerol 3-amino-3-carboxypropyltransferase	amet[c] + 12dgr_SC[c] => h[c] + 5mta[c] + DAHS[c]	PAS_chr2-2_0286	Phospholipid Metabolism	0	0	1000	0	2		[n3] De Schutter et al. 2009 [n4] Küberl et al. 2011
r1368	Endopolyhosphatase	20 oligoP[v] <=> polyP[v] + 20 h2o[v]	PAS_chr1-4_0017	Polyphosphate Metabolism	0	0	1000	0	2	3.6.1.10
r1369	Exopolyphosphatase	oligoP[v] + 4 h2o[v] <=> 5 pi[v]	PAS_chr2-1_0101	Polyphosphate Metabolism	1	0	1000	0	2
r1370	ATP:oligophosphate phosphotransferase	5 pi[v] + 5 atp[v] <=> oligoP[v] + 5 adp[v]	PAS_chr1-4_0017 or PAS_chr2-2_0420 or PAS_chr2-1_0668	Polyphosphate Metabolism	1	-1000	1000	0	2	2.7.4.1
r1371	coproporphyrinogen oxidase (O2 required)	cpppg3[c] + 2 h[c] + o2[c] => 2 co2[c] + 2 h2o[c] + pppg9[c]	PAS_chr3_0943	Porphyrin and Chlorophyll Metabolism	0	0	1000	0	2	1.3.3.3
r1372	hydroxymethylbilane synthase	h2o[c] + 4 ppbng[c] => hmbil[c] + 4 nh4[c]	PAS_chr1-4_0303	Porphyrin and Chlorophyll Metabolism	0	0	1000	0	2	2.5.1.61
r1373	porphobilinogen synthase	2 5aop[c] => h[c] + 2 h2o[c] + ppbng[c]	PAS_chr4_0418	Porphyrin and Chlorophyll Metabolism	0	0	1000	0	2	4.2.1.24
r1374	sirohydrochlorin dehydrogenase	dscl[c] + nadp[c] => h[c] + nadph[c] + scl[c]	PAS_chr1-4_0222	Porphyrin and Chlorophyll Metabolism	0	0	1000	0	2	1.3.1.76 4.99.1.4
r1375	sirohydrochlorin ferrochetalase	fe2[c] + scl[c] => 3 h[c] + sheme[c]	PAS_chr1-4_0222	Porphyrin and Chlorophyll Metabolism	0	0	1000	0	2	1.3.1.76 4.99.1.4
r1376	uroporphyrinogen decarboxylase (uroporphyrinogen III)	4 h[c] + uppg3[c] => 4 co2[c] + cpppg3[c]	PAS_chr3_0954	Porphyrin and Chlorophyll Metabolism	0	0	1000	0	2	4.1.1.37
r1377	uroporphyrinogen methyltransferase	2 amet[c] + uppg3[c] => 2 ahcys[c] + dscl[c] + h[c]	PAS_chr1-3_0078	Porphyrin and Chlorophyll Metabolism	0	0	1000	0	2	2.1.1.107
r1378	uroporphyrinogen-III synthase	hmbil[c] => h2o[c] + uppg3[c]	PAS_chr2-1_0533	Porphyrin and Chlorophyll Metabolism	0	0	1000	0	2	4.2.1.75
r1379	Cytochrome c apocytochrome-c-lyase	pheme[m] => ficytc[m]	PAS_chr2-2_0293 or PAS_chr2-2_0290	Porphyrin and Chlorophyll Metabolism	0	0	1000	0	2
r1380	uroporphyrinogen decarboxylase (uroporphyrinogen I)	4 h[c] + uppg1[c] => 4 co2[c] + cpppg1[c]	PAS_chr3_0954	Porphyrin and Chlorophyll Metabolism	0	0	1000	0	2
r1381	5-aminolevulinate synthase	gly[m] + h[m] + succoa[m] => 5aop[m] + co2[m] + coa[m]	PAS_chr2-1_0716	Porphyrin and Chlorophyll Metabolism[m]	0	0	1000	0	2	2.3.1.37
r1382	Ferrochelatase, mitochondrial	fe2[m] + ppp9[m] => 2 h[m] + pheme[m]	PAS_chr3_0264	Porphyrin and Chlorophyll Metabolism[m]	0	0	1000	0	2	4.99.1.1
r1383	Heme O monooxygenase, mitochondrial	hemeO[m] + nadh[m] + o2[m] => h2o[m] + hemeA[m] + nad[m]	PAS_chr4_0449 or PAS_chr3_0058 or PAS_FragB_0042	Porphyrin and Chlorophyll Metabolism[m]	0	0	1000	0	2	1.18.1.6
r1384	Heme O synthase, mitochondrial	frdp[m] + h2o[m] + pheme[m] => hemeO[m] + ppi[m]	PAS_chr1-3_0194	Porphyrin and Chlorophyll Metabolism[m]	0	0	1000	0	2	2.5.1.-
r1385	protoporphyrinogen oxidase, mitochondrial	3 o2[m] + 2 pppg9[m] => 6 h2o[m] + 2 ppp9[m]	PAS_chr4_0055	Porphyrin and Chlorophyll Metabolism[m]	0	0	1000	0	2	1.3.3.4
r1386	acetyl-CoA synthetase	amp[m] + ppcoa[m] => ppad[m] + coa[m]	PAS_chr2-1_0767 or PAS_chr3_0402	propanoate metabolism	0	0	1000	0	2	6.2.1.1
r1387	propionyl-CoA synthetase	ppi[m] + ppad[m] => atp[m] + ppa[m]	PAS_chr2-1_0767 or PAS_chr3_0403	propanoate metabolism	0	0	1000	0	2	6.2.1.2
r1388	2-Hydroxybutyrate:NAD+ oxidoreductase	nad[c] + 2hb[c] <=> h[c] + nadh[c] + 2obut[c]		Propanoate Metabolism	1	-1000	1000	0	2
r1389	Acetoacetyl-CoA:acetate CoA-transferase	atp[m] + coa[m] + acac[m] <=> ppi[m] + amp[m] + aacoa[m]		Propanoate Metabolism	1	-1000	1000	0	2
r1390	2-methylcitrate dehydratase	2mcit[m] => h2o[m] + 2mcacn[m]	PAS_chr3_0510	Propanoate Metabolism	0	0	1000	0	2
r1391	2-methylisocitrate dehydratase	micit[m] <=> h2o[m] + 2mcacn[m]		Propanoate Metabolism	1	-1000	1000	0	2
r1392	aspartate carbamoyltransferase	asp-L[c] + cbp[c] => cbasp[c] + h[c] + pi[c]	PAS_chr2-2_0142	Purine and Pyrimidine Biosynthesis	0	0	1000	0	2	6.3.5.5 2.1.3.2
r1393	thioredoxin reductase (NADH)	h[c] + nadh[c] + trdox[c] => nad[c] + trdrd[c]	PAS_chr2-2_0480 or PAS_chr4_0284	Purine and Pyrimidine Biosynthesis	0	0	1000	0	2	1.8.1.9
r1394	CTP diphosphate-lyase	ctp[c] => 35ccmp[c] + ppi[c]	PAS_FragB_0008 or PAS_chr1-4_0566	Purine and Pyrimidine Biosynthesis	0	0	1000	0	2	3.1.4.17
r1395	3',5'-cyclic-nucleotide phosphodiesterase	35ccmp[c] + h2o[c] => cmp[c] + h[c]	PAS_FragB_0008 or PAS_chr1-4_0566	Purine and Pyrimidine Biosynthesis	0	0	1000	0	2	3.1.4.17
r1396	Adenosine monophosphate deaminase	amp[c] + h[c] + h2o[c] => imp[c] + nh4[c]	PAS_c121_0009	Purine and Pyrimidine Biosynthesis	0	0	1000	0	2	3.5.4.6
r1397	adenylosuccinate lyase	25aics[c] <=> aicar[c] + fum[c]	PAS_chr2-2_0329	Purine and Pyrimidine Biosynthesis	1	-1000	1000	0	2	4.3.2.2
r1398	adenylosuccinate synthase	asp-L[c] + gtp[c] + imp[c] => dcamp[c] + gdp[c] + 2 h[c] + pi[c]	PAS_chr4_0613	Purine and Pyrimidine Biosynthesis	0	0	1000	0	2	6.3.4.4
r1399	adenylsuccinate lyase	dcamp[c] <=> amp[c] + fum[c]	PAS_chr2-2_0329	Purine and Pyrimidine Biosynthesis	1	-1000	1000	0	2	4.3.2.2
r1400	Ap4A hydrolase, reversible	ap4a[c] + h2o[c] <=> 2 adp[c] + 2 h[c]	PAS_chr2-1_0146	Purine and Pyrimidine Biosynthesis	1	-1000	1000	0	2	3.6.1.29
r1401	ATP adenylyltransferase	adp[c] + atp[c] + h[c] => ap4a[c] + pi[c]	PAS_chr1-1_0323	Purine and Pyrimidine Biosynthesis	0	0	1000	0	2	2.7.7.53
r1402	ATP adenylyltransferase	adp[c] + gtp[c] + h[c] => ap4g[c] + pi[c]	PAS_chr1-1_0323	Purine and Pyrimidine Biosynthesis	0	0	1000	0	2	2.7.7.53
r1403	ATP adenylyltransferase	gdp[c] + gtp[c] + h[c] => gp4g[c] + pi[c]	PAS_chr1-1_0323	Purine and Pyrimidine Biosynthesis	0	0	1000	0	2	2.7.7.53
r1404	CTP synthase (glutamine)	atp[c] + gln-L[c] + h2o[c] + utp[c] => adp[c] + ctp[c] + glu-L[c] + 2 h[c] + pi[c]	PAS_chr4_0994	Purine and Pyrimidine Biosynthesis	0	0	1000	0	2	6.3.4.2
r1405	CTP synthase (NH3)	atp[c] + nh4[c] + utp[c] => adp[c] + ctp[c] + 2 h[c] + pi[c]	PAS_chr4_0994	Purine and Pyrimidine Biosynthesis	0	0	1000	0	2	6.3.4.2
r1406	cytidine deaminase	cytd[c] + h[c] + h2o[c] => nh4[c] + uri[c]	PAS_chr3_0726	Purine and Pyrimidine Biosynthesis	0	0	1000	0	2	3.5.4.5
r1407	Cytosine deaminase	csn[c] + h[c] + h2o[c] => nh4[c] + ura[c]	PAS_chr2-1_0047	Purine and Pyrimidine Biosynthesis	0	0	1000	0	2	3.5.4.1
r1408	dCMP deaminase	dcmp[c] + h[c] + h2o[c] <=> dump[c] + nh4[c]	PAS_chr1-1_0163	Purine and Pyrimidine Biosynthesis	1	-1000	1000	0	2	3.5.4.12
r1409	deoxyguanylate kinase (dGMP:ATP)	adp[c] + dgdp[c] <=> atp[c] + dgmp[c]	PAS_chr2-2_0219	Purine and Pyrimidine Biosynthesis	1	-1000	1000	0	2	2.7.4.8
r1410	deoxyuridine kinase (ATP:Deoxyuridine)	atp[c] + duri[c] => adp[c] + dump[c] + h[c]	NA	Purine and Pyrimidine Biosynthesis	0	0	1000	0	2
r1411	deoxyuridine phosphorylase	duri[c] + pi[c] <=> 2dr1p[c] + ura[c]	PAS_chr1-1_0132	Purine and Pyrimidine Biosynthesis	1	-1000	1000	0	2	2.4.2.1
r1412	dihydoorotic acid dehydrogenase (irreversible)	dhor-S[c] + o2[c] => h2o2[c] + orot[c]	PAS_chr2-2_0021	Purine and Pyrimidine Biosynthesis	0	0	1000	0	2	1.3.5.2
r1413	dihydroorotase	cbasp[c] + h[c] <=> dhor-S[c] + h2o[c]	PAS_chr2-2_0142 or PAS_chr2-1_0593	Purine and Pyrimidine Biosynthesis	1	-1000	1000	0	2	6.3.5.5 2.1.3.2 3.5.2.3
r1414	dUTP diphosphatase	dutp[c] + h2o[c] => dump[c] + h[c] + ppi[c]	PAS_chr2-1_0478	Purine and Pyrimidine Biosynthesis	0	0	1000	0	2	3.6.1.23
r1415	Fumarate dependent DHORD	dhor-S[c] + fum[c] => orot[c] + succ[c]	PAS_chr2-2_0021	Purine and Pyrimidine Biosynthesis	0	0	1000	0	2	1.3.5.2
r1416	glutamine phosphoribosyldiphosphate amidotransferase	gln-L[c] + h2o[c] + prpp[c] => glu-L[c] + ppi[c] + pram[c]	PAS_chr1-1_0430	Purine and Pyrimidine Biosynthesis	0	0	1000	0	2	2.4.2.14
r1417	GMP synthase	atp[c] + gln-L[c] + h2o[c] + xmp[c] => amp[c] + glu-L[c] + gmp[c] + 2 h[c] + ppi[c]	PAS_chr1-3_0191 or PAS_chr2-1_0032	Purine and Pyrimidine Biosynthesis	0	0	1000	0	2	6.3.5.2
r1418	guanylate kinase (GMP:ATP)	atp[c] + gmp[c] <=> adp[c] + gdp[c]	PAS_chr2-2_0219	Purine and Pyrimidine Biosynthesis	1	-1000	1000	0	2	2.7.4.8
r1419	guanylate kinase (GMP:dATP)	datp[c] + gmp[c] <=> dadp[c] + gdp[c]	PAS_chr2-2_0219	Purine and Pyrimidine Biosynthesis	1	-1000	1000	0	2	2.7.4.8
r1420	IMP cyclohydrolase	h2o[c] + imp[c] <=> fprica[c]	PAS_chr2-1_0660	Purine and Pyrimidine Biosynthesis	1	-1000	1000	0	2	2.1.2.3 3.5.4.10
r1421	IMP dehydrogenase	h2o[c] + imp[c] + nad[c] => h[c] + nadh[c] + xmp[c]	NA	Purine and Pyrimidine Biosynthesis	0	0	1000	0	2
r1422	orotate phosphoribosyltransferase	orot[c] + prpp[c] <=> orot5p[c] + ppi[c]	PAS_chr3_1197	Purine and Pyrimidine Biosynthesis	1	-1000	1000	0	2	2.4.2.10
r1423	orotidine-5'-phosphate decarboxylase	h[c] + orot5p[c] => co2[c] + ump[c]	PAS_chr3_0381	Purine and Pyrimidine Biosynthesis	0	0	1000	0	2	4.1.1.23
r1424	phosphoribosylaminoimidazole carboxylase	air[c] + co2[c] <=> 5aizc[c] + h[c]	PAS_chr3_0085	Purine and Pyrimidine Biosynthesis	1	-1000	1000	0	2	4.1.1.21
r1425	phosphoribosylaminoimidazole synthase	atp[c] + fpram[c] => adp[c] + air[c] + 2 h[c] + pi[c]	PAS_chr3_0770	Purine and Pyrimidine Biosynthesis	0	0	1000	0	2	6.3.4.13 6.3.3.1
r1426	phosphoribosylaminoimidazolecarboxamide formyltransferase	10fthf[c] + aicar[c] <=> fprica[c] + thf[c]	PAS_chr2-1_0660	Purine and Pyrimidine Biosynthesis	1	-1000	1000	0	2	2.1.2.3 3.5.4.10
r1427	phosphoribosylaminoimidazolesuccinocarboxamide synthase	5aizc[c] + asp-L[c] + atp[c] <=> 25aics[c] + adp[c] + h[c] + pi[c]	PAS_chr1-4_0450	Purine and Pyrimidine Biosynthesis	1	-1000	1000	0	2	6.3.2.6
r1428	phosphoribosylformylglycinamidine synthase	atp[c] + fgam[c] + gln-L[c] + h2o[c] => adp[c] + fpram[c] + glu-L[c] + h[c] + pi[c]	PAS_chr1-4_0551	Purine and Pyrimidine Biosynthesis	0	0	1000	0	2	6.3.5.3
r1429	phosphoribosylglycinamide formyltransferase, irreversible	10fthf[c] + gar[c] => fgam[c] + h[c] + thf[c]	PAS_chr2-1_0121	Purine and Pyrimidine Biosynthesis	0	0	1000	0	2	2.1.2.2
r1430	phosphoribosylglycinamide synthase	atp[c] + gly[c] + pram[c] <=> adp[c] + gar[c] + h[c] + pi[c]	PAS_chr3_0770	Purine and Pyrimidine Biosynthesis	1	-1000	1000	0	2	6.3.4.13 6.3.3.1
r1431	thioredoxin reductase (NADPH)	h[c] + nadph[c] + trdox[c] => nadp[c] + trdrd[c]	PAS_chr2-2_0480 or PAS_chr4_0284	Purine and Pyrimidine Biosynthesis	0	0	1000	0	2	1.8.1.9
r1432	thymidine phosphorylase	pi[c] + thymd[c] <=> 2dr1p[c] + thym[c]	PAS_chr1-1_0132	Purine and Pyrimidine Biosynthesis	1	-1000	1000	0	2	2.4.2.1
r1433	thymidylate synthase	dump[c] + mlthf[c] => dhf[c] + dtmp[c]	PAS_chr3_0996	Purine and Pyrimidine Biosynthesis	0	0	1000	0	2	2.1.1.45
r1434	uracil phosphoribosyltransferase	prpp[c] + ura[c] => ppi[c] + ump[c]	PAS_chr1-1_0262	Purine and Pyrimidine Biosynthesis	0	0	1000	0	2	2.4.2.9
r1435	uridine kinase (ATP:Uridine)	atp[c] + uri[c] => adp[c] + h[c] + ump[c]	PAS_chr2-1_0770	Purine and Pyrimidine Biosynthesis	0	0	1000	0	2	2.7.1.48
r1436	uridine kinase (GTP:Uridine)	gtp[c] + uri[c] => gdp[c] + h[c] + ump[c]	PAS_chr2-1_0770	Purine and Pyrimidine Biosynthesis	0	0	1000	0	2	2.7.1.48
r1437	yUMP synthetase	r5p[c] + ura[c] <=> h2o[c] + psd5p[c]	PAS_chr1-4_0212 or PAS_chr1-3_0271 or PAS_chr2-1_0067	Purine and Pyrimidine Biosynthesis	1	-1000	1000	0	2	5.4.99.25
r1438	GTP diphosphate-lyase	gtp[c] => 35cgmp[c] + ppi[c]	PAS_chr4_0356	Purine and Pyrimidine Biosynthesis	0	0	1000	0	2	4.6.1.1
r1439	3',5'-cyclic-nucleotide phosphodiesterase	35cgmp[c] + h2o[c] => gmp[c] + h[c]	PAS_FragB_0008 or PAS_chr1-4_0566	Purine and Pyrimidine Biosynthesis	0	0	1000	0	2	3.1.4.17
r1440	adenylate cyclase	atp[c] => camp[c] + ppi[c]	PAS_chr4_0356	Purine and Pyrimidine Biosynthesis	0	0	1000	0	2	4.6.1.1
r1441	3',5'-cyclic-nucleotide phosphodiesterase	camp[c] + h2o[c] => amp[c] + h[c]	PAS_FragB_0008 or PAS_chr1-4_0566	Purine and Pyrimidine Biosynthesis	0	0	1000	0	2	3.1.4.17
r1442	cysteinesulfinic acid dehydrogenase	3sala[c] + h2o[c] + nad[c] => L-Cysteate[c] + nadh[c] + h[c]	NA	Purine and Pyrimidine Biosynthesis	0	0	1000	0
r1443	glutamate decarboxylase	L-Cysteate[c] => taur[c] + co2[c]	PAS_chr2-1_0343 or PAS_chr3_0965	Purine and Pyrimidine Biosynthesis	0	0	1000	0	2	4.1.1.15
r1444	Taurine dioxygenase	akg[c] + o2[c] + taur[c] => aacald[c] + co2[c] + h[c] + so3[c] + succ[c]	PAS_chr034_0014 or PAS_chr2-1_0014 or PAS_chr2-1_0198	Purine and Pyrimidine Biosynthesis	0	0	1000	0	2	1.14.11.17
r1445	dihydoorotic acid (ubiquinone-6), irreversible	dhor-S[c] + q6[m] => orot[c] + q6h2[m]	PAS_chr2-2_0021	Purine and Pyrimidine Biosynthesis[m]	0	0	1000	0	2	1.3.5.2
r1446	thioredoxin reductase (NADPH)	h[m] + nadph[m] + trdox[m] => nadp[m] + trdrd[m]	PAS_chr2-2_0480 or PAS_chr4_0284	Purine and Pyrimidine Biosynthesis[m]	0	0	1000	0	2	1.8.1.9
r1447	erythrose-4-phosphate dehydrogenase	e4p[c] + 2 nad[c] + h2o[c] <=> ohpb[c] + 2 nadh[c] + 3 h[c]	NA	Pyridoxine Metabolism	1	-1000	1000	0	2
r1448	O-Phospho-4-hydroxy-L-threonine:2-oxoglutarate aminotransferase	glu-L[c] + ohpb[c] <=> akg[c] + phthr[c]	PAS_chr3_0566	Pyridoxine Metabolism	1	-1000	1000	0	2	2.6.1.52
r1449	pyridoxal oxidase	2 h2o[c] + nh4[c] + 0.5 o2[c] + pydx[c] <=> 2 h2o2[c] + pydam[c]	PAS_chr1-1_0448	Pyridoxine Metabolism	1	-1000	1000	0	2	1.4.3.5
r1450	pyridoxal phosphatase	pydx[c] + pi[c] => h2o[c] + pydx5p[c]	PAS_chr1-4_0144	Pyridoxine Metabolism	0	0	1000	0	2	2.7.1.35
r1451	pyridoxal kinase	atp[c] + pydam[c] => adp[c] + pyam5p[c]	PAS_chr1-4_0144 or PAS_chr2-1_0273	Pyridoxine Metabolism	0	0	1000	0	2	2.7.1.35
r1452	pyridoxamine 5'-phosphate oxidase	h2o[c] + o2[c] + pyam5p[c] => h2o2[c] + nh4[c] + pydx5p[c]	PAS_chr1-1_0448	Pyridoxine Metabolism	0	0	1000	0	2	1.4.3.5
r1453	pyridoxine 5'-phosphate oxidase	o2[c] + pdx5p[c] <=> h2o2[c] + pydx5p[c]	PAS_chr1-1_0448	Pyridoxine Metabolism	1	-1000	1000	0	2	1.4.3.5
r1454	pyridoxine 5'-phosphate synthase	g3p[c] + nad[c] + pyr[c] + phthr[c] => 2 co2[c] + 2 h2o[c] + nadh[c] + pdx5p[c] + pi[c]	NA	Pyridoxine Metabolism	0	0	1000	0	2
r1455	pyridoxine oxidase	o2[c] + pydxn[c] <=> h2o2[c] + pydx[c]	PAS_chr1-1_0448	Pyridoxine Metabolism	1	-1000	1000	0	2	1.4.3.5
r1456	5'-phosphate synthase	g3p[c] + ru5p-D[c] + gln-L[c] => 3 h2o[c] + h[c] + pi[c] + glu-L[c] + pydx5p[c]	PAS_chr1-4_0392 and PAS_chr1-4_0393	Pyridoxine Metabolism	0	0	1000	0	2	4.3.3.6
r1457	pyridoxine dehydrogenase	h[c] + nadph[c] + pydx[c] <=> nadp[c] + pydxn[c]	PAS_chr4_0550 or PAS_chr1-1_0448	Pyridoxine Metabolism	1	0	1000	0	2
r1458	hypothetical enyme	h2o[c] + pyam5p[c] => pi[c] + pydam[c]	PAS_chr1-4_0144 or PAS_chr2-1_0273	Pyridoxine Metabolism	0	0	1000	0	2
r1459	pyridoxamine kinase	atp[c] + pydam[c] => h[c] + adp[c] + pyam5p[c]	PAS_chr1-4_0144 or PAS_chr2-1_0273	Pyridoxine Metabolism	0	0	1000	0	2
r1460	pyridoxal kinase	atp[c] + pydx[c] => h[c] + adp[c] + pydx5p[c]	PAS_chr1-4_0144 or PAS_chr2-1_0273	Pyridoxine Metabolism	0	0	1000	0	2
r1461	pyridoxine kinase	atp[c] + pydxn[c] => h[c] + adp[c] + pdx5p[c]	PAS_chr1-4_0144 or PAS_chr2-1_0273	Pyridoxine Metabolism	0	0	1000	0	2
r1462	acetyl-CoA synthetase	ac[c] + atp[c] + coa[c] => accoa[c] + amp[c] + ppi[c]	PAS_chr2-1_0767 or PAS_chr3_0403	Pyruvate Metabolism	0	0	1000	0	2	6.2.1.1
r1463	alcohol dehydrogenase (ethanol)	etoh[c] + nad[c] <=> acald[c] + h[c] + nadh[c]	PAS_chr3_1028 or PAS_chr3_0006 or PAS_chr1-1_0357 or PAS_chr4_0576	Pyruvate Metabolism	1	-1000	1000	0	2	1.1.1.284 1.1.1.1
r1464	homocitrate synthase	accoa[c] + akg[c] + h2o[c] => coa[c] + h[c] + hcit[c]	PAS_chr1-1_0313 or PAS_chr1-4_0421	Pyruvate Metabolism	0	0	1000	0	2	2.3.3.14
r1465	pyruvate decarboxylase	h[c] + pyr[c] => acald[c] + co2[c]	PAS_chr3_0188 or PAS_chr1-1_0394	Pyruvate Metabolism	0	0	1000	0	2	4.1.1.1
r1466	pyruvate decarboxylase (acetoin-forming)	acald[c] + h[c] + pyr[c] => actn-R[c] + co2[c]	PAS_chr3_0188	Pyruvate Metabolism	0	0	1000	0	2	4.1.1.1
r1467	acetyl-CoA synthetase	coa[x] + atp[x] + ac[x] => accoa[x] + ppi[x] + amp[x]	PAS_chr2-1_0767	Pyruvate Metabolism	0	0	1000	0	2	6.2.1.1
r1468	acetyl-CoA C-acetyltransferase, mitochondrial	coa[x] + aacoa[x] => 2 accoa[x]		Pyruvate Metabolism	0	0	1000	0	2	2.3.1.9
r1469	malate synthase	h2o[x] + accoa[x] + glx[x] => coa[x] + mal-L[x] + h[x]	PAS_chr4_0191	Pyruvate Metabolism	0	0	1000	0	2	2.3.3.9
r1470	homocitrate synthase	h2o[n] + akg[n] + accoa[n] => h[n] + coa[n] + hcit[n]	PAS_chr1-1_0313 or PAS_chr1-4_0421	Pyruvate Metabolism	0	0	1000	0	2	4.1.3.21
r1471	methylglyoxal synthase	dhap[c] => pi[c] + mthgxl[c]		Pyruvate Metabolism	0	0	1000	0	2
r1472	acetyl-CoA hydrolase	h2o[c] + accoa[c] => h[c] + coa[c] + ac[c]	PAS_chr3_0253	Pyruvate Metabolism	0	0	1000	0	2
r1473	aldehyde dehydrogenase (acetaldehyde, NAD)	h2o[c] + nad[c] + acald[c] => 2 h[c] + nadh[c] + ac[c]	PAS_chr2-1_0453	Pyruvate Metabolism	0	0	1000	0	2
r1474	malic enzyme (NAD)	nad[c] + mal-L[c] => co2[c] + nadh[c] + pyr[c]	PAS_chr3_0181	Pyruvate Metabolism	0	0	1000	0	2
r1475	pyruvate dehydrogenase (lipoamide)	h[m] + thmpp[m] + pyr[m] => co2[m] + 2ahethmpp[m]	PAS_chr1-1_0050 or PAS_chr1-1_0202 or PAS_chr1-4_0593 or PAS_chr2-2_0294 or PAS_chr1-4_0254	Pyruvate Metabolism[m]	0	0	1000	0	2
r1476	pyruvate dehydrogenase (lipoamide)	2ahethmpp[m] + lpam[m] => h[m] + thmpp[m] + adhlam[m]	PAS_chr1-1_0050 or PAS_chr1-1_0202 or PAS_chr1-4_0593 or PAS_chr2-2_0294 or PAS_chr1-4_0254	Pyruvate Metabolism[m]	0	0	1000	0	2
r1477	pyruvate dehydrogenase (dihydrolipoamide) reversible	h[m] + coa[m] + adhlam[m] => accoa[m] + dhlam[m]	PAS_chr1-1_0050 or PAS_chr1-1_0202 or PAS_chr1-4_0593 or PAS_chr2-2_0294 or PAS_chr1-4_0254	Pyruvate Metabolism[m]	0	0	1000	0	2
r1478	L-Lactate dehydrogenase, mitochondrial	2 ficytc[m] + lac-L[m] => 2 h[m] + pyr[m] + 2 focytc[m]	PAS_chr3_0674 or PAS_chr3_1021	Pyruvate Metabolism[m]	0	0	1000	0	2
r1479	acetyl-CoA hydrolase, mitochondrial (irreversible)	accoa[m] + h2o[m] => ac[m] + coa[m] + h[m]	PAS_chr3_0253	Pyruvate Metabolism[m]	0	0	1000	0	2	3.1.2.1
r1480	acetyl-CoA synthetase	ac[m] + atp[m] + coa[m] => accoa[m] + amp[m] + ppi[m]	PAS_chr2-1_0767	Pyruvate Metabolism[m]	0	0	1000	0	2	6.2.1.1
r1481	alcohol dehydrogenase, reverse rxn (acetaldehyde -> ethanol), mitochondrial	acald[m] + h[m] + nadh[m] => etoh[m] + nad[m]	PAS_chr2-1_0472	Pyruvate Metabolism[m]	0	0	1000	0	2	1.1.1.1
r1482	aldehyde dehydrogenase (acetylaldehyde, NAD), mitochondrial	acald[m] + h2o[m] + nad[m] => ac[m] + 2 h[m] + nadh[m]	PAS_chr2-1_0506 or PAS_chr3_0987 or PAS_chr4_0043 or PAS_chr4_0470	Pyruvate Metabolism[m]	0	0	1000	0	2	1.2.1.3 1.2.1.18 1.2.1.27
r1483	aldehyde dehydrogenase (acetylaldehyde, NADP), mitochondrial	acald[m] + h2o[m] + nadp[m] => ac[m] + 2 h[m] + nadph[m]	PAS_chr2-1_0506 or PAS_chr3_0987 or PAS_chr4_0043 or PAS_chr4_0470	Pyruvate Metabolism[m]	0	0	1000	0	2	1.2.1.3 1.2.1.18 1.2.1.27
r1484	D-lactate dehydrogenase, mitochondrial	2 ficytc[m] + lac-D[m] => 2 focytc[m] + pyr[m]	PAS_chr4_0018 or PAS_chr3_0674	Pyruvate Metabolism[m]	0	0	1000	0	2	5.4.99.12 1.1.2.4
r1485	homocitrate synthase	accoa[m] + akg[m] + h2o[m] => coa[m] + h[m] + hcit[m]	PAS_chr1-1_0313 or PAS_chr1-4_0421	Pyruvate Metabolism[m]	0	0	1000	0	2	2.3.3.14
r1486	L-Lactate dehydrogenase, cytosolic/mitochondrial	2 ficytc[m] + lac-L[c] => 2 focytc[m] + pyr[c]	PAS_chr4_0018 or PAS_chr4_0272	Pyruvate Metabolism[m]	0	0	1000	0	2	5.4.99.12 1.1.2.3
r1487	GTP cyclohydrolase II	gtp[c] + 3 h2o[c] => 25drapp[c] + formate[c] + 2 h[c] + ppi[c]	PAS_chr2-1_0736	Riboflavin Metabolism	0	0	1000	0	2	3.5.4.25
r1488	2,5-diamino-6-ribosylamino-4(3H)-pyrimidinone 5'-phosphate reductase (nadph)	25drapp[c] + h[c] + nadph[c] => 25dthpp[c] + nadp[c]	PAS_chr3_0156	Riboflavin Metabolism	0	0	1000	0	2	1.1.1.302
r1489	2,5-diamino-6-ribitylamino-4(3H)-pyrimidinone 5'-phosphate deaminase	25dthpp[c] + h[c] + h2o[c] => 5aprbu[c] + nh4[c]	PAS_chr1-3_0239	Riboflavin Metabolism	0	0	1000	0	2	5.4.99.-
r1490	pyrimidine phosphatase	5aprbu[c] + h2o[c] => 4r5au[c] + pi[c]	PAS_chr4_0137	Riboflavin Metabolism	0	0	1000	0	2	3.1.3.-
r1491	3,4-Dihydroxy-2-butanone-4-phosphate synthase	ru5p-D[c] => db4p[c] + formate[c] + h[c]	PAS_chr3_0167	Riboflavin Metabolism	0	0	1000	0	2	4.1.99.12
r1492	riboflavin synthase	4r5au[c] + db4p[c] => dmlz[c] + 2 h2o[c] + pi[c]	PAS_chr3_1037	Riboflavin Metabolism	0	0	1000	0	2	2.5.1.78
r1493	riboflavin synthase	2 dmlz[c] => 4r5au[c] + ribflv[c]	PAS_chr4_0081	Riboflavin Metabolism	0	0	1000	0	2	2.5.1.9
r1494	riboflavin kinase	atp[c] + ribflv[c] => adp[c] + fmn[c] + h[c]	PAS_chr4_0996	Riboflavin Metabolism	0	0	1000	0	2	2.7.1.26
r1495	FMN adenylyltransferase	atp[c] + fmn[c] + h[c] => fad[c] + ppi[c]	PAS_chr1-3_0240	Riboflavin Metabolism	0	0	1000	0	2	2.7.7.2
r1496	5-amino-6-(5-phosphoribosylamino)uracil reductase	nadp[c] + 5aprbu[c] => h[c] + nadph[c] + 5apru[c]	PAS_chr3_0156	Riboflavin Metabolism	0	0	1000	0	2
r1497	diaminohydroxyphosphoribosylaminopryrimidine deaminase (25drapp)	h2o[c] + h[c] + 25drapp[c] => nh4[c] + 5apru[c]	PAS_chr1-3_0239	Riboflavin Metabolism	0	0	1000	0	2
r1498	FAD diphosphatase	h2o[c] + fad[c] => 2 h[c] + amp[c] + fmn[c]		Riboflavin Metabolism	0	0	1000	0	2
r1499	acid phosphatase, extracellular (secreted)	h2o[e] + fmn[e] => pi[e] + ribflv[e]	PAS_chr2-1_0103	Riboflavin Metabolism	0	0	1000	0	2	3.1.3.2
r1500	riboflavin kinase, mitochondrial	atp[m] + ribflv[m] => adp[m] + fmn[m] + h[m]	PAS_chr4_0996	Riboflavin Metabolism	0	0	1000	0	2	2.7.1.26
r1501	alkaline ceramidase (ceramide-1), endoplasmic reticulum	cer1_24[c] + coa[c] + h[c] => sphgn[c] + ttccoa[c]	PAS_chr2-2_0252	Sphingolipid Metabolism	0	0	1000	0	2	3.5.1.-
r1502	alkaline ceramidase (ceramide-1), endoplasmic reticulum	cer1_26[c] + coa[c] + h[c] => hexccoa[c] + sphgn[c]	PAS_chr2-2_0252	Sphingolipid Metabolism	0	0	1000	0	2	3.5.1.-
r1503	alkaline ceramidase (ceramide-2), endoplasmic reticulum	cer2_24[c] + coa[c] + h[c] => psphings[c] + ttccoa[c]	PAS_chr2-2_0252	Sphingolipid Metabolism	0	0	1000	0	2	3.5.1.-
r1504	alkaline ceramidase (ceramide-2), endoplasmic reticulum	cer2_26[c] + coa[c] + h[c] => hexccoa[c] + psphings[c]	PAS_chr2-2_0252	Sphingolipid Metabolism	0	0	1000	0	2	3.5.1.-
r1505	Ceramide-1 hydroxylase (24C)	cer1_24[c] + h[c] + nadph[c] + o2[c] => cer2_24[c] + h2o[c] + nadp[c]	PAS_chr3_0425	Sphingolipid Metabolism	0	0	1000	0	2	1.14.13.169
r1506	Ceramide-1 hydroxylase (26C)	cer1_26[c] + h[c] + nadph[c] + o2[c] => cer2_26[c] + h2o[c] + nadp[c]	PAS_chr3_0425	Sphingolipid Metabolism	0	0	1000	0	2	1.14.13.169
r1507	Ceramide-1 synthase (24C)	sphgn[c] + ttccoa[c] => cer1_24[c] + coa[c] + h[c]	PAS_chr1-1_0358	Sphingolipid Metabolism	0	0	1000	0	2	2.3.1.24
r1508	Ceramide-1 synthase (26C)	hexccoa[c] + sphgn[c] => cer1_26[c] + coa[c] + h[c]	PAS_chr1-1_0358	Sphingolipid Metabolism	0	0	1000	0	2	2.3.1.24
r1509	Ceramide-2' synthase (24C)	cer1_24[c] + h[c] + nadph[c] + o2[c] => cer2'_24[c] + h2o[c] + nadp[c]	PAS_chr3_0535	Sphingolipid Metabolism	0	0	1000	0	2
r1510	Ceramide-2' synthase (26C)	cer1_26[c] + h[c] + nadph[c] + o2[c] => cer2'_26[c] + h2o[c] + nadp[c]	PAS_chr3_0535	Sphingolipid Metabolism	0	0	1000	0	2
r1511	Ceramide-3 synthase (24C)	cer2_24[c] + h[c] + nadph[c] + o2[c] => cer3_24[c] + h2o[c] + nadp[c]	PAS_chr3_0535	Sphingolipid Metabolism	0	0	1000	0	2
r1512	Ceramide-3 synthase (26C)	cer2_26[c] + h[c] + nadph[c] + o2[c] => cer3_26[c] + h2o[c] + nadp[c]	PAS_chr3_0535	Sphingolipid Metabolism	0	0	1000	0	2
r1513	Inositol phosphoryceramide synthase (ceramide-2, 26C), yeast-specific	cer2_26[c] + ptd1ino_SC[c] => 12dgr_SC[c] + ipc226_SC[c]	PAS_chr2-2_0330	Sphingolipid Metabolism	0	0	1000	0	2
r1514	Inositol phosphorylceramide synthase (ceramide-1, 24C), yeast-specific	cer1_24[c] + ptd1ino_SC[c] => 12dgr_SC[c] + ipc124_SC[c]	PAS_chr2-2_0330	Sphingolipid Metabolism	0	0	1000	0	2
r1515	Inositol phosphorylceramide synthase (ceramide-1, 26C), yeast-specific	cer1_26[c] + ptd1ino_SC[c] => 12dgr_SC[c] + ipc126_SC[c]	PAS_chr2-2_0330	Sphingolipid Metabolism	0	0	1000	0	2
r1516	Inositol phosphorylceramide synthase (ceramide-2, 24C), yeast-specific	cer2_24[c] + ptd1ino_SC[c] => 12dgr_SC[c] + ipc224_SC[c]	PAS_chr2-2_0330	Sphingolipid Metabolism	0	0	1000	0	2
r1517	Inositol phosphorylceramide synthase (ceramide-3, 24C), yeast-specific	cer3_24[c] + ptd1ino_SC[c] => 12dgr_SC[c] + ipc324_SC[c]	PAS_chr2-2_0330	Sphingolipid Metabolism	0	0	1000	0	2
r1518	Inositol phosphorylceramide synthase (ceramide-3, 26C), yeast-specific	cer3_26[c] + ptd1ino_SC[c] => 12dgr_SC[c] + ipc326_SC[c]	PAS_chr2-2_0330	Sphingolipid Metabolism	0	0	1000	0	2
r1519	inositol phosphorylceramide, ceramide-1 (24C) phospholipase C	h2o[c] + ipc124_SC[c] => cer1_24[c] + h[c] + mi1p-D[c]	PAS_chr4_0866	Sphingolipid Metabolism	0	0	1000	0	2	3.1.4.12
r1520	inositol phosphorylceramide, ceramide-1 (26C) phospholipase C	h2o[c] + ipc126_SC[c] => cer1_26[c] + h[c] + mi1p-D[c]	PAS_chr4_0866	Sphingolipid Metabolism	0	0	1000	0	2	3.1.4.12
r1521	inositol phosphorylceramide, ceramide-2 (24C) phospholipase C	h2o[c] + ipc224_SC[c] => cer2_24[c] + h[c] + mi1p-D[c]	PAS_chr4_0866	Sphingolipid Metabolism	0	0	1000	0	2	3.1.4.12
r1522	inositol phosphorylceramide, ceramide-2 (26C) phospholipase C	h2o[c] + ipc226_SC[c] => cer2_26[c] + h[c] + mi1p-D[c]	PAS_chr4_0866	Sphingolipid Metabolism	0	0	1000	0	2	3.1.4.12
r1523	inositol phosphorylceramide, ceramide-3 (24C) phospholipase C	h2o[c] + ipc324_SC[c] => cer3_24[c] + h[c] + mi1p-D[c]	PAS_chr4_0866	Sphingolipid Metabolism	0	0	1000	0	2	3.1.4.12
r1524	inositol phosphorylceramide, ceramide-3 (26C) phospholipase C	h2o[c] + ipc326_SC[c] => cer3_26[c] + h[c] + mi1p-D[c]	PAS_chr4_0866	Sphingolipid Metabolism	0	0	1000	0	2	3.1.4.12
r1525	mannose-(inositol-P)2-ceramide synthase (ceramide-1, 24C), yeast-specific	mipc124_SC[c] + ptd1ino_SC[c] => 12dgr_SC[c] + mip2c124_SC[c]	PAS_chr3_0735	Sphingolipid Metabolism	0	0	1000	0	2
r1526	mannose-(inositol-P)2-ceramide synthase (ceramide-1, 26C), yeast-specific	mipc126_SC[c] + ptd1ino_SC[c] => 12dgr_SC[c] + mip2c126_SC[c]	PAS_chr3_0735	Sphingolipid Metabolism	0	0	1000	0	2
r1527	mannose-(inositol-P)2-ceramide synthase (ceramide-2, 24C), yeast-specific	mipc226_SC[c] + ptd1ino_SC[c] => 12dgr_SC[c] + mip2c226_SC[c]	PAS_chr3_0735	Sphingolipid Metabolism	0	0	1000	0	2
r1528	mannose-(inositol-P)2-ceramide synthase (ceramide-2, 26C), yeast specific	mipc224_SC[c] + ptd1ino_SC[c] => 12dgr_SC[c] + mip2c224_SC[c]	PAS_chr3_0735	Sphingolipid Metabolism	0	0	1000	0	2
r1529	mannose-(inositol-P)2-ceramide synthase (ceramide-3, 24C), yeast specific	mipc324_SC[c] + ptd1ino_SC[c] => 12dgr_SC[c] + mip2c324_SC[c]	PAS_chr3_0735	Sphingolipid Metabolism	0	0	1000	0	2
r1530	mannose-(inositol-P)2-ceramide synthase (ceramide-3, 26C), yeast-specific	mipc326_SC[c] + ptd1ino_SC[c] => 12dgr_SC[c] + mip2c326_SC[c]	PAS_chr3_0735	Sphingolipid Metabolism	0	0	1000	0	2
r1531	Mannose inositiol phophorylceramide synthase	gdpmann[c] + ipc124_SC[c] => gdp[c] + h[c] + mipc124_SC[c]	NA	Sphingolipid Metabolism	0	0	1000	0	2
r1532	Mannose inositiol phophorylceramide synthase	gdpmann[c] + ipc126_SC[c] => gdp[c] + h[c] + mipc126_SC[c]	NA	Sphingolipid Metabolism	0	0	1000	0	2
r1533	Mannose inositiol phophorylceramide synthase	gdpmann[c] + ipc226_SC[c] => gdp[c] + h[c] + mipc226_SC[c]	NA	Sphingolipid Metabolism	0	0	1000	0	2
r1534	Mannose inositiol phophorylceramide synthase	gdpmann[c] + ipc224_SC[c] => gdp[c] + h[c] + mipc224_SC[c]	NA	Sphingolipid Metabolism	0	0	1000	0	2
r1535	Mannose inositol phosphorylceramide ceramide 3 24C yeast specific	gdpmann[c] + ipc324_SC[c] => gdp[c] + h[c] + mipc324_SC[c]	NA	Sphingolipid Metabolism	0	0	1000	0	2
r1536	Mannose inositol phosphorylceramide ceramide 3 24C yeast specific	gdpmann[c] + ipc326_SC[c] => gdp[c] + h[c] + mipc326_SC[c]	NA	Sphingolipid Metabolism	0	0	1000	0	2
r1537	Mannose-(inositol-P)2-ceramide, ceramide-1 (24C) phospholipase C	h2o[c] + mip2c124_SC[c] => cer1_24[c] + h[c] + man2mi1p-D[c]	PAS_chr4_0866	Sphingolipid Metabolism	0	0	1000	0	2	3.1.4.12
r1538	Mannose-(inositol-P)2-ceramide, ceramide-1 (26C) phospholipase C	h2o[c] + mip2c126_SC[c] => cer1_26[c] + h[c] + man2mi1p-D[c]	PAS_chr4_0866	Sphingolipid Metabolism	0	0	1000	0	2	3.1.4.12
r1539	Mannose-(inositol-P)2-ceramide, ceramide-2 (24C) phospholipase C	h2o[c] + mip2c224_SC[c] => cer2_24[c] + h[c] + man2mi1p-D[c]	PAS_chr4_0866	Sphingolipid Metabolism	0	0	1000	0	2	3.1.4.12
r1540	Mannose-(inositol-P)2-ceramide, ceramide-2 (26C) phospholipase C	h2o[c] + mip2c226_SC[c] => cer2_26[c] + h[c] + man2mi1p-D[c]	PAS_chr4_0866	Sphingolipid Metabolism	0	0	1000	0	2	3.1.4.12
r1541	Mannose-(inositol-P)2-ceramide, ceramide-3 (24C) phospholipase C	h2o[c] + mip2c324_SC[c] => cer3_24[c] + h[c] + man2mi1p-D[c]	PAS_chr4_0866	Sphingolipid Metabolism	0	0	1000	0	2	3.1.4.12
r1542	Mannose-(inositol-P)2-ceramide, ceramide-3 (26C) phospholipase C	h2o[c] + mip2c326_SC[c] => cer3_26[c] + h[c] + man2mi1p-D[c]	PAS_chr4_0866	Sphingolipid Metabolism	0	0	1000	0	2	3.1.4.12
r1543	Mannose-inositol phosphorylceramide, ceramide-1 (24C) phospholipase C	h2o[c] + mipc124_SC[c] => cer1_24[c] + h[c] + manmi1p-D[c]	PAS_chr4_0866	Sphingolipid Metabolism	0	0	1000	0	2	3.1.4.12
r1544	Mannose-inositol phosphorylceramide, ceramide-1 (26C) phospholipase C	h2o[c] + mipc126_SC[c] => cer1_26[c] + h[c] + manmi1p-D[c]	PAS_chr4_0866	Sphingolipid Metabolism	0	0	1000	0	2	3.1.4.12
r1545	Mannose-inositol phosphorylceramide, ceramide-2 (24C) phospholipase C	h2o[c] + mipc224_SC[c] => cer2_24[c] + h[c] + manmi1p-D[c]	PAS_chr4_0866	Sphingolipid Metabolism	0	0	1000	0	2	3.1.4.12
r1546	Mannose-inositol phosphorylceramide, ceramide-2 (26C) phospholipase C	h2o[c] + mipc226_SC[c] => cer2_26[c] + h[c] + manmi1p-D[c]	PAS_chr4_0866	Sphingolipid Metabolism	0	0	1000	0	2	3.1.4.12
r1547	Mannose-inositol phosphorylceramide, ceramide-3 (24C) phospholipase C	h2o[c] + mipc324_SC[c] => cer3_24[c] + h[c] + manmi1p-D[c]	PAS_chr4_0866	Sphingolipid Metabolism	0	0	1000	0	2	3.1.4.12
r1548	Mannose-inositol phosphorylceramide, ceramide-3 (26C) phospholipase C	h2o[c] + mipc326_SC[c] => cer3_26[c] + h[c] + manmi1p-D[c]	PAS_chr4_0866	Sphingolipid Metabolism	0	0	1000	0	2	3.1.4.12
r1549	phytosphingosine phosphate lyase	psph1p[c] => 2hhxdal[c] + ethamp[c]	PAS_chr4_0598	Sphingolipid Metabolism	0	0	1000	0	2	4.1.2.27
r1550	Ceramide-2 synthase (24C)	psphings[c] + ttccoa[c] => cer2_24[c] + coa[c] + h[c]	PAS_chr1-1_0358 or PAS_chr2-2_0252	Sphingolipid Metabolism	0	0	1000	0	2	2.3.1.24 3.5.1.-
r1551	Ceramide-2 synthase (26C)	hexccoa[c] + psphings[c] => cer2_26[c] + coa[c] + h[c]	PAS_chr1-1_0358 or PAS_chr2-2_0252	Sphingolipid Metabolism	0	0	1000	0	2	2.3.1.24 3.5.1.-
r1552	sphingolipid long chain base kinase (phytosphingosine)	atp[c] + psphings[c] => adp[c] + h[c] + psph1p[c]	PAS_chr3_0399	Sphingolipid Metabolism	0	0	1000	0	2	2.7.1.91
r1553	sphingoid base-phosphate phosphatase (phytosphingosine 1-phosphate), endoplasmic reticulum	h2o[c] + psph1p[c] => pi[c] + psphings[c]	PAS_chr3_0597	Sphingolipid Metabolism	0	0	1000	0	2	3.1.3.-
r1554	serine C-palmitoyltransferase	h[c] + pmtcoa[c] + ser-L[c] => 3dsphgn[c] + co2[c] + coa[c]	PAS_FragB_0040 and PAS_chr3_0733	Sphingolipid Metabolism	0	0	1000	0	2	2.3.1.50
r1555	3-Dehydrosphinganine reductase	3dsphgn[c] + h[c] + nadph[c] => nadp[c] + sphgn[c]	PAS_chr1-4_0149	Sphingolipid Metabolism	0	0	1000	0	2	1.1.1.102
r1556	sphingolipid long chain base kinase (sphinganine)	atp[c] + sphgn[c] => adp[c] + h[c] + sph1p[c]	PAS_chr3_0399	Sphingolipid Metabolism	0	0	1000	0	2	2.7.1.91
r1557	sphingoid base-phosphate phosphatase (sphinganine 1-phosphatase), endoplasmic reticulum	h2o[c] + sph1p[c] => pi[c] + sphgn[c]	PAS_chr3_0597	Sphingolipid Metabolism	0	0	1000	0	2	3.1.3.-
r1558	sphinganine phosphate lyase	sph1p[c] => ethamp[c] + hxdcal[c]	PAS_chr4_0598	Sphingolipid Metabolism	0	0	1000	0	2	4.1.2.27
r1559	Phytosphingosine synthesis	h[c] + nadph[c] + o2[c] + sphgn[c] => h2o[c] + nadp[c] + psphings[c]	PAS_chr3_0425	Sphingolipid Metabolism	0	0	1000	0	2	1.14.18.5
r1560	Acyl-CoA-dependent ceramide synthase	fatty[c] + psphings[c] => Phytoceramide[c] + h2o[c]	PAS_chr1-1_0358 and PAS_chr2-2_0193	Sphingolipid Metabolism	0	0	1000	0	2	2.3.1.24
r1561	sphinganine C4-monooxygenase	Dihydroceramide[c] + o2[c] + 2 h[c] => Phytoceramide[c] + h2o[c]	PAS_chr3_0425	Sphingolipid Metabolism	0	0	1000	0	2	1.14.18.5
r1562	Phytoceramide amidohydrolase	Phytoceramide[c] + h2o[c] => fatty[c] + psphings[c]	NA	Sphingolipid Metabolism	0	0	1000	0	2
r1563	Acyl-CoA-dependent ceramide synthase	acyl-CoA[c] + sphgn[c] => coa[c] + Dihydroceramide[c]	PAS_chr1-1_0358 and PAS_chr2-2_0193	Sphingolipid Metabolism	0	0	1000	0	2	2.3.1.24
r1564	dihydroceramidase	coa[c] + Dihydroceramide[c] => acyl-CoA[c] + sphgn[c]	PAS_chr2-2_0252	Sphingolipid Metabolism	0	0	1000	0	2	3.5.1.-
r1565	sphingolipid delta-4 desaturase	Dihydroceramide[c] + o2[c] + 2 h[c] => N-Acylsphingosine[c] + 2 h2o[c]	PAS_chr3_0939	Sphingolipid Metabolism	0	0	1000	0	2	1.14.-.-
r1566	N-Acylsphingosine amidohydrolase	N-Acylsphingosine[c] + h2o[c] => fatty[c] + sphingosine[c]	NA	Sphingolipid Metabolism	0	0	1000	0	2
r1567	sphingosine kinase	atp[c] + sphingosine[c] => h[c] + adp[c] + sphs1p[c]	PAS_chr3_0399	Sphingolipid Metabolism	0	0	1000	0	2	2.7.1.91
r1568	Dihydrosphingosine phosphate lyase	sphingosine1p[c] => ethamp[c] + hxdal[c]	PAS_chr4_0598	Sphingolipid Metabolism	0	0	1000	0	2	4.1.2.27
r1569	sphingoid base-phosphate phosphatase (sphingosine 1-phosphate), endoplasmic reticulum	h2o[r] + sphs1p[r] => pi[r] + sphingosine[r]	PAS_chr3_0597	Sphingolipid Metabolism	0	0	1000	0	2
r1570	Ceramide-1 synthase (24C), endoplasmic reticular	sphgn[r] + ttccoa[r] => h[r] + coa[r] + cer1_24[r]	PAS_chr1-1_0358 or PAS_chr2-2_0252	Sphingolipid Metabolism	0	0	1000	0	2	2.3.1.24
r1571	Ceramide-1 synthase (26C), endoplasmic reticular	sphgn[r] + hexccoa[r] => h[r] + coa[r] + cer1_26[r]	PAS_chr1-1_0358 or PAS_chr2-2_0252	Sphingolipid Metabolism	0	0	1000	0	2	2.3.1.24
r1572	alkaline ceramidase (ceramide-1), endoplasmic reticulum	h[r] + coa[r] + cer1_24[r] => sphgn[r] + ttccoa[r]	PAS_chr2-2_0252	Sphingolipid Metabolism	0	0	1000	0	2	3.5.1.23
r1573	alkaline ceramidase (ceramide-1), endoplasmic reticulum	h[r] + coa[r] + cer1_26[r] => sphgn[r] + hexccoa[r]	PAS_chr2-2_0252	Sphingolipid Metabolism	0	0	1000	0	2	3.5.1.23
r1574	alkaline ceramidase (ceramide-2), endoplasmic reticulum	h[r] + coa[r] + cer2_24[r] => ttccoa[r] + psphings[r]	PAS_chr2-2_0252	Sphingolipid Metabolism	0	0	1000	0	2	3.5.1.23
r1575	alkaline ceramidase (ceramide-2), endoplasmic reticulum	h[r] + coa[r] + cer2_26[r] => hexccoa[r] + psphings[r]	PAS_chr2-2_0252	Sphingolipid Metabolism	0	0	1000	0	2	3.5.1.23
r1576	Ceramide-2 synthase (24C), endoplasmic reticular	ttccoa[r] + psphings[r] => h[r] + coa[r] + cer2_24[r]	PAS_chr1-1_0358 or PAS_chr2-2_0252	Sphingolipid Metabolism	0	0	1000	0	2
r1577	Ceramide-2 synthase (26C), endoplasmic reticular	hexccoa[r] + psphings[r] => h[r] + coa[r] + cer2_26[r]	PAS_chr1-1_0358 or PAS_chr2-2_0252	Sphingolipid Metabolism	0	0	1000	0	2
r1578	sphingoid base-phosphate phosphatase (phytosphingosine 1-phosphate), endoplasmic reticulum	h2o[r] + psph1p[r] => pi[r] + psphings[r]	PAS_chr3_0597	Sphingolipid Metabolism	0	0	1000	0	2
r1579	sphingoid base-phosphate phosphatase (sphinganine 1-phosphatase), endoplasmic reticulum	h2o[r] + sph1p[r] => pi[r] + sphgn[r]	PAS_chr3_0597	Sphingolipid Metabolism	0	0	1000	0	2	3.1.3.4 3.1.3.-
r1580	mannose-inositiol phophorylceramide synthase (ceramide-1, 24C), yeast-specific	gdpmann[c] + ipc124_SC[c] => h[c] + gdp[c] + mipc124_SC[c]	PAS_chr1-3_0218	Sphingolipid Metabolism	0	0	1000	0	2
r1581	mannose-inositol phosphorylceramide synthase (ceramide-1, 26C), yeast-specific	gdpmann[c] + ipc126_SC[c] => h[c] + gdp[c] + mipc126_SC[c]	PAS_chr1-3_0218	Sphingolipid Metabolism	0	0	1000	0	2
r1582	mannose-inositol phosphorylceramide synthase (ceramide-2, 24C), yeast-specific	gdpmann[c] + ipc224_SC[c] => h[c] + gdp[c] + mipc224_SC[c]	PAS_chr1-3_0218	Sphingolipid Metabolism	0	0	1000	0	2
r1583	mannose-inositol phosphorylceramide synthase (ceramide-2, 26C), yeast-specific	gdpmann[c] + ipc226_SC[c] => h[c] + gdp[c] + mipc226_SC[c]	PAS_chr1-3_0218	Sphingolipid Metabolism	0	0	1000	0	2
r1584	mannose-inositol phosphorylceramide synthase (ceramide-3, 24C), yeast-specific	gdpmann[c] + ipc324_SC[c] => h[c] + gdp[c] + mipc324_SC[c]	PAS_chr1-3_0218	Sphingolipid Metabolism	0	0	1000	0	2
r1585	mannose-inositol phosphorylceramide synthase (ceramide-3, 26C), yeast-specific	gdpmann[c] + ipc326_SC[c] => h[c] + gdp[c] + mipc326_SC[c]	PAS_chr1-3_0218	Sphingolipid Metabolism	0	0	1000	0	2
r1586	Ceramidase (cer1_16)	h2o[c] + cer1_16[c] => hdca[c] + sphgn[c]	PAS_chr2-2_0252 or PAS_c034_0025	Sphingolipid Metabolism	0	0	1000	0	2
r1587	Ceramidase (cer1_18)	h2o[c] + cer1_18[c] => ocdca[c] + sphgn[c]	PAS_chr2-2_0252 or PAS_c034_0025	Sphingolipid Metabolism	0	0	1000	0	2
r1588	Ceramidase (cer16d4)	h2o[c] + cer16d4[c] => hdca[c] + sphingosine[c]	PAS_chr2-2_0252 or PAS_c034_0025	Sphingolipid Metabolism	0	0	1000	0	2
r1589	Ceramidase (cer18d4)	h2o[c] + cer18d4[c] => ocdca[c] + sphingosine[c]	PAS_chr2-2_0252 or PAS_c034_0025	Sphingolipid Metabolism	0	0	1000	0	2
r1590	Ceramidase (cer1_24)	h2o[c] + cer1_24[c] => sphgn[c] + ttc[c]	PAS_chr2-2_0252 or PAS_c034_0025	Sphingolipid Metabolism	0	0	1000	0	2
r1591	Ceramidase (cer1_26)	h2o[c] + cer1_26[c] => sphgn[c] + hexc[c]	PAS_chr2-2_0252 or PAS_c034_0025	Sphingolipid Metabolism	0	0	1000	0	2
r1592	Glucoceramide synthase (C16OH:1)	udpg[c] + cer2d16d4[c] => h[c] + udp[c] + glccer161[c]	PAS_chr3_0357	Sphingolipid Metabolism	0	0	1000	0	2
r1593	Glucoceramide synthase (C16OH:2)	udpg[c] + cer2d16d48[c] => h[c] + udp[c] + glccer162[c]	PAS_chr3_0357	Sphingolipid Metabolism	0	0	1000	0	2
r1594	Glucoceramide synthase (C16OH:2:9m)	udpg[c] + cer16d48m9[c] => h[c] + udp[c] + glccer162m[c]	PAS_chr3_0357	Sphingolipid Metabolism	0	0	1000	0	2
r1595	Glucoceramide synthase (C18OH:0)	udpg[c] + cer2d_18[c] => h[c] + udp[c] + glccer180[c]	PAS_chr3_0357	Sphingolipid Metabolism	0	0	1000	0	2
r1596	Glucoceramide synthase (C18OH:1)	udpg[c] + cer2d18d4[c] => h[c] + udp[c] + glccer181[c]	PAS_chr3_0357	Sphingolipid Metabolism	0	0	1000	0	2
r1597	Glucoceramide synthase (C18OH:2)	udpg[c] + cer2d18d48[c] => h[c] + udp[c] + glccer182[c]	PAS_chr3_0357	Sphingolipid Metabolism	0	0	1000	0	2
r1598	Glucoceramide synthase (C18OH:2:9m)	udpg[c] + cer18d48m9[c] => h[c] + udp[c] + glccer182m[c]	PAS_chr3_0357	Sphingolipid Metabolism	0	0	1000	0	2
r1599	Ceramide-1 synthase (16C)	pmtcoa[c] + sphgn[c] => h[c] + coa[c] + cer1_16[c]	PAS_chr2-2_0193	Sphingolipid Metabolism	0	0	1000	0	2
r1600	Ceramide-1 synthase (18C)	stcoa[c] + sphgn[c] => h[c] + coa[c] + cer1_18[c]	PAS_chr2-2_0193	Sphingolipid Metabolism	0	0	1000	0	2
r1601	Ceramide delta-4 desaturase (C16:0)	nadp[c] + cer1_16[c] => h[c] + nadph[c] + cer16d4[c]	PAS_chr3_0939	Sphingolipid Metabolism	0	0	1000	0	2
r1602	Ceramide delta-4 desaturase (C18:0)	nadp[c] + cer1_18[c] => h[c] + nadph[c] + cer18d4[c]	PAS_chr3_0939	Sphingolipid Metabolism	0	0	1000	0	2
r1603	Ceramide delta-4 desaturase (C16OH)	nadp[c] + cer2d_16[c] => h[c] + nadph[c] + cer2d16d4[c]	PAS_chr3_0939	Sphingolipid Metabolism	0	0	1000	0	2
r1604	Ceramide delta-4 desaturase (C18OH)	nadp[c] + cer2d_18[c] => h[c] + nadph[c] + cer2d18d4[c]	PAS_chr3_0939	Sphingolipid Metabolism	0	0	1000	0	2
r1605	Ceramide delta-8 desaturase (C16:1)	nadp[c] + cer16d4[c] => h[c] + nadph[c] + cer16d48[c]	PAS_chr1-1_0013	Sphingolipid Metabolism	0	0	1000	0	2
r1606	Ceramide delta-8 desaturase (C18:1)	nadp[c] + cer18d4[c] => h[c] + nadph[c] + cer18d48[c]	PAS_chr1-1_0013	Sphingolipid Metabolism	0	0	1000	0	2
r1607	Ceramide delta-8 desaturase (C16OH:1)	nadp[c] + cer2d16d4[c] => h[c] + nadph[c] + cer2d16d48[c]	PAS_chr1-1_0013	Sphingolipid Metabolism	0	0	1000	0	2
r1608	Ceramide delta-8 desaturase (C18OH:1)	nadp[c] + cer2d18d4[c] => h[c] + nadph[c] + cer2d18d48[c]	PAS_chr1-1_0013	Sphingolipid Metabolism	0	0	1000	0	2
r1609	Ceramide C9 methylase (C16OH:2)	amet[c] + cer2d16d48[c] => h[c] + ahcys[c] + cer16d48m9[c]	PAS_chr4_0465	Sphingolipid Metabolism	0	0	1000	0	2
r1610	Ceramide C9 methylase (C18OH:2)	amet[c] + cer2d18d48[c] => h[c] + ahcys[c] + cer18d48m9[c]	PAS_chr4_0465	Sphingolipid Metabolism	0	0	1000	0	2
r1611	Sphingosine phosphate lyase	sphs1p[c] => ethamp[c] + hxdceal[c]	PAS_chr4_0598	Sphingolipid Metabolism	0	0	1000	0	2
r1612	hexadecanal:NADP+ delta2-oxidoreductase	h[c] + nadph[c] + hxdceal[c] <=> nadp[c] + hxdcal[c]	PAS_chr2-1_0072	Sphingolipid Metabolism	1	-1000	1000	0	2
r1613	Average ceramide	0.05979 cer1_18[c] + 0.03923 cer16d4[c] + 0.15172 cer18d4[c] + 0.01136 cer2d16d4[c] + 0.12008 cer2d18d4[c] + 0.03913 cer2d18d48[c] + 0.05362 cer2_24[c] + 0.01888 cer2_26[c] + 0.02215 cer16d48[c] + 0.06015 cer18d48[c] + 0.27266 cer3_24[c] + 0.15123 cer3_26[c] => ceravg[c]		Sphingolipid Metabolism	0	0	1000	0	2
r1614	Ceramide-2' synthase (16C)	h[c] + o2[c] + nadph[c] + cer1_16[c] => h2o[c] + nadp[c] + cer2d_16[c]	PAS_chr3_0535	Sphingolipid Metabolism	0	0	1000	0	2
r1615	Ceramide-2' synthase (18C)	h[c] + o2[c] + nadph[c] + cer1_18[c] => h2o[c] + nadp[c] + cer2d_18[c]	PAS_chr3_0535	Sphingolipid Metabolism	0	0	1000	0	2
r1616	Ceramide-4 synthase (24C)	h[c] + o2[c] + nadph[c] + cer3_24[c] => h2o[c] + nadp[c] + cer4_24[c]	PAS_chr3_0535	Sphingolipid Metabolism	0	0	1000	0	2
r1617	Ceramide-4 synthase (26C)	h[c] + o2[c] + nadph[c] + cer3_26[c] => h2o[c] + nadp[c] + cer4_26[c]	PAS_chr3_0535	Sphingolipid Metabolism	0	0	1000	0	2
r1618	Average glucoceramide	0.05929 glccer162[c] + 0.05758 glccer162m[c] + 0.02209 glccer180[c] + 0.03422 glccer181[c] + 0.22541 glccer182[c] + 0.60141 glccer182m[c] => GlcCer[c]		Sphingolipid Metabolism	0	0	1000	0	2
r1619	inositol phosphorylceramide, ceramide-1 (16C) phospholipase C	h2o[c] + ipc116_SC[c] => h[c] + manmi1p-D[c] + cer1_16[c]	PAS_chr4_0866	Sphingolipid Metabolism	0	0	1000	0	2
r1620	inositol phosphorylceramide, ceramide-1 (18C) phospholipase C	h2o[c] + ipc118_SC[c] => h[c] + manmi1p-D[c] + cer1_18[c]	PAS_chr4_0866	Sphingolipid Metabolism	0	0	1000	0	2
r1621	inositol phosphorylceramide, ceramide-4 (24C) phospholipase C	h2o[c] + ipc424_SC[c] => h[c] + manmi1p-D[c] + cer4_24[c]	PAS_chr4_0866	Sphingolipid Metabolism	0	0	1000	0	2
r1622	inositol phosphorylceramide, ceramide-4 (26C) phospholipase C	h2o[c] + ipc426_SC[c] => h[c] + manmi1p-D[c] + cer4_26[c]	PAS_chr4_0866	Sphingolipid Metabolism	0	0	1000	0	2
r1623	Average inositol phosphorylceramide	0.0995 ipc118_SC[c] + 0.017 ipc224_SC[c] + 0.0137 ipc226_SC[c] + 0.4296 ipc324_SC[c] + 0.3691 ipc326_SC[c] + 0.0364 ipc424_SC[c] + 0.0347 ipc426_SC[c] => IPCavg[c]		Sphingolipid Metabolism	0	0	1000	0	2
r1624	Inositol phosphorylceramide synthase (ceramide-1, 16C), yeast-specific	cer1_16[c] + ptd1ino_SC[c] => 12dgr_SC[c] + ipc116_SC[c]	PAS_chr2-2_0330	Sphingolipid Metabolism	0	0	1000	0	2
r1625	Inositol phosphorylceramide synthase (ceramide-1, 18C), yeast-specific	cer1_18[c] + ptd1ino_SC[c] => 12dgr_SC[c] + ipc118_SC[c]	PAS_chr2-2_0330	Sphingolipid Metabolism	0	0	1000	0	2
r1626	Inositol phosphorylceramide synthase (ceramide-4, 24C), yeast-specific	ptd1ino_SC[c] + cer4_24[c] => 12dgr_SC[c] + ipc424_SC[c]	PAS_chr2-2_0330	Sphingolipid Metabolism	0	0	1000	0	2
r1627	Inositol phosphoryceramide synthase (ceramide-4, 26C), yeast-specific	ptd1ino_SC[c] + cer4_26[c] => 12dgr_SC[c] + ipc426_SC[c]	PAS_chr2-2_0330	Sphingolipid Metabolism	0	0	1000	0	2
r1628	Mannose-(inositol-P)2-ceramide, ceramide-4 (24C) phospholipase C	h2o[c] + mip2c424_SC[c] => h[c] + cer4_24[c] + man2manmi1p-D[c]	PAS_chr4_0866	Sphingolipid Metabolism	0	0	1000	0	2
r1629	Mannose-(inositol-P)2-ceramide, ceramide-4 (26C) phospholipase C	h2o[c] + mip2c426_SC[c] => h[c] + cer4_26[c] + man2manmi1p-D[c]	PAS_chr4_0866	Sphingolipid Metabolism	0	0	1000	0	2
r1630	Average mannose-(inositol-P)2-ceramide	0.5881 mip2c324_SC[c] + 0.4012 mip2c326_SC[c] + 0.0107 mip2c424_SC[c] => mip2cavg[c]		Sphingolipid Metabolism	0	0	1000	0	2
r1631	mannose-(inositol-P)2-ceramide synthase (ceramide-4, 24C), yeast specific	ptd1ino_SC[c] + mipc424_SC[c] => 12dgr_SC[c] + mip2c424_SC[c]	PAS_chr3_0735	Sphingolipid Metabolism	0	0	1000	0	2
r1632	mannose-(inositol-P)2-ceramide synthase (ceramide-4, 26C), yeast-specific	ptd1ino_SC[c] + mipc426_SC[c] => 12dgr_SC[c] + mip2c426_SC[c]	PAS_chr3_0735	Sphingolipid Metabolism	0	0	1000	0	2
r1633	Mannose-inositol phosphorylceramide, ceramide-4 (24C) phospholipase C	h2o[c] + mipc424_SC[c] => h[c] + cer4_24[c] + manmanmi1p-D[c]	PAS_chr4_0866	Sphingolipid Metabolism	0	0	1000	0	2
r1634	Mannose-inositol phosphorylceramide, ceramide-4 (26C) phospholipase C	h2o[c] + mipc426_SC[c] => h[c] + cer4_26[c] + manmanmi1p-D[c]	PAS_chr4_0866	Sphingolipid Metabolism	0	0	1000	0	2
r1635	Average mannose-inositol phosphorylceramide	0.5798 mipc324_SC[c] + 0.3617 mipc326_SC[c] + 0.0354 mipc424_SC[c] + 0.0231 mipc426_SC[c] => mipcavg[c]		Sphingolipid Metabolism	0	0	1000	0	2
r1636	mannose-inositol phosphorylceramide synthase (ceramide-4, 24C), yeast-specific	gdpmann[c] + ipc424_SC[c] => h[c] + gdp[c] + mipc424_SC[c]	PAS_chr1-3_0218	Sphingolipid Metabolism	0	0	1000	0	2
r1637	mannose-inositol phosphorylceramide synthase (ceramide-4, 26C), yeast-specific	gdpmann[c] + ipc426_SC[c] => h[c] + gdp[c] + mipc426_SC[c]	PAS_chr1-3_0218	Sphingolipid Metabolism	0	0	1000	0	2
r1638	ethanolamine-phosphate phosphate-lyase	h2o[c] + ethamp[c] => pi[c] + nh4[c] + acald[c]		Sphingolipid Metabolism	0	0	1000	0	2
r1639	Ceramidase (cer2_24)	h2o[c] + cer2_24[c] => ttc[c] + psphings[c]	PAS_chr2-2_0252 or PAS_c034_0025	Sphingolipid Metabolism	0	0	1000	0	2
r1640	Ceramidase (cer2_26)	h2o[c] + cer2_26[c] => hexc[c] + psphings[c]	PAS_chr2-2_0252 or PAS_c034_0025	Sphingolipid Metabolism	0	0	1000	0	2
r1641	N-glycan contribution to mannan and chitin	m8masnB[g] => 9 mannan[g] + 2 chitin[g]		Starch and Sucrose Metabolism	0	0	1000	0	2
r1642	O-glycan contribution to mannan	m3serthr[g] => 3 mannan[g]		Starch and Sucrose Metabolism	0	0	1000	0	2
r1643	alpha,alpha-trehalase (vacuolar)	h2o[v] + tre[v] => 2 glc-D[v]		Starch and Sucrose Metabolism	0	0	1000	0	2	3.2.1.28
r1644	glucan 1,4-alpha-glucosidase, vacuole	h2o[v] + glycogen[v] => glc-D[v]	PAS_chr4_0579	Starch and Sucrose Metabolism	0	0	1000	0	2
r1645	Endo-1,3-beta-glucan glucohydrase	13BDglcn[c] + h2o[c] => glc-D[c]	PAS_chr1-4_0426 or PAS_chr1-4_0082 or PAS_chr2-1_0454 or PAS_chr4_0692	Starch and Sucrose Metabolism	0	0	1000	0	2	3.2.1.58
r1646	Acyl-CoA:episterol acyltransferase, yeast-specific	faRcoa[c] + epist[c] => coa[c] + epistest_SC[c]	PAS_chr3_0467	Sterol Metabolism	0	0	1000	0	2	2.3.1.26
r1647	Acyl-CoA:ergosterol acyltransferase, yeast-specific	faRcoa[c] + ergst[c] => coa[c] + ergstest_SC[c]	PAS_chr3_0467	Sterol Metabolism	0	0	1000	0	2	2.3.1.26
r1648	Acyl-CoA:fecosterol acyltransferase, yeast-specific	faRcoa[c] + fecost[c] => coa[c] + fecostest_SC[c]	PAS_chr3_0467	Sterol Metabolism	0	0	1000	0	2	2.3.1.26
r1649	Acyl-CoA:lanosterol acyltransferase, yeast-specific	faRcoa[c] + lanost[c] => coa[c] + lanostest_SC[c]	PAS_chr3_0467	Sterol Metabolism	0	0	1000	0	2	2.3.1.26
r1650	Acyl-CoA:zymosterol acyltransferase, yeast-specific	faRcoa[c] + zymst[c] => coa[c] + zymstest_SC[c]	PAS_chr3_0467	Sterol Metabolism	0	0	1000	0	2	2.3.1.26
r1651	C-14 sterol reductase	44mctr[c] + h[c] + nadph[c] => 44mzym[c] + nadp[c]	PAS_chr1-1_0411	Sterol Metabolism	0	0	1000	0	2	1.3.1.70
r1652	C-22 sterol desaturase (NAD)	ergtrol[c] + h[c] + nadh[c] + o2[c] => ergtetrol[c] + 2 h2o[c] + nad[c]	PAS_chr4_0953 or PAS_chr3_0507 or PAS_chr4_0737 or PAS_chr4_0149	Sterol Metabolism	0	0	1000	0	2	1.14.14.- 1.6.2.2
r1653	C-22 sterol desaturase (NADP)	ergtrol[c] + h[c] + nadph[c] + o2[c] => ergtetrol[c] + 2 h2o[c] + nadp[c]	PAS_chr4_0806 or PAS_chr3_0507	Sterol Metabolism	0	0	1000	0	2	1.6.2.4 1.14.14.-
r1654	C-3 sterol dehydrogenase (4-methylzymosterol)	4mzym_int1[c] + nad[c] => 4mzym_int2[c] + co2[c] + h[c] + nadh[c]	PAS_chr1-4_0604	Sterol Metabolism	0	0	1000	0	2	1.1.1.170
r1655	C-3 sterol dehydrogenase (zymosterol)	nad[c] + zym_int1[c] => co2[c] + h[c] + nadh[c] + zym_int2[c]	PAS_chr1-4_0604	Sterol Metabolism	0	0	1000	0	2	1.1.1.170
r1656	C-3 sterol keto reductase (4-methylzymosterol)	4mzym_int2[c] + h[c] + nadph[c] => 4mzym[c] + nadp[c]	PAS_chr2-1_0628	Sterol Metabolism	0	0	1000	0	2	1.1.1.270
r1657	C-3 sterol keto reductase (zymosterol)	h[c] + nadph[c] + zym_int2[c] => nadp[c] + zymst[c]	PAS_chr2-1_0628	Sterol Metabolism	0	0	1000	0	2	1.1.1.270
r1658	C-4 sterol methyl oxidase (4,4-dimethylzymosterol)	44mzym[c] + 3 h[c] + 3 nadph[c] + 3 o2[c] => 4mzym_int1[c] + 4 h2o[c] + 3 nadp[c]	PAS_chr3_0053	Sterol Metabolism	0	0	1000	0	2	1.14.13.72
r1659	C-4 sterol methyl oxidase (4-methylzymosterol)	4mzym[c] + 3 h[c] + 3 nadph[c] + 3 o2[c] => 4 h2o[c] + 3 nadp[c] + zym_int1[c]	PAS_chr3_0053	Sterol Metabolism	0	0	1000	0	2	1.14.13.72
r1660	C-5 sterol desaturase	epist[c] + h[c] + nadph[c] + o2[c] => ergtrol[c] + 2 h2o[c] + nadp[c]	PAS_chr1-4_0367	Sterol Metabolism	0	0	1000	0	2	1.14.21.6
r1661	C-8 sterol isomerase	fecost[c] => epist[c]	PAS_chr4_0198	Sterol Metabolism	0	0	1000	0	2	5.-.-.-
r1662	C-s24 sterol reductase, endoplamic reticular	ergtetrol[c] + h[c] + nadph[c] => ergst[c] + nadp[c]	PAS_chr4_0063	Sterol Metabolism	0	0	1000	0	2	1.3.1.71
r1663	cytochrome P450 lanosterol 14-alpha-demethylase (NAD)	2 h[c] + lanost[c] + 3 nadh[c] + 3 o2[c] => 44mctr[c] + formate[c] + 4 h2o[c] + 3 nad[c]	PAS_chr3_0957 or PAS_chr4_0953 or PAS_chr4_0737 or PAS_chr4_0149	Sterol Metabolism	0	0	1000	0	2	1.14.13.70 1.6.2.2
r1664	cytochrome P450 lanosterol 14-alpha-demethylase (NADP)	2 h[c] + lanost[c] + 3 nadph[c] + 3 o2[c] => 44mctr[c] + formate[c] + 4 h2o[c] + 3 nadp[c]	PAS_chr3_0957 or PAS_chr4_0806 or PAS_chr1-3_0212	Sterol Metabolism	0	0	1000	0	2	1.14.13.70 1.6.2.2
r1665	dimethylallyltranstransferase	dmpp[c] + ipdp[c] => grdp[c] + ppi[c]	PAS_chr1-4_0314	Sterol Metabolism	0	0	1000	0	2	2.5.1.1 2.5.1.10
r1666	diphosphomevalonate decarboxylase	5dpmev[c] + atp[c] => adp[c] + co2[c] + ipdp[c] + pi[c]	PAS_chr1-4_0003	Sterol Metabolism	0	0	1000	0	2	4.1.1.33
r1667	episterol ester hydrolase, yeast-specific	h2o[c] + epistest_SC[c] => h[c] + fatty[c] + epist[c]	PAS_chr3_0252 or PAS_chr2-1_0409	Sterol Metabolism	0	0	1000	0	2	3.1.1.13
r1668	ergosterol ester hydrolase, yeast-specific	h2o[c] + ergstest_SC[c] => h[c] + fatty[c] + ergst[c]	PAS_chr3_0252 or PAS_chr2-1_0409	Sterol Metabolism	0	0	1000	0	2	3.1.1.13
r1669	fecosterol ester hydrolase, yeast-specific	h2o[c] + fecostest_SC[c] => h[c] + fatty[c] + fecost[c]	PAS_chr3_0252 or PAS_chr2-1_0409	Sterol Metabolism	0	0	1000	0	2	3.1.1.13
r1670	lanosterol ester hydrolase, yeast-specific	h2o[c] + lanostest_SC[c] => h[c] + fatty[c] + lanost[c]	PAS_chr3_0252 or PAS_chr2-1_0409	Sterol Metabolism	0	0	1000	0	2	3.1.1.13
r1671	zymosterol ester hydrolase, yeast-specific	h2o[c] + zymstest_SC[c] => h[c] + fatty[c] + zymst[c]	PAS_chr3_0252 or PAS_chr2-1_0409	Sterol Metabolism	0	0	1000	0	2	3.1.1.13
r1672	episterol ester hydrolase, yeast-specific	h2o[e] + epistest_SC[e] => h[e] + fatty[e] + epist[e]	PAS_chr2-1_0409	Sterol Metabolism	0	0	1000	0	2	3.1.1.13
r1673	ergosterol ester hydrolase, yeast-specific	h2o[e] + ergstest_SC[e] => h[e] + fatty[e] + ergst[e]	PAS_chr2-1_0409	Sterol Metabolism	0	0	1000	0	2	3.1.1.13
r1674	fecosterol ester hydrolase, yeast-specific	h2o[e] + fecostest_SC[e] => h[e] + fatty[e] + fecost[e]	PAS_chr2-1_0409	Sterol Metabolism	0	0	1000	0	2	3.1.1.13
r1675	lanosterol ester hydrolase, yeast-specific	h2o[e] + lanostest_SC[e] => h[e] + fatty[e] + lanost[e]	PAS_chr2-1_0409	Sterol Metabolism	0	0	1000	0	2	3.1.1.13
r1676	zymosterol ester hydrolase, yeast-specific	h2o[e] + zymstest_SC[e] => h[e] + fatty[e] + zymst[e]	PAS_chr2-1_0409	Sterol Metabolism	0	0	1000	0	2	3.1.1.13
r1677	farnesyltranstransferase	frdp[c] + ipdp[c] => ggdp[c] + ppi[c]	PAS_chr3_1007	Sterol Metabolism	0	0	1000	0	2	2.5.1.1 2.5.1.10 2.5.1.29
r1678	geranyltranstransferase	grdp[c] + ipdp[c] => frdp[c] + ppi[c]	PAS_chr1-4_0314 or PAS_chr3_1007	Sterol Metabolism	0	0	1000	0	2	2.5.1.1 2.5.1.10
r1679	Hydroxymethylglutaryl CoA reductase	2 h[c] + hmgcoa[c] + 2 nadph[c] => coa[c] + mev-R[c] + 2 nadp[c]	PAS_chr2-2_0230	Sterol Metabolism	0	0	1000	0	2	1.1.1.34
r1680	Hydroxymethylglutaryl CoA synthase	aacoa[c] + accoa[c] + h2o[c] => coa[c] + h[c] + hmgcoa[c]	PAS_chr2-1_0191	Sterol Metabolism	0	0	1000	0	2	2.3.3.10
r1681	isopentenyl-diphosphate D-isomerase	ipdp[c] <=> dmpp[c]	PAS_chr1-4_0429	Sterol Metabolism	1	-1000	1000	0	2	5.3.3.2
r1682	lanosterol synthase	Ssq23epx[c] => lanost[c]	PAS_chr2-1_0391	Sterol Metabolism	0	0	1000	0	2	5.4.99.7
r1683	mevalonate kinase (atp)	atp[c] + mev-R[c] => 5pmev[c] + adp[c] + h[c]	PAS_chr1-3_0187	Sterol Metabolism	0	0	1000	0	2	2.7.1.36
r1684	mevalonate kinase (ctp)	ctp[c] + mev-R[c] => 5pmev[c] + cdp[c] + h[c]	PAS_chr1-3_0187	Sterol Metabolism	0	0	1000	0	2	2.7.1.36
r1685	mevalonate kinase (gtp)	gtp[c] + mev-R[c] => 5pmev[c] + gdp[c] + h[c]	PAS_chr1-3_0187	Sterol Metabolism	0	0	1000	0	2	2.7.1.36
r1686	mevalonate kinase (utp)	mev-R[c] + utp[c] => 5pmev[c] + h[c] + udp[c]	PAS_chr1-3_0187	Sterol Metabolism	0	0	1000	0	2	2.7.1.36
r1687	phosphomevalonate kinase	5pmev[c] + atp[c] => 5dpmev[c] + adp[c]	PAS_chr2-2_0318	Sterol Metabolism	0	0	1000	0	2	2.7.4.2
r1688	S-adenosyl-methionine delta-24-sterol-c-methyltransferase	amet[c] + zymst[c] => ahcys[c] + fecost[c] + h[c]	PAS_chr3_0371	Sterol Metabolism	0	0	1000	0	2	2.1.1.41
r1689	Squalene epoxidase, endoplasmic reticular (NAD)	h[c] + nadh[c] + o2[c] + sql[c] => Ssq23epx[c] + h2o[c] + nad[c]	PAS_chr3_0124 or PAS_chr4_0953 or PAS_chr4_0737 or PAS_chr4_0149	Sterol Metabolism	0	0	1000	0	2	1.14.13.132 1.6.2.2
r1690	Squalene epoxidase, endoplasmic reticular (NADP)	h[c] + nadph[c] + o2[c] + sql[c] => Ssq23epx[c] + h2o[c] + nadp[c]	PAS_chr4_0806 or PAS_chr3_0124	Sterol Metabolism	0	0	1000	0	2	1.6.2.4 1.14.13.132
r1691	Squalene synthase	2 frdp[c] + h[c] + nadph[c] => nadp[c] + 2 ppi[c] + sql[c]	PAS_chr3_0317	Sterol Metabolism	0	0	1000	0	2	2.1.1.41
r1692	UDP-glucose:ergosterol glucosyltransferase	ergst[c] + udpg[c] => ergst3glc[c] + h[c] + udp[c]	PAS_chr4_0167	Sterol Metabolism	0	0	1000	0	2	2.4.1.173
r1693	C-s24 sterol reductase, endoplamic reticular	h[r] + nadph[r] + ergtetrol[r] => nadp[r] + ergst[r]	PAS_chr4_0063 or PAS_chr4_0737	Sterol Metabolism	0	0	1000	0	2	1.3.1.71
r1694	Squalene epoxidase, endoplasmic reticular (NAD)	h[r] + o2[r] + sql[r] + nadh[r] => h2o[r] + Ssq23epx[r] + nad[r]	PAS_chr3_0124 or PAS_chr4_0953 or PAS_chr4_0737 or PAS_chr4_0149	Sterol Metabolism	0	0	1000	0	2	1.14.99.7
r1695	Squalene epoxidase, endoplasmic reticular (NADP)	h[r] + o2[r] + sql[r] + nadph[r] => h2o[r] + Ssq23epx[r] + nadp[r]	PAS_chr4_0806 or PAS_chr3_0124	Sterol Metabolism	0	0	1000	0	2	1.14.99.7
r1696	Dehydrodolichol-PP phosphatase	h2o[c] + dedoldp[c] => ppi[c] + dedol[c]	PAS_chr3_0198 or PAS_chr1-1_0498	Sterol Metabolism	0	0	1000	0	2
r1697	Dehydrodolichol saturase	h[c] + nadph[c] + dedol[c] <=> nadp[c] + dolichol[c]	PAS_chr1-4_0673	Sterol Metabolism	1	-1000	1000	0	2
r1698	lanosterol delta24-reductase	h[c] + nadph[c] + lanost[c] <=> nadp[c] + 2425_Dihydrolanosterol[c]		Sterol Metabolism	1	-1000	1000	0	2
r1699	Farnesyl diphosphate:Isopentenyl diphosphate farnesyl cistransferase	13 ipdp[c] + frdp[c] => 13 ppi[c] + dedoldp[c]	PAS_chr4_0818 or PAS_chr1-1_0424	Sterol Metabolism	0	0	1000	0	2
r1700	Coq1	2 ipdp[c] + ggdp[c] => 2 ppi[c] + hexdp[c]	PAS_chr3_0291 or PAS_chr4_0819	Sterol Metabolism	0	0	1000	0	2
r1701	Hydroxymethylglutaryl CoA synthase, mitochondrial	coa[m] + h[m] + hmgcoa[m] <=> aacoa[m] + accoa[m] + h2o[m]	PAS_chr2-1_0191	Sterol Metabolism[m]	1	-1000	1000	0	2	2.3.3.10
r1702	dolichyldiphosphatase	dolpp[c] + h2o[c] => dolp[c] + pi[c]	PAS_chr4_0264	Terpenoid backbone biosynthesis	0	0	1000	0	2	3.6.1.43
r1703	adding reaction	dehydrodolichol2p[c] => dolpp[c]	NA	Terpenoid backbone biosynthesis	0	0	1000	0	2
r1704	isopentenyl-diphosphate cistransferase	frdp[c] + ipdp[c] => dehydrodolichol2p[c] + ppi[c]	PAS_chr1-1_0301 or PAS_chr1-1_0424 or PAS_chr4_0818	Terpenoid backbone biosynthesis	0	0	1000	0	2	2.5.1.87
r1705	hydroxyethylthiazole kinase	4mhetz[c] + atp[c] => 4mpetz[c] + adp[c] + h[c]	PAS_chr3_0843	Thiamine Metabolism	0	0	1000	0	2	2.5.1.3
r1706	hydroxymethylpyrimidine kinase (ATP)	4ahmmp[c] + atp[c] => 4ampm[c] + adp[c] + h[c]	PAS_chr3_0842 or PAS_chr1-4_0141	Thiamine Metabolism	0	0	1000	0	2	2.7.1.49 2.7.4.7
r1707	phosphomethylpyrimidine kinase	4ampm[c] + atp[c] => 2mahmp[c] + adp[c]	PAS_chr3_0842	Thiamine Metabolism	0	0	1000	0	2	2.7.1.49 2.7.4.7
r1708	Pyrimidine moiety synthesis	his-L[c] + pydxn[c] => 4ahmmp[c]	NA	Thiamine Metabolism	0	0	1000	0	2
r1709	thiamin phosphatase	h2o[c] + thmmp[c] => pi[c] + thm[c]	NA	Thiamine Metabolism	0	0	1000	0	2
r1710	thiamine diphosphokinase	atp[c] + thm[c] => amp[c] + h[c] + thmpp[c]	PAS_chr3_0052	Thiamine Metabolism	0	0	1000	0	2	2.7.6.2
r1711	thiamine-diphosphate kinase	atp[c] + thmpp[c] => adp[c] + thmtp[c]	PAS_chr3_0052	Thiamine Metabolism	0	0	1000	0	2	2.7.6.2
r1712	thiamine-phosphate diphosphorylase	2mahmp[c] + 4mpetz[c] + h[c] => ppi[c] + thmmp[c]	PAS_chr3_0843	Thiamine Metabolism	0	0	1000	0	2	2.5.1.3
r1713	thiazole phosphate synthesis (ribose 5-phosphate), yeast-specifc	achms[c] + cys-L[c] + gly[c] + h[c] + r5p[c] => 4abut[c] + 4mpetz[c] + ac[c] + co2[c] + 3 h2o[c] + nh4[c] + pyr[c]	PAS_chr3_0648	Thiamine Metabolism	0	0	1000	0	2
r1714	thiazole phosphate synthesis (xylulose 5-phosphate), yeast-specific	achms[c] + cys-L[c] + gly[c] + h[c] + xu5p-D[c] => 4abut[c] + 4mpetz[c] + ac[c] + co2[c] + 3 h2o[c] + nh4[c] + pyr[c]	PAS_chr3_0648	Thiamine Metabolism	0	0	1000	0	2
r1715	Spontaneous reaction	g3p[c] + pyr[c] <=> 4mhetz[c]	NA	Thiamine Metabolism	1	-1000	1000	0	2
r1716	pyrimidine precursor biosynthesis enzyme	pydx5p[c] + his-L[c] => 4ampm[c]	PAS_chr4_0065	Thiamine Metabolism	0	0	1000	0	2
r1717	thiamine thiazole synthase	nad[c] + gly[c] + s[c] => ADP-5e4m2c[c] + ncam[c] + 3 h2o[c]	PAS_chr3_0648	Thiamine Metabolism	0	0	1000	0	2
r1718	nudix hydrolase	ADP-5e4m2c[c] + h2o[c] => 2c4m5yp[c] + amp[c]	NA	Thiamine Metabolism	0	0	1000	0	2	2.7.1.18
r1719	hydroxyethylthiazole kinase	2mahmp[c] + 2c4m5yp[c] => thmmp[c] + ppi[c] + co2[c]	PAS_chr3_0843	Thiamine Metabolism	0	0	1000	0	2	2.5.1.3
r1720	4-amino-5-hydroxymethyl-2-methylpyrimidine synthetase	h[c] + air[c] => pi[c] + 4ahmmp[c] + gcald[c]		Thiamine Metabolism	0	0	1000	0	2
r1721	thiaminase	h2o[c] + thm[c] => h[c] + 4mhetz[c] + 4ahmmp[c]		Thiamine Metabolism	0	0	1000	0	2
r1722	thiamine-phosphate kinase	atp[c] + thmmp[c] <=> adp[c] + thmpp[c]		Thiamine Metabolism	1	-1000	1000	0	2
r1723	cysteine synthase	cys-L[m] + C15811[m] => ala-L[m] + C15812[m]	PAS_chr3_0037	Thiamine Metabolism	0	0	1000	0	2
r1724	2-methylcitrate dehydratase, mitochondrial	hcit[m] <=> b124tc[m] + h2o[m]	PAS_chr1-1_0313	Threonine and Lysine Metabolism	1	-1000	1000	0	2	2.3.3.14
r1725	homoacontinate hydratase, mitochondrial	b124tc[m] + h2o[m] <=> hicit[m]	PAS_chr4_0795	Threonine and Lysine Metabolism	1	-1000	1000	0	2	4.2.1.36
r1726	homoisocitrate dehydrogenase	hicit[m] + nad[m] <=> 2oxoadp[m] + co2[m] + nadh[m] + h[m]	PAS_chr2-2_0168	Threonine and Lysine Metabolism	1	-1000	1000	0		1.1.1.87
r1727	2-aminoadipate transaminase	2oxoadp[c] + glu-L[c] <=> L2aadp[c] + akg[c]	PAS_chr1-4_0608	Threonine and Lysine Metabolism	1	-1000	1000	0	2	2.6.1.57
r1728	L-aminoadipate-semialdehyde dehydrogenase (NADH)	L2aadp[c] + atp[c] + h[c] + nadh[c] => L2aadp6sa[c] + amp[c] + nad[c] + ppi[c]	PAS_chr1-4_0153	Threonine and Lysine Metabolism	0	0	1000	0	2	1.2.1.31
r1729	L-aminoadipate-semialdehyde dehydrogenase (NADPH)	L2aadp[c] + atp[c] + h[c] + nadph[c] => L2aadp6sa[c] + amp[c] + nadp[c] + ppi[c]	PAS_chr1-4_0153	Threonine and Lysine Metabolism	0	0	1000	0	2	1.2.1.31
r1730	saccharopine dehydrogenase (NADP, L-glutamate forming)	L2aadp6sa[c] + glu-L[c] + h[c] + nadph[c] <=> h2o[c] + nadp[c] + saccrp-L[c]	PAS_chr3_0528	Threonine and Lysine Metabolism	1	-1000	1000	0	2	1.5.1.10
r1731	saccharopine dehydrogenase (NAD, L-lysine forming)	h2o[c] + nad[c] + saccrp-L[c] <=> akg[c] + h[c] + lys-L[c] + nadh[c]	PAS_chr1-1_0447	Threonine and Lysine Metabolism	1	-1000	1000	0	2	1.5.1.7
r1732	L-allo-threonine dehydrogenase	athr-L[c] + nadp[c] <=> 2aobut[c] + h[c] + nadph[c]	PAS_chr3_0349	Threonine and Lysine Metabolism	1	-1000	1000	0	2	1.1.1.381 1.1.1.-
r1733	spontaneous reaction	2aobut[c] => aact[c] + co2[c]	NA	Threonine and Lysine Metabolism	0	0	1000	0	2
r1734	primary-amine oxidase	aact[c] + h2o[c] + o2[c] => mthgxl[c] + nh4[c] + h2o2[c]	PAS_chr1-4_0441 or PAS_chr2-1_0307 or PAS_chr4_0621	Threonine and Lysine Metabolism	0	0	1000	0	2	1.4.3.21
r1735	L-allo-Threonine Aldolase	athr-L[c] => acald[c] + gly[c]	PAS_chr4_0112	Threonine and Lysine Metabolism	0	0	1000	0	2	4.1.2.5
r1736	Threonine aldolase	acald[c] + gly[c] <=> thr-L[c]	PAS_chr4_0112	Threonine and Lysine Metabolism	1	-1000	1000	0	2	4.1.2.5
r1737	threonine synthase	h2o[c] + phom[c] => pi[c] + thr-L[c]	PAS_chr2-1_0269	Threonine and Lysine Metabolism	0	0	1000	0	2	4.2.3.1
r1738	L-threonine deaminase, mitochondrial	thr-L[m] => 2obut[m] + nh4[m]	PAS_chr1-4_0243	Threonine and Lysine Metabolism	0	0	1000	0	2	4.3.1.19
r1739	4-Hydroxy-L-threonine synthase	h2o[c] + phthr[c] => 4hthr[c] + pi[c]	PAS_chr2-1_0269 or PAS_chr2-2_0408	Threonine and Lysine Metabolism	0	0	1000	0	2	4.2.3.1
r1740	homoisocitrate dehydrogenase	hicit[m] + nad[m] <=> h[m] + nadh[m] + oxag[m]	PAS_chr2-2_0168	Threonine and Lysine Metabolism	1	-1000	1000	0	2	1.1.1.87
r1741	non-enzymatic reaction	h[c] + oxag[c] <=> 2oxoadp[c] + co2[c]	NA	Threonine and Lysine Metabolism	1	-1000	1000	0	2
r1742	non-enzymatic reaction	h[m] + oxag[m] <=> 2oxoadp[m] + co2[m]	NA	Threonine and Lysine Metabolism	1	-1000	1000	0	2
r1743	L-2-amino-3-oxobutanoate decarboxylation (spontaneous)	h[c] + 2aobut[c] => co2[c] + aact[c]		Threonine and Lysine Metabolism	0	0	1000	0	2
r1744	L-aminoadipate-semialdehyde dehydrogenase (NADH)	h2o[c] + nad[c] + L2aadp6sa[c] => 2 h[c] + nadh[c] + L2aadp[c]	PAS_chr1-4_0153	Threonine and Lysine Metabolism	0	0	1000	0	2
r1745	4-Trimethylammoniobutanoate,2-oxoglutarate:oxygen oxidoreductase (3-hydroxylating)	akg[c] + o2[c] + 4tmeabutn[c] => co2[c] + succ[c] + crn[c]	PAS_chr1-1_0127 or PAS_chr1-4_0675	Threonine and Lysine Metabolism	0	0	1000	0	2
r1746	3-hydroxyacyl-CoA dehydratase (3-hydroxybutanoyl-CoA)	h2o[c] + b2coa[c] => 3hbcoa[c]		Threonine and Lysine Metabolism	0	0	1000	0	2
r1747	glycine hydroxymethyltransferase	h[c] + 3htmelys[c] => gly[c] + 4tmeabut[c]		Threonine and Lysine Metabolism	0	0	1000	0	2
r1748	glutaryl-CoA dehydrogenase (citosol)	nad[c] + glutcoa[c] => co2[c] + nadh[c] + b2coa[c]		Threonine and Lysine Metabolism	0	0	1000	0	2
r1749	3-hydroxyacyl-CoA dehydrogenase (acetoacetyl-CoA)	nad[c] + 3hbcoa[c] => h[c] + nadh[c] + aacoa[c]		Threonine and Lysine Metabolism	0	0	1000	0	2
r1750	histone-lysine N-methyltransferase, nuclear	amet[c] + peplys[c] => ahcys[c] + Nmelys[c]	PAS_chr1-4_0287 or PAS_chr2-2_0494 or PAS_chr3_1133	Threonine and Lysine Metabolism	0	0	1000	0	2
r1751	histone-lysine N-methyltransferase, nuclear	amet[c] + Nmelys[c] => ahcys[c] + Ndmelys[c]	PAS_chr2-2_0494 or PAS_chr3_1133	Threonine and Lysine Metabolism	0	0	1000	0	2
r1752	histone-lysine N-methyltransferase, nuclear	amet[c] + Ndmelys[c] => ahcys[c] + Ntmelys[c]	PAS_chr2-2_0494 or PAS_chr3_1133	Threonine and Lysine Metabolism	0	0	1000	0	2
r1753	4-trimethylaminobutyraldehyde dehydrogenase	h2o[c] + nad[c] + 4tmeabut[c] => 2 h[c] + nadh[c] + 4tmeabutn[c]		Threonine and Lysine Metabolism	0	0	1000	0	2
r1754	trimethyllysine dioxygenase	akg[c] + o2[c] + tmlys[c] => h[c] + co2[c] + succ[c] + 3htmelys[c]		Threonine and Lysine Metabolism	0	0	1000	0	2
r1755	2-oxoadipate dehydrogenase complex	nad[c] + coa[c] + 2oxoadp[c] => co2[c] + nadh[c] + glutcoa[c]	PAS_chr2-1_0089 or PAS_chr1-3_0094	Threonine and Lysine Metabolism	0	0	1000	0	2
r1756	Hydrolases	2 h2o[c] + Ntmelys[c] => tmlys[c] + 2 PROTEIN_W[c]	PAS_chr1-4_0187 or PAS_chr4_0874	Threonine and Lysine Metabolism	0	0	1000	0	2
r1757	Glucose transport into ER	glc-D[c] <=> glc-D[r]		Transport, ER	1	-1000	1000	0	2
r1758	(GlcNAc)2(Man)5(PP-Dol)1 Transport, ER	m4mpdol[c] <=> m4mpdol[r]		Transport, ER	1	-1000	1000	0	2
r1759	mannose efflux from endoplasmic reticulum	man[r] => man[c]		Transport, ER	0	0	1000	0	2
r1760	Sphingosine transport, ER	sphs1p[c] <=> sphs1p[r]		Transport, ER	1	-1000	1000	0	2
r1761	NADH transport into ER	nadh[c] <=> nadh[r]		Transport, ER	1	-1000	1000	0	2
r1762	NAD transport into ER	nad[c] <=> nad[r]		Transport, ER	1	-1000	1000	0	2
r1763	NADPH transport into ER	nadph[c] <=> nadph[r]		Transport, ER	1	-1000	1000	0	2
r1764	NADP transport into ER	nadp[c] <=> nadp[r]		Transport, ER	1	-1000	1000	0	2
r1765	D-glucosaminylphosphatidylinositol flipping to ER	gpail_pp[c] <=> gpail_pp[r]		Transport, ER	1	0	1000	0	2
r1766	Diacylglycerol transport into ER	12dgr_SC[c] <=> 12dgr_SC[r]		Transport, ER	1	-1000	1000	0	2
r1767	Phosphatidylethanolamine transport into ER	pe_SC[c] <=> pe_SC[r]		Transport, ER	1	-1000	1000	0	2
r1768	Phosphatidate transport into ER	pa_SC[c] <=> pa_SC[r]		Transport, ER	1	-1000	1000	0	2
r1769	Dolichol transport, ER	dolichol[c] <=> dolichol[r]		Transport, ER	1	-1000	1000	0	2
r1770	dolichol phosphate endoplasmic reticular transport via proton symport	h[c] + dolp[c] <=> dolp[r] + h[r]		Transport, ER	1	-1000	1000	0	2
r1771	mannan endoplasmic reticulum transport via diffusion	mannan[c] <=> mannan[r]		Transport, ER	1	-1000	1000	0	2
r1772	Pytosphingosine 1-phosphate transport into ER	psph1p[c] => psph1p[r]		Transport, ER	0	0	1000	0	2
r1773	sph1p transport	sph1p[c] => sph1p[r]		Transport, ER	0	0	1000	0	2
r1774	Ergosterol transport, ER	ergst[r] <=> ergst[c]		Transport, ER	1	-1000	1000	0	2
r1775	Ergosta-5,6,22,24,(28)-tetraen-3beta-ol endoplamic reticular transport	ergtetrol[c] <=> ergtetrol[r]		Transport, ER	1	-1000	1000	0	2
r1776	H2O endoplasmic reticulum transport	h2o[c] <=> h2o[r]		Transport, ER	1	-1000	1000	0	2
r1777	O2 transport, endoplasmic reticulum	o2[c] <=> o2[r]		Transport, ER	1	-1000	1000	0	2
r1778	Squalene-2,3-epoxide endoplamic reticular transport	Ssq23epx[r] <=> Ssq23epx[c]		Transport, ER	1	-1000	1000	0	2
r1779	squalene endoplamic reticular transport	sql[c] <=> sql[r]		Transport, ER	1	-1000	1000	0	2
r1780	COA transporter, endoplasmic reticulum	coa[r] <=> coa[c]		Transport, ER	1	-1000	1000	0	2
r1781	Palmitoyl-CoA transport	pmtcoa[c] <=> pmtcoa[r]		Transport, ER	1	-1000	1000	0	2		[n5] Csala et al. 2007
r1782	Acetate transport into ER	ac[r] <=> ac[c]		Transport, ER	1	-1000	1000	0	2
r1783	phosphate ER transport via symport	pi[r] + h[r] <=> h[c] + pi[c]		Transport, ER	1	-1000	1000	0	2
r1784	ATP transport into ER via diffusion	atp[c] <=> atp[r]		Transport, ER	1	-1000	1000	0	2
r1785	ADP transport into ER via diffusion	adp[c] <=> adp[r]		Transport, ER	1	-1000	1000	0	2
r1786	Phosphatidylinositol transport into ER	ptd1ino_SC[r] <=> ptd1ino_SC[c]		Transport, ER	1	-1000	1000	0	2
r1787	CDP tranport into peroxisomes via diffusion	cdp[r] <=> cdp[c]		Transport, ER	1	-1000	1000	0	2
r1788	UDP-D-glucose transport to ER	udpg[c] <=> udpg[r]		Transport, ER	1	-1000	1000	0	2
r1789	CTP transport into ER via diffusion	ctp[c] <=> ctp[r]		Transport, ER	1	-1000	1000	0	2
r1790	ADP-ATP ER transport	atp[c] + adp[r] <=> adp[c] + atp[r]		Transport, ER	1	-1000	1000	0	2
r1791	GDP-D-Mannose transport into ER	gdpmann[c] <=> gdpmann[r]		Transport, ER	1	-1000	1000	0	2
r1792	h2o2 transport (diffusion)	h2o2[r] <=> h2o2[c]		Transport, ER	1	-1000	1000	0	2
r1793	L-Cystine ER transport	Lcystin[r] <=> Lcystin[c]		Transport, ER	1	-1000	1000	0	2
r1794	UMP transport	ump[r] => ump[c]		Transport, ER	0	0	1000	0	2
r1795	H+ transport to ER	h[c] <=> h[r]		Transport, ER	1	-1000	1000	0	2
r1796	4-aminobutyrate reversible transport in via proton symport	4abut[e] + h[e] <=> 4abut[c] + h[c]	PAS_chr2-1_0129 or PAS_chr3_0511	Transport, Extracellular	1	-1000	1000	0	2
r1797	acetate transporter	ac[e] <=> ac[c]	PAS_chr1-1_0418	Transport, Extracellular	1	-1000	1000	0	2
r1798	acetate reversible transport via proton symport	ac[e] + h[e] <=> ac[c] + h[c]	PAS_chr3_0606	Transport, Extracellular	1	-1000	1000	0	2
r1799	adenine transport in via proton symport	ade[e] + h[e] => ade[c] + h[c]	PAS_chr1-3_0153 or PAS_chr4_0514	Transport, Extracellular	0	0	1000	0	2
r1800	adenosine transport in via proton symport	adn[e] + h[e] => adn[c] + h[c]	PAS_chr2-1_0257	Transport, Extracellular	0	0	1000	0	2
r1801	allantoate irreversible uniport	alltt[e] => alltt[c]	PAS_chr1-1_0287	Transport, Extracellular	0	0	1000	0	2
r1802	allantoin irreversible uniport	alltn[e] => alltn[c]	PAS_chr3_0022	Transport, Extracellular	0	0	1000	0	2
r1803	ammonia reversible transport	nh4[e] <=> nh4[c]	PAS_chr1-4_0394 or PAS_chr2-2_0391	Transport, Extracellular	1	-1000	1000	0	2
r1804	ammonia transport (efflux, cytosol to extracellular)	nh4[c] => nh4[e]	PAS_chr1-1_0158	Transport, Extracellular	0	0	1000	0	2
r1805	ATPase, cytosolic	atp[c] + h2o[c] => adp[c] + h[e] + pi[c]	PAS_chr1-1_0002	Transport, Extracellular	0	0	1000	0	2	3.6.3.6
r1806	Biotin uptake	btn[e] + h[e] => btn[c] + h[c]	PAS_c034_0024	Transport, Extracellular	0	0	1000	0	2
r1807	choline transport via proton symport	chol[e] + h[e] => chol[c] + h[c]	PAS_chr3_0511	Transport, Extracellular	0	0	1000	0	2
r1808	cytidine transport in via proton symport	cytd[e] + h[e] => cytd[c] + h[c]	PAS_chr2-1_0257	Transport, Extracellular	0	0	1000	0	2
r1809	cytosine transport in via proton symport	csn[e] + h[e] => csn[c] + h[c]	PAS_chr1-3_0153 or PAS_chr4_0514	Transport, Extracellular	0	0	1000	0	2
r1810	D-fructose transport in via proton symport	fru[e] + h[e] => fru[c] + h[c]	PAS_chr1-4_0570	Transport, Extracellular	0	0	1000	0	2
r1811	D-galactose transport in via proton symport	gal[e] + h[e] => gal[c] + h[c]	PAS_chr1-4_0570 or PAS_chr1-1_0028	Transport, Extracellular	0	0	1000	0	2
r1812	D-lactate transport via proton symport	h[e] + lac-D[e] <=> h[c] + lac-D[c]	PAS_chr3_0440	Transport, Extracellular	1	-1000	1000	0	2
r1813	D-mannose transport in via proton symport	h[e] + man[e] => h[c] + man[c]	PAS_chr1-4_0570	Transport, Extracellular	0	0	1000	0	2
r1814	episterol reversible transport	epist[e] <=> epist[c]	PAS_chr2-1_0280	Transport, Extracellular	1	-1000	1000	0	2
r1815	ergosterol reversible transport	ergst[e] <=> ergst[c]	PAS_chr2-1_0280	Transport, Extracellular	1	-1000	1000	0	2
r1816	fecosterol reversible transport	fecost[e] <=> fecost[c]	PAS_chr2-1_0280	Transport, Extracellular	1	-1000	1000	0	2
r1817	glutathione transport	gthrd[e] => gthrd[c]	PAS_chr4_0005	Transport, Extracellular	0	0	1000	0	2
r1818	glycero-3-phospho-1-inositol transport (extracellular to cytosol)	g3pi[e] <=> g3pi[c]	PAS_chr3_0141	Transport, Extracellular	1	-1000	1000	0	2
r1819	glycero-3-phosphocholine transport (extracellular to cytosol)	g3pc[e] <=> g3pc[c]	PAS_chr3_0141	Transport, Extracellular	1	-1000	1000	0	2
r1820	glycerol transport via channel	glyc[e] <=> glyc[c]	PAS_chr4_0784 or PAS_chr3_1099 or PAS_chr4_0269	Transport, Extracellular	1	-1000	1000	0	2
r1821	glycerol transport via symport	glyc[e] + h[e] => glyc[c] + h[c]	PAS_chr1-1_0069	Transport, Extracellular	0	0	1000	0	2
r1822	glycine reversible transport via proton symport	gly[e] + h[e] <=> gly[c] + h[c]	PAS_chr4_0287 or PAS_chr1-4_0479 or PAS_chr2-1_0129 or PAS_chr1-1_0030 or PAS_chr2-1_0659	Transport, Extracellular	1	-1000	1000	0	2
r1823	guanine reversible transport via proton symport	gua[e] + h[e] <=> gua[c] + h[c]	PAS_chr1-3_0153 or PAS_chr4_0514	Transport, Extracellular	1	-1000	1000	0	2
r1824	H2O transport via diffusion	h2o[c] <=> h2o[e]	PAS_chr3_0763	Transport, Extracellular	1	-1000	1000	0	2
r1825	inositol transport in via proton symport	h[e] + inost[e] => h[c] + inost[c]	PAS_chr2-1_0489	Transport, Extracellular	0	0	1000	0	2
r1826	iron (II) transport	fe2[e] => fe2[c]	PAS_chr2-2_0009 or PAS_chr4_0008	Transport, Extracellular	0	0	1000	0	2
r1827	L-alanine reversible transport via proton symport	ala-L[e] + h[e] <=> ala-L[c] + h[c]	PAS_chr4_0287 or PAS_chr1-4_0479 or PAS_chr2-1_0129 or PAS_chr1-1_0030 or PAS_chr2-1_0649	Transport, Extracellular	1	-1000	1000	0	2
r1828	lanosterol reversible transport	lanost[e] <=> lanost[c]	PAS_chr2-1_0280	Transport, Extracellular	1	-1000	1000	0	2
r1829	L-arganine reversible transport via proton symport	arg-L[e] + h[e] <=> arg-L[c] + h[c]	PAS_chr1-4_0601 or PAS_chr1-1_0030	Transport, Extracellular	1	-1000	1000	0	2
r1830	L-asparagine reversible transport via proton symport	asn-L[e] + h[e] <=> asn-L[c] + h[c]	PAS_chr4_0287 or PAS_chr1-4_0479 or PAS_chr1-1_0203 or PAS_chr1-1_0030	Transport, Extracellular	1	-1000	1000	0	2
r1831	L-aspartate reversible transport via proton symport	asp-L[e] + h[e] <=> asp-L[c] + h[c]	PAS_chr4_0287 or PAS_chr1-4_0601 or PAS_chr1-1_0030	Transport, Extracellular	1	-1000	1000	0	2
r1832	L-carnitine reversible transport	crn[e] <=> crn[c]	PAS_chr2-1_0049	Transport, Extracellular	1	-1000	1000	0	2
r1833	L-cysteine reversible transport via proton symport	cys-L[e] + h[e] <=> cys-L[c] + h[c]	PAS_chr1-4_0479 or PAS_chr1-1_0203 or PAS_chr1-1_0030	Transport, Extracellular	1	-1000	1000	0	2
r1834	L-glutamate transport via proton symport, reversible	glu-L[e] + h[e] <=> glu-L[c] + h[c]	PAS_chr4_0287 or PAS_chr1-4_0479 or PAS_chr1-4_0601 or PAS_chr1-1_0030 or PAS_chr1-1_0028	Transport, Extracellular	1	-1000	1000	0	2
r1835	L-glutamine reversible transport via proton symport	gln-L[e] + h[e] <=> gln-L[c] + h[c]	PAS_chr4_0287 or PAS_chr1-4_0479 or PAS_chr1-1_0203 or PAS_chr1-1_0030	Transport, Extracellular	1	-1000	1000	0	2
r1836	L-histidine reversible transport via proton symport	h[e] + his-L[e] <=> h[c] + his-L[c]	PAS_chr1-4_0479 or PAS_chr1-1_0203 or PAS_chr1-1_0030	Transport, Extracellular	1	-1000	1000	0	2
r1837	L-isoleucine reversible transport via proton symport	h[e] + ile-L[e] <=> h[c] + ile-L[c]	PAS_chr1-4_0479 or PAS_chr1-1_0030	Transport, Extracellular	1	-1000	1000	0	2
r1838	L-lactate reversible transport via proton symport	h[e] + lac-L[e] <=> h[c] + lac-L[c]	PAS_chr3_0440	Transport, Extracellular	1	-1000	1000	0	2
r1839	L-leucine reversible transport via proton symport	h[e] + leu-L[e] <=> h[c] + leu-L[c]	PAS_chr1-4_0479 or PAS_chr1-1_0203 or PAS_chr1-1_0030	Transport, Extracellular	1	-1000	1000	0	2
r1840	L-lysine reversible transport via proton symport	h[e] + lys-L[e] <=> h[c] + lys-L[c]	PAS_chr1-1_0030 or PAS_chr1-1_0341	Transport, Extracellular	1	-1000	1000	0	2
r1841	L-methionine reversible transport via proton symport	h[e] + met-L[e] <=> h[c] + met-L[c]	PAS_chr2-1_0351 or PAS_chr1-1_0221 or PAS_chr1-4_0479 or PAS_chr1-1_0203 or PAS_chr1-1_0030 or PAS_chr3_0018 or PAS_chr4_0111	Transport, Extracellular	1	-1000	1000	0	2
r1842	L-phenylalanine reversible transport via proton symport	h[e] + phe-L[e] <=> h[c] + phe-L[c]	PAS_chr1-4_0479 or PAS_chr1-1_0030	Transport, Extracellular	1	-1000	1000	0	2
r1843	L-proline reversible transport via proton symport	h[e] + pro-L[e] <=> h[c] + pro-L[c]	PAS_chr2-1_0129 or PAS_chr1-1_0030	Transport, Extracellular	1	-1000	1000	0	2
r1844	L-serine reversible transport via proton symport	h[e] + ser-L[e] <=> h[c] + ser-L[c]	PAS_chr4_0287 or PAS_chr1-4_0479 or PAS_chr1-1_0203 or PAS_chr1-4_0601 or PAS_chr1-1_0030	Transport, Extracellular	1	-1000	1000	0	2
r1845	L-threonine reversible transport via proton symport	h[e] + thr-L[e] <=> h[c] + thr-L[c]	PAS_chr1-4_0479 or PAS_chr1-1_0203 or PAS_chr1-1_0030	Transport, Extracellular	1	-1000	1000	0	2
r1846	L-tryptophan reversible transport via proton symport	h[e] + trp-L[e] <=> h[c] + trp-L[c]	PAS_chr1-4_0479 or PAS_chr1-1_0030	Transport, Extracellular	1	-1000	1000	0	2
r1847	L-tyrosine reversible transport via proton symport	h[e] + tyr-L[e] <=> h[c] + tyr-L[c]	PAS_chr1-4_0479 or PAS_chr1-1_0030	Transport, Extracellular	1	-1000	1000	0	2
r1848	L-valine reversible transport via proton symport	h[e] + val-L[e] <=> h[c] + val-L[c]	PAS_chr1-4_0479 or PAS_chr1-1_0030	Transport, Extracellular	1	-1000	1000	0	2
r1849	alpha-ketoglutarate/malate transporter	akg[c] + mal-L[e] <=> akg[e] + mal-L[c]	PAS_chr3_0040	Transport, Extracellular	1	-1000	1000	0	2
r1850	maltose transport in via proton symport	h[e] + malt[e] => h[c] + malt[c]	PAS_chr4_0011	Transport, Extracellular	0	0	1000	0	2
r1851	N,N-bisformyl-dityrosine transport (extracellular)	Nbfortyr[c] => Nbfortyr[e]	PAS_chr2-2_0065	Transport, Extracellular	0	0	1000	0	2
r1852	Nicotinic acid transport	nac[e] <=> nac[c]	PAS_chr1-1_0354	Transport, Extracellular	1	-1000	1000	0	2
r1853	orntithine reversible transport in via proton symport	h[e] + orn[e] <=> h[c] + orn[c]	PAS_chr1-1_0030 or PAS_chr1-4_0601	Transport, Extracellular	1	-1000	1000	0	2
r1854	Pantothenate reversible transport via proton symport	h[e] + pnto-R[e] <=> h[c] + pnto-R[c]	PAS_c034_0024	Transport, Extracellular	1	-1000	1000	0	2
r1855	phosphate reversible transport via symport	h[e] + pi[e] <=> h[c] + pi[c]	PAS_chr3_0495 or PAS_chr4_0337 or PAS_chr2-1_0235	Transport, Extracellular	1	-1000	1000	0	2
r1856	putrescine excretion (cytosol to extracellular)	ptrc[c] => ptrc[e]	PAS_chr2-2_0101	Transport, Extracellular	0	0	1000	0	2
r1857	putrescine transport in via proton antiport, irreversible	h[c] + ptrc[e] => h[e] + ptrc[c]	PAS_chr1-4_0194 or PAS_chr4_0836	Transport, Extracellular	0	0	1000	0	2
r1858	pyruvate transport in via proton symport	h[e] + pyr[e] => h[c] + pyr[c]	PAS_chr3_0440	Transport, Extracellular	0	0	1000	0	2
r1859	S-adenosyl-L-methionine secretion	amet[c] => amet[e]	PAS_chr1-1_0203	Transport, Extracellular	0	0	1000	0	2
r1860	S-adenosyl-L-methionine transport in via proton symport	amet[e] + h[e] => amet[c] + h[c]	PAS_chr1-1_0203	Transport, Extracellular	0	0	1000	0	2
r1861	S-methylmethionine permease	h[e] + mmet[e] => h[c] + mmet[c]	PAS_chr1-1_0203	Transport, Extracellular	0	0	1000	0	2
r1862	sodium proton antiporter (H:NA is 1:1)	h[e] + na1[c] <=> h[c] + na1[e]	PAS_chr3_0409	Transport, Extracellular	1	-1000	1000	0	2
r1863	spermidine excretion (cytosol to extracellular)	spmd[c] => spmd[e]	PAS_chr2-2_0101	Transport, Extracellular	0	0	1000	0	2
r1864	spermidine transport in via proton antiport	h[c] + spmd[e] => h[e] + spmd[c]	PAS_chr1-4_0194 or PAS_chr4_0836	Transport, Extracellular	0	0	1000	0	2
r1865	spermine transport via proton antiport irreversible	h[c] + sprm[e] => h[e] + sprm[c]	PAS_chr1-4_0194 or PAS_chr4_0836 or PAS_chr1-4_0090	Transport, Extracellular	0	0	1000	0	2
r1866	sulfate irreversible uniport	so4[e] => so4[c]	PAS_chr1-1_0266 or PAS_chr3_0489	Transport, Extracellular	0	0	1000	0	2
r1867	sulfite transport (efflux, cytosol to extracellular)	so3[c] => so3[e]	PAS_chr2-2_0276	Transport, Extracellular	0	0	1000	0	2
r1868	Thiamine transport in via proton symport	h[e] + thm[e] => h[c] + thm[c]	PAS_chr3_0649	Transport, Extracellular	0	0	1000	0	2
r1869	uracil transport in via proton symport	h[e] + ura[e] => h[c] + ura[c]	PAS_chr3_0022	Transport, Extracellular	0	0	1000	0	2
r1870	urea reversible transport via proton symport (2 H+)	2 h[e] + urea[e] <=> 2 h[c] + urea[c]	PAS_chr2-1_0055	Transport, Extracellular	1	-1000	1000	0	2
r1871	uridine transport in via proton symport	h[e] + uri[e] => h[c] + uri[c]	PAS_chr2-1_0257 or PAS_chr3_0022	Transport, Extracellular	0	0	1000	0	2
r1872	zymosterol reversible transport	zymst[e] <=> zymst[c]	PAS_chr2-1_0280	Transport, Extracellular	1	-1000	1000	0	2
r1873	Uptake of Thiamin triphosphate	thmtp[c] => thmtp[e]	NA	Transport, Extracellular	0	0	1000	0	2
r1874	uptake of Indole-3-acetonitrile	ind3acnl[e] => ind3acnl[c]	NA	Transport, Extracellular	0	0	1000	0	2
r1875	secretion of Hexadecanal	hxdcal[c] => hxdcal[e]	NA	Transport, Extracellular	0	0	1000	0	2
r1876	secretion of D-erythro-Ascorbate	ertascb-D[c] => ertascb-D[e]	NA	Transport, Extracellular	0	0	1000	0	2
r1877	secretion of Propanoate	ppa[c] => ppa[e]	NA	Transport, Extracellular	0	0	1000	0	2
r1878	2-Hydroxy-hexadecanal transport	2hhxdal[c] => 2hhxdal[e]	NA	Transport, Extracellular	0	0	1000	0	2
r1879	Biotinyl-5'-AMP transport	btamp[c] => btamp[e]	NA	Transport, Extracellular	0	0	1000	0	2
r1880	Deoxyribose transport	drib[c] => drib[e]	NA	Transport, Extracellular	0	0	1000	0	2
r1881	Tetrahydrofolyl-[Glu](2) transport	thfglu[c] => thfglu[e]	NA	Transport, Extracellular	0	0	1000	0	2
r1882	Cys-Gly transport	cgly[c] => cgly[e]	NA	Transport, Extracellular	0	0	1000	0	2
r1883	5-L-Glutamyl-L-alanine transport	gluala[c] => gluala[e]	NA	Transport, Extracellular	0	0	1000	0	2
r1884	Siroheme transport	sheme[c] => sheme[e]	NA	Transport, Extracellular	0	0	1000	0	2
r1885	Dolichol transport	dolichol[c] => dolichol[e]	NA	Transport, Extracellular	0	0	1000	0	2
r1886	Hexadecenal transport	hxdal[c] => hxdal[e]	NA	Transport, Extracellular	0	0	1000	0	2
r1887	P1-(5'-adenosyl),P4-(5'-guanosyl) tetraphosphate transport	ap4g[c] => ap4g[e]	NA	Transport, Extracellular	0	0	1000	0	2
r1888	P1,P4-Bis(5'-guanosyl) tetraphosphate transport	gp4g[c] => gp4g[e]	NA	Transport, Extracellular	0	0	1000	0	2
r1889	Pseudouridine 5'-phosphate transport	psd5p[c] => psd5p[e]	NA	Transport, Extracellular	0	0	1000	0	2
r1890	ergosterol 3-beta-D-glucoside transport	ergst3glc[c] => ergst3glc[e]	NA	Transport, Extracellular	0	0	1000	0	2
r1891	Aminoacetaldehyde transport	aacald[c] => aacald[e]	NA	Transport, Extracellular	0	0	1000	0	2
r1892	Beta-D-Mannosyldiacetylchitobiosyldiphosphodolichol transport	macchitppdol[e] => macchitppdol[c]	NA	Transport, Extracellular	0	0	1000	0	2
r1893	Heme A transport	hemeA[c] => hemeA[e]	NA	Transport, Extracellular	0	0	1000	0	2
r1894	Mannose-(inositol-P)2 transport	man2mi1p-D[c] => man2mi1p-D[e]	NA	Transport, Extracellular	0	0	1000	0	2
r1895	mannose-1D-myo-Inositol 1-phosphate transport	manmi1p-D[c] => manmi1p-D[e]	NA	Transport, Extracellular	0	0	1000	0	2
r1896	4-Hydroxy-L-threonine transport	4hthr[c] => 4hthr[e]	NA	Transport, Extracellular	0	0	1000	0	2
r1897	1-Methylnicotinamide transport	1mncam[c] => 1mncam[e]	NA	Transport, Extracellular	0	0	1000	0	2
r1898	3-isopropylmalate-methyl-ester transport	3ipmmest[c] => 3ipmmest[e]	NA	Transport, Extracellular	0	0	1000	0	2
r1899	Ceramide-2' (Sphinganine:n-C24:0OH) transport	cer2'_24[c] <=> cer2'_24[e]	NA	Transport, Extracellular	1	-1000	1000	0	2
r1900	Ceramide-2' (Sphinganine:n-C26:0OH) transport	cer2'_26[c] <=> cer2'_26[e]	NA	Transport, Extracellular	1	-1000	1000	0	2
r1901	N(pai)-Methyl-L-histidine transport	NPmehis[c] <=> NPmehis[e]	NA	Transport, Extracellular	1	-1000	1000	0	2
r1902	(alpha-D-Mannosyl)4-beta-D-mannosyl-diacetylchitobiosyldiphosphodolichol transport	m4macchitppdol[c] <=> m4macchitppdol[e]	NA	Transport, Extracellular	1	-1000	1000	0	2
r1903	Chitosan transport	chitos[c] <=> chitos[e]	NA	Transport, Extracellular	1	-1000	1000	0	2
r1904	(1,4-alpha-D-Glucosyl)n transport	14glun[c] <=> 14glun[e]	NA	Transport, Extracellular	1	-1000	1000	0	2
r1905	1,6-beta-D-Glucan transport	16BDglcn[c] <=> 16BDglcn[e]	NA	Transport, Extracellular	1	-1000	1000	0	2
r1906	biomass transport	biomass[c] =>	NA	Transport, Extracellular	0	0	1000	0	2
r1907	2-hydroxybutyrate cotransport with proton	h[e] + 2hb[e] <=> h[c] + 2hb[c]		Transport, Extracellular	1	-1000	1000	0	2
r1908	8-Amino-7-oxononanoate reversible transport via proton symport	h[e] + 8aonn[e] <=> h[c] + 8aonn[c]		Transport, Extracellular	1	-1000	1000	0	2
r1909	D-arabinose reversible transport	arab-D[e] <=> arab-D[c]		Transport, Extracellular	1	-1000	1000	0	2
r1910	7,8-Diaminononanoate reversible transport via proton symport	h[e] + dann[e] <=> h[c] + dann[c]		Transport, Extracellular	1	-1000	1000	0	2
r1911	potassium transport in via proton symport	h[e] + k[e] <=> h[c] + k[c]		Transport, Extracellular	1	-1000	1000	0	2
r1912	melibiose transport in via symport	h[e] + melib[e] => h[c] + melib[c]		Transport, Extracellular	0	0	1000	0	2
r1913	sucrose transport in via proton symport	h[e] + sucr[e] => h[c] + sucr[c]		Transport, Extracellular	0	0	1000	0	2
r1914	2-methylbutyl transport (extracellular)	2mbac[c] => 2mbac[e]		Transport, Extracellular	0	0	1000	0	2
r1915	Acetyl-CoA:alcohol O-acetyltransferase	aces[c] => aces[e]		Transport, Extracellular	0	0	1000	0	2
r1916	Isoamyl acetate transport	iamac[c] => iamac[e]		Transport, Extracellular	0	0	1000	0	2
r1917	isobutyl acetate transport	ibutac[c] => ibutac[e]		Transport, Extracellular	0	0	1000	0	2
r1918	Phenethyl acetate transport	pheac[c] => pheac[e]		Transport, Extracellular	0	0	1000	0	2
r1919	Taurine transport	taur[c] <=> taur[e]		Transport, Extracellular	1	-1000	1000	0	2
r1920	sulfur diffusion	s[e] => s[c]		Transport, Extracellular	0	0	1000	0	2
r1921	Urea transport via facilitate diffusion	urea[c] <=> urea[e]	PAS_chr2-1_0055 or PAS_chr3_0024 or PAS_chr3_0282 or PAS_chr4_0439	Transport, Extracellular	1	0	1000	0	2
r1922	Nitrate permease	no3[e] => no3[c]		Transport, Extracellular	0	0	1000	0	2
r1923	acp permease	ACP[e] => ACP[c]		Transport, Extracellular	0	0	1000	0	2
r1924	chitin permease	chitin[e] <=> chitin[c]		Transport, Extracellular	1	-1000	1000	0	2
r1925	Chitosan permease	chitos[e] <=> chitos[c]		Transport, Extracellular	1	-1000	1000	0	2
r1926	(R)-Lactate permease	lac-D[e] <=> lac-D[c]	PAS_chr3_0440	Transport, Extracellular	1	-1000	1000	0	2
r1927	(S)-Lactate permease	lac-L[e] <=> lac-L[c]	PAS_chr3_0440	Transport, Extracellular	1	-1000	1000	0	2
r1928	D-arabinitol transport via passive diffusion	abt-D[c] <=> abt-D[e]		Transport, Extracellular	1	-1000	1000	0	2
r1929	FAB transport	fab[c] => fab[e]		Transport, Extracellular	0	0	1000	0	2
r1930	ROL transport	rol[c] => rol[e]		Transport, Extracellular	0	0	1000	0	2
r1931	L-rhamnose transport	rmn[e] <=> rmn[c]		Transport, Extracellular	1	-1000	1000	0	2
r1932	m7masnB transport from endoplasmic reticulum to Golgi apparatus	m7masnB[r] <=> m7masnB[g]		Transport, Golgi Apparatus	1	-1000	1000	0	2
r1933	O-linked mannosyl transport, Golgi	manserthr[r] <=> manserthr[g]		Transport, Golgi Apparatus	1	-1000	1000	0	2
r1934	Chitin transport, Golgi	chitin[g] <=> chitin[c]		Transport, Golgi Apparatus	1	-1000	1000	0	2
r1935	Mannan transport into Golgi	mannan[c] <=> mannan[g]		Transport, Golgi Apparatus	1	-1000	1000	0	2
r1936	GDP intracellular transport	gdp[g] <=> gdp[c]		Transport, Golgi Apparatus	1	-1000	1000	0	2
r1937	GDP-mannose antiport	gmp[g] + gdpmann[c] => gmp[c] + gdpmann[g]	PAS_chr3_0916	Transport, Golgi Apparatus	0	0	1000	0	2
r1938	UDPgalactose transport (Golgi apparatus)	udpgal[c] => udpgal[g]	PAS_chr2-1_0692	Transport, Golgi Apparatus	0	0	1000	0	2
r1939	Orthophosphate golgi transport	h[c] + pi[c] <=> pi[g] + h[g]		Transport, Golgi Apparatus	1	-1000	1000	0	2
r1940	ADP-ATP golgi transport	atp[c] + adp[g] + h[g] <=> h[c] + adp[c] + atp[g]		Transport, Golgi Apparatus	1	-1000	1000	0	2
r1941	CO2 Golgi transport	co2[c] <=> co2[g]		Transport, Golgi Apparatus	1	-1000	1000	0	2
r1942	phosphatidylethanolamine Golgi transport, yeast-specific	pe_SC[c] <=> pe_SC[g]		Transport, Golgi Apparatus	1	-1000	1000	0	2
r1943	phosphatidylserine Golgi transport, yeast-specific	ps_SC[c] <=> ps_SC[g]		Transport, Golgi Apparatus	1	-1000	1000	0	2
r1944	Water transport into golgi	h2o[c] <=> h2o[g]		Transport, Golgi Apparatus	1	-1000	1000	0	2
r1945	Average fatty acyl-CoA transport into mitochondria	faRcoa[c] <=> faRcoa[m]		Transport, Mitochondrial	1	-1000	1000	0	2
r1946	Average fatty acid transport into mitochondria	fatty[c] <=> fatty[m]		Transport, Mitochondrial	1	-1000	1000	0	2
r1947	Cardiolipin transport to cytosol for phospholipid composition	clpn_SC[m] <=> clpn_SC[c]		Transport, Mitochondrial	1	-1000	1000	0	2
r1948	3-Carboxy-4-methyl-2-oxopentanoate transport, diffusion, mitochondrial	3c4mop[c] <=> 3c4mop[m]		Transport, Mitochondrial	1	-1000	1000	0	2
r1949	4-aminobutanal mitochondrial transport via diffusion	4abutn[c] <=> 4abutn[m]		Transport, Mitochondrial	1	-1000	1000	0	2
r1950	4-aminobutanoate mitochondrial transport via diffusion	4abut[c] <=> 4abut[m]		Transport, Mitochondrial	1	-1000	1000	0	2
r1951	4-hydroxy-2-oxoglutarate mitochondrial transport via diffusion	4h2oglt[c] <=> 4h2oglt[m]		Transport, Mitochondrial	1	-1000	1000	0	2
r1952	trans-4-hydroxy-L-proline mitochondrial transport via diffusion	4hpro-LT[c] <=> 4hpro-LT[m]		Transport, Mitochondrial	1	-1000	1000	0	2
r1953	adenine reversible transport, mitochondria	ade[c] <=> ade[m]		Transport, Mitochondrial	1	-1000	1000	0	2
r1954	arginine mitochondrial transport via proton symport	arg-L[c] <=> arg-L[m]		Transport, Mitochondrial	1	0	1000	0	2
r1955	L-erythro-4-hydroxyglutamate mitochondrial transport via diffusion	e4hglu[c] <=> e4hglu[m]		Transport, Mitochondrial	1	-1000	1000	0	2
r1956	D-erythrose 4-phosphate mtiochondrial transport via diffusion	e4p[c] <=> e4p[m]		Transport, Mitochondrial	1	-1000	1000	0	2
r1957	guanosine facilated transport in mitochondria	gsn[c] <=> gsn[m]		Transport, Mitochondrial	1	0	1000	0	2
r1958	guanine mitochondrial transport via diffusion	gua[c] <=> gua[m]		Transport, Mitochondrial	1	-1000	1000	0	2
r1959	indole-3-acetate mitochondrial transport via diffusion	ind3ac[c] <=> ind3ac[m]		Transport, Mitochondrial	1	-1000	1000	0	2
r1960	L-lactate transport, mitochondrial	lac-L[c] <=> lac-L[m]		Transport, Mitochondrial	1	0	1000	0	2
r1961	Lysine mitochondrial transport via proton symport	lys-L[c] <=> lys-L[m]		Transport, Mitochondrial	1	0	1000	0	2
r1962	histidine mitochondrial transport via proton symport	his-L[c] <=> his-L[m]		Transport, Mitochondrial	1	0	1000	0	2
r1963	NMN mitochondrial transport via proton symport	nmn[c] <=> nmn[m]		Transport, Mitochondrial	1	0	1000	0	2
r1964	panthetheine 4'-phosphate reversible mitochondrial transport	pan4p[c] <=> pan4p[m]		Transport, Mitochondrial	1	-1000	1000	0	2
r1965	Adenosine 3',5'-bisphosphate mitochondrial transport	pap[c] <=> pap[m]		Transport, Mitochondrial	1	-1000	1000	0	2
r1966	Phenylalanine mitochondrial transport via proton symport	phe-L[m] <=> phe-L[c]		Transport, Mitochondrial	1	-1000	1000	0	2
r1967	PRPP reversible transport, mitochondrial	prpp[c] <=> prpp[m]		Transport, Mitochondrial	1	-1000	1000	0	2
r1968	Quinolinate reversible mitochondrial transport	quln[c] <=> quln[m]		Transport, Mitochondrial	1	-1000	1000	0	2
r1969	Riboflavin reversible mitochondrial transport	ribflv[c] <=> ribflv[m]		Transport, Mitochondrial	1	0	1000	0	2
r1970	tryptophan mitochondrial transport via proton symport	trp-L[c] <=> trp-L[m]		Transport, Mitochondrial	1	0	1000	0	2
r1971	10-Formyltetrahydrofolate mitochondrial transport via diffusion	10fthf[c] <=> 10fthf[m]		Transport, Mitochondrial	1	-1000	1000	0	2
r1972	2-oxoadipate shuttle (cytosol/mitochondria)	akg[c] + 2oxoadp[m] <=> akg[m] + 2oxoadp[c]	PAS_chr3_0040	Transport, Mitochondrial	1	-1000	1000	0	2
r1973	5-Methyltetrahydrofolate mitochondrial transport via diffusion	5mthf[c] <=> 5mthf[m]		Transport, Mitochondrial	1	-1000	1000	0	2
r1974	L-glutamine transport via electroneutral transporter	gln-L[c] <=> gln-L[m]	PAS_chr3_0434	Transport, Mitochondrial	1	-1000	1000	0	2
r1975	glycine passive transport to mitochondria	gly[c] <=> gly[m]	PAS_chr3_0434	Transport, Mitochondrial	1	-1000	1000	0	2
r1976	Propionate transport, diffusion	ppa[c] <=> ppa[m]		Transport, Mitochondrial	1	-1000	1000	0	2
r1977	5,6,7,8-Tetrahydrofolate transport, diffusion, mitochondrial	thf[c] <=> thf[m]		Transport, Mitochondrial	1	-1000	1000	0	2
r1978	Valine reversible mitochondrial transport	val-L[c] <=> val-L[m]	PAS_chr3_0434	Transport, Mitochondrial	1	0	1000	0	2
r1979	L-asparagine transport, mitochondrial	asn-L[c] <=> asn-L[m]	PAS_chr3_0434	Transport, Mitochondrial	1	-1000	1000	0	2
r1980	Glutathione disulfide Mitochondrial permease	gthox[c] <=> gthox[m]		Transport, Mitochondrial	1	-1000	1000	0	2
r1981	h2s transport (diffusion)	h2s[m] <=> h2s[c]	PAS_chr1-1_0081	Transport, Mitochondrial	1	-1000	1000	0	2
r1982	Nicotinamine Mitochondrial permease	ncam[c] <=> ncam[m]		Transport, Mitochondrial	1	-1000	1000	0	2
r1983	O-acetyl-L-homoserine mitochondrial permease	achms[c] <=> achms[m]		Transport, Mitochondrial	1	-1000	1000	0	2
r1984	L-homoserine mitochondrial permease	hom-L[m] <=> hom-L[c]		Transport, Mitochondrial	1	-1000	1000	0	2
r1985	orotate mitochondrial permease	orot[c] <=> orot[m]		Transport, Mitochondrial	1	-1000	1000	0	2
r1986	L-methionine mitochondrial permease	met-L[c] <=> met-L[m]	PAS_chr3_0434	Transport, Mitochondrial	1	-1000	1000	0	2
r1987	L-tryptophan transport	trp-L[c] <=> trp-L[m]	PAS_chr3_0434	Transport, Mitochondrial	1	0	1000	0	2
r1988	L-tyrosine transport	tyr-L[c] <=> tyr-L[m]	PAS_chr3_0434	Transport, Mitochondrial	1	0	1000	0	2
r1989	L-cysteine mitochondrial permease	cys-L[c] <=> cys-L[m]	PAS_chr3_0434	Transport, Mitochondrial	1	-1000	1000	0	2
r1990	sulfur diffusion	s[c] <=> s[m]		Transport, Mitochondrial	1	-1000	1000	0	2
r1991	1-Pyrroline-5-carboxylate transport into mitochondria	1pyr5c[m] <=> 1pyr5c[c]		Transport, Mitochondrial	1	-1000	1000	0	2
r1992	4-Methyl-2-oxopentanoate transport into mitochondria	4mop[c] <=> 4mop[m]		Transport, Mitochondrial	1	-1000	1000	0	2
r1993	5,10-methenyltetrahydrofolate mitochondrial permease	methf[c] <=> methf[m]		Transport, Mitochondrial	1	0	1000	0	2
r1994	Glutathione transport into mitochondria	gthrd[m] <=> gthrd[c]		Transport, Mitochondrial	1	-1000	1000	0	2
r1995	O-acetyl-L-serine mitochondrial permease	acser[c] <=> acser[m]		Transport, Mitochondrial	1	-1000	1000	0	2
r1996	N2-acetyl-L-ornithine mitochondrial permease	acorn[c] <=> acorn[m]		Transport, Mitochondrial	1	0	1000	0	2
r1997	acetoacetate mitochondrial membrane diffusion	acac[c] <=> acac[m]		Transport, Mitochondrial	1	-1000	1000	0	2
r1998	Mitochondrial NAD+ transporter, involved in the transport of NAD+ into the mitochondria	nad[c] <=> nad[m]	PAS_chr2-1_0419 or PAS_chr3_0099	Transport, Mitochondrial	1	-1000	1000	0	2
r1999	malate/succinate mitochondrial shuttle	mal-L[c] + succ[m] <=> mal-L[m] + succ[c]	PAS_chr1-1_0401 or PAS_chr4_0877	Transport, Mitochondrial	1	-1000	1000	0	2
[truncated: 408 more rows]

## Sheet: Genes
Gene name	MIRIAM	Gene function
PAS_chr1-3_0016	uniprot:C4QUZ8	Multifunctional enzyme of the peroxisomal fatty acid beta-oxidation pathway
PAS_chr1-3_0023	uniprot:C4QV05	Allantoinase, converts allantoin to allantoate in the first step of allantoin degradation
PAS_chr1-3_0024	uniprot:C4QV06	Succinate semialdehyde dehydrogenase
PAS_chr1-3_0028	uniprot:C4QV10	Cytoplasmic inorganic pyrophosphatase (PPase)
PAS_chr1-3_0029	uniprot:C4QV11	Phosphoribosylanthranilate isomerase that catalyzes the third step in tryptophan biosynthesis
PAS_chr1-3_0033	uniprot:C4QV15	Nuclear SAM-dependent mono-and asymmetric arginine dimethylating methyltransferase
PAS_chr1-3_0052	uniprot:C4QV32	Biotin synthase, catalyzes the conversion of dethiobiotin to biotin
PAS_chr1-3_0054	uniprot:C4QV36	Phosphatase subunit of the trehalose-6-phosphate synthase/phosphatase complex
PAS_chr1-3_0066	uniprot:C4QV48	V-type proton ATPase subunit a
PAS_chr1-3_0070	uniprot:C4QV52	Mitochondrial inorganic pyrophosphatase
PAS_chr1-3_0078	uniprot:C4QV61	S-adenosyl-L-methionine uroporphyrinogen III transmethylase
PAS_chr1-3_0081	uniprot:C4QV64	Glycerol-3-phosphate/dihydroxyacetone phosphate dual substrate-specific sn-1 acyltransferase
PAS_chr1-3_0083	uniprot:C4QV66	DNA polymerase (EC 2.7.7.7)
PAS_chr1-3_0094	uniprot:C4QV80	Dihydrolipoyl transsuccinylase, component of the mitochondrial alpha-ketoglutarate dehydrogenase
PAS_chr1-3_0100	uniprot:C4QV87	Phosphatidylinositol-4-kinase that functions in the Pkc1p protein kinase pathway
PAS_chr1-3_0104	uniprot:C4QV90	Aconitase, required for the tricarboxylic acid (TCA) cycle and also independently required for mitoc
PAS_chr1-3_0117	uniprot:C4QVA4	Uncharacterized protein
PAS_chr1-3_0122	uniprot:C4QVA9	UDP-glucose pyrophosphorylase (UGPase), catalyses the reversible formation of UDP-Glc
PAS_chr1-3_0130	uniprot:C4QVB7	Pyrimidine nucleotidase
PAS_chr1-3_0138	uniprot:C4QVC5	Alpha-1,2-mannosyltransferase involved in O-and N-linked protein glycosylation
PAS_chr1-3_0153	uniprot:C4QVE0	Plasma membrane pyridoxine (Vitamin B6) transporter
PAS_chr1-3_0156	uniprot:C4QVE4	1-acyl-sn-glycerol-3-phosphate acyltransferase (EC 2.3.1.51)
PAS_chr1-3_0185	uniprot:C4QVH5	tRNA dimethylallyltransferase (EC 2.5.1.75)
PAS_chr1-3_0187	uniprot:C4QVH7	Mevalonate kinase, acts in the biosynthesis of isoprenoids and sterols, including ergosterol
PAS_chr1-3_0190	uniprot:C4QVI0	Uncharacterized protein
PAS_chr1-3_0191	uniprot:C4QVI1	GMP synthase, an enzyme that catalyzes the second step in the biosynthesis of GMP from IMP
PAS_chr1-3_0194	uniprot:C4QVI5	Heme A:farnesyltransferase
PAS_chr1-3_0195	uniprot:C4QVI6	Essential, non-ATPase regulatory subunit of the 26S proteasome
PAS_chr1-3_0206	uniprot:C4QVJ7	Permease of basic amino acids in the vacuolar membrane
PAS_chr1-3_0210	uniprot:C4QVK1	Uncharacterized protein
PAS_chr1-3_0211	uniprot:C4QVK2	Deoxyhypusine synthase, catalyzes formation of deoxyhypusine
PAS_chr1-3_0212	uniprot:C4QVK3	Lanosterol 14-alpha-demethylase
PAS_chr1-3_0218	uniprot:C4QVK8	Probable catalytic subunit of a mannosylinositol phosphorylceramide (MIPC) synthase
PAS_chr1-3_0220	uniprot:C4QVL0	NAD-dependent 5,10-methylenetetrahydrafolate dehydrogenase
PAS_chr1-3_0225	uniprot:C4QVL3	Catalytic subunit of 1,3-beta-D-glucan synthase
PAS_chr1-3_0226	uniprot:C4QVL4	1,3-beta-glucanosyltransferase (EC 2.4.1.-)
PAS_chr1-3_0235	uniprot:C4QVM4	Phosphatidylinositol 4,5-bisphosphate 5-phosphatase with a role in secretio
PAS_chr1-3_0238	uniprot:C4QVM7	Phosphatidylglycerolphosphate synthase, catalyzes the synthesis of phosphatidylglycerolphosphate
PAS_chr1-3_0239	uniprot:C4QVM8	DRAP deaminase, catalyzes the third step of the riboflavin biosynthesis pathway
PAS_chr1-3_0240	uniprot:C4QVM9	Flavin adenine dinucleotide (FAD) synthetase
PAS_chr1-3_0244	uniprot:C4QVN3	Cytoplasmic and mitochondrial histidine tRNA synthetase
PAS_chr1-3_0248	uniprot:C4QVN9	Uncharacterized protein
PAS_chr1-3_0250	uniprot:C4QVP1	Mitochondrial carrier protein involved in the accumulation of CoA in the mitochondrial matrix
PAS_chr1-3_0251	uniprot:C4QVP2	Mannosyltransferase of the cis-Golgi apparatus
PAS_chr1-3_0269	uniprot:C4QVR0	Proline oxidase, nuclear-encoded mitochondrial protein
PAS_chr1-3_0271	uniprot:C4QVR2	tRNA pseudouridine synthase (EC 5.4.99.-)
PAS_chr1-3_0273	uniprot:C4QVR5	Putative cysteine synthase, localized to the mitochondrial outer membrane
PAS_chr1-1_0002	uniprot:C4QVS9	Plasma membrane H+-ATPase, pumps protons out of the cell
PAS_chr1-1_0459	uniprot:C4QVT1	Dolichol-phosphate mannosyltransferase
PAS_chr1-1_0005	uniprot:C4QVT5	Inositol hexakisphosphate and inositol heptakisphosphate kinase
PAS_chr1-1_0006	uniprot:C4QVT6	Ribose-phosphate pyrophosphokinase
PAS_chr1-1_0008	uniprot:C4QVT8	Beta subunit of fatty acid synthetase catalyzes the synthesis of long-chain saturated fatty acids
PAS_chr1-1_0009	uniprot:C4QVT9	Lysophospholipase NTE1 (EC 3.1.1.5) (Intracellular phospholipase B)
PAS_chr1-1_0013	uniprot:C4QVU3	Uncharacterized protein
PAS_chr1-1_0028	uniprot:C4QVV9	Glycerol proton symporter of the plasma membrane, subject to glucose-induced inactivation
PAS_chr1-1_0030	uniprot:C4QVW1	General amino acid permease
PAS_chr1-1_0044	uniprot:C4QVX9	ER membrane protein,N-acetylglucosaminyl phosphatidylinositol de-N-acetylase
PAS_chr1-1_0047	uniprot:C4QVY2	Lysine--tRNA ligase (EC 6.1.1.6) (Lysyl-tRNA synthetase)
PAS_chr1-1_0050	uniprot:C4QVY5	Acetyltransferase component of pyruvate dehydrogenase complex (EC 2.3.1.12)
PAS_chr1-1_0054	uniprot:C4QVY9	One of six ATPases of the 19S regulatory particle of the 26S proteasome involved in the degradation
PAS_chr1-1_0062	uniprot:C4QVZ7	GTP-cyclohydrolase I, catalyzes the first step in the folic acid biosynthetic pathway
PAS_chr1-1_0063	uniprot:C4QVZ8	Apyrase with wide substrate specificity
PAS_chr1-1_0067	uniprot:C4QW03	Essential N-acetylglucosamine-phosphate mutase
PAS_chr1-1_0069	uniprot:C4QW05	Plasma membrane protein involved in remodeling GPI anchors
PAS_chr1-1_0072	uniprot:C4QW09	Fructose 1,6-bisphosphate aldolase, required for glycolysis and gluconeogenesis
PAS_chr1-1_0079	uniprot:C4QW15	Non-ATPase regulatory subunit of the 26S proteasome
PAS_chr1-1_0081	uniprot:C4QW17	Mitochondrial inner membrane transporter, transports oxaloacetate, sulfate, and thiosulfate
PAS_chr1-1_0103	uniprot:C4QW42	Chitin deacetylase, together with Cda1p involved in the biosynthesis ascospore wall component
PAS_chr1-1_0107	uniprot:C4QW46	Glutamate dehydrogenase
PAS_chr1-1_0111	uniprot:C4QW50	Protein involved in negative regulation of transcription of iron regulon
PAS_chr1-1_0114	uniprot:C4QW53	Putative non-ATPase subunit of the 19S regulatory particle of the 26S proteasome
PAS_chr1-1_0117	uniprot:C4QW55	Calcium-transporting ATPase (EC 3.6.3.8)
PAS_chr1-1_0475	uniprot:C4QW60	Citrate synthase
PAS_chr1-1_0124	uniprot:C4QW63	Uncharacterized protein
PAS_chr1-1_0127	uniprot:C4QW65	Uncharacterized protein
PAS_chr1-1_0129	uniprot:C4QW69	Uncharacterized protein
PAS_chr1-1_0132	uniprot:C4QW73	Purine nucleoside phosphorylase (EC 2.4.2.1) (Inosine-guanosine phosphorylase)
PAS_chr1-1_0155	uniprot:C4QW96	Nuclear thiol peroxidase, functions as an alkyl-hydroperoxide reductase during post-diauxic growth
PAS_chr1-1_0158	uniprot:C4QW99	Putative transmembrane protein involved in export of ammonia, a starvation signal
PAS_chr1-1_0163	uniprot:C4QWA5	Deoxycytidine monophosphate (DCMP) deaminase required for dCTP and dTTP synthesis
PAS_chr1-1_0164	uniprot:C4QWA6	Uncharacterized protein
PAS_chr1-1_0169	uniprot:C4QWB1	Protein required for the ubiquinone (Coenzyme Q) biosynthesis
PAS_chr1-1_0172	uniprot:C4QWB4	Uncharacterized protein
PAS_chr1-1_0184	uniprot:C4QWC7	Gamma glutamylcysteine synthetase catalyzes the first step in glutathione (GSH) biosynthesis
PAS_chr1-1_0191	uniprot:C4QWD4	Subunit 5 of the stator stalk of mitochondrial F1F0 ATP synthase
PAS_chr1-1_0195	uniprot:C4QWD8	Subunit D of the eight-subunit V1 peripheral membrane domain of the vacuolar H+-ATPase (V-ATPase)
PAS_chr1-1_0200	uniprot:C4QWE4	Aspartate aminotransferase (EC 2.6.1.1)
PAS_chr1-1_0202	uniprot:C4QWE7	Subunit of the RNA polymerase II mediator complex
PAS_chr1-1_0203	uniprot:C4QWE8	General amino acid permease
PAS_chr1-1_0484	uniprot:C4QWF3	Uncharacterized protein
PAS_chr1-1_0212	uniprot:C4QWF8	Methionyl-tRNA formyltransferase, catalyzes the formylation of initiator Met-tRNA in mitochondria
PAS_chr1-1_0215	uniprot:C4QWG2	Processing alpha glucosidase I, ER type II integral membrane N-glycoprotein
PAS_chr1-1_0220	uniprot:C4QWG7	Transporter of the ATP-binding cassette (ABC) family involved in bile acid transport
PAS_chr1-1_0221	uniprot:C4QWG8	Low affinity methionine permease, similar to Mup1p
PAS_chr1-1_0233	uniprot:C4QWH9	Isocitrate dehydrogenase [NADP] (EC 1.1.1.42)
PAS_chr1-1_0241	uniprot:C4QWI8	Mitochondrial glutamyl-tRNA synthetase, encoded by a nuclear protein
PAS_chr1-1_0243	uniprot:C4QWJ0	Octanoyltransferase (EC 2.3.1.181)
PAS_chr1-1_0259	uniprot:C4QWK6	Uncharacterized protein
PAS_chr1-1_0262	uniprot:C4QWL0	Uracil phosphoribosyltransferase, synthesizes UMP from uracil
PAS_chr1-1_0266	uniprot:C4QWL4	Uncharacterized protein
PAS_chr1-1_0275	uniprot:C4QWM2	Copper chaperone for superoxide dismutase Sod1p, involved in oxidative stress protection
PAS_chr1-1_0277	uniprot:C4QWM6	Protein with a possible role in tRNA export
PAS_chr1-1_0490	uniprot:C4QWM9	Uncharacterized protein
PAS_chr1-1_0280	uniprot:C4QWN1	Xylulokinase, converts D-xylulose and ATP to xylulose 5-phosphate and ADP
PAS_chr1-1_0282	uniprot:C4QWN3	Ribonucleoside-diphosphate reductase (EC 1.17.4.1)
PAS_chr1-1_0286	uniprot:C4QWN8	Protein O-mannosyltransferase, transfers mannose residues from dolichyl phosphate-D-mannose
PAS_chr1-1_0287	uniprot:C4QWN9	Allantoin permease
PAS_chr1-1_0299	uniprot:C4QWQ3	Essential, non-ATPase regulatory subunit of the 26S proteasome lid
PAS_chr1-1_0309	uniprot:C4QWR3	Vacuolar ATPase V1 domain subunit A containing the catalytic nucleotide binding sites
PAS_chr1-1_0313	uniprot:C4QWR7	Homocitrate synthase isozyme, catalyzes the condensation of acetyl-CoA and alpha-ketoglutarate
PAS_chr1-1_0315	uniprot:C4QWR9	Protein that inhibits ATP hydrolysis by the F1F0-ATP synthase
PAS_chr1-1_0319	uniprot:C4QWS2	Fructose 1,6-bisphosphate aldolase, required for glycolysis and gluconeogenesis
PAS_chr1-1_0322	uniprot:C4QWS4	Cytochrome b-c1 complex subunit 7
PAS_chr1-1_0323	uniprot:C4QWS5	Diadenosine 5',5''-P1,P4-tetraphosphate phosphorylase II (AP4A phosphorylase)
PAS_chr1-1_0324	uniprot:C4QWS6	Pantothenate kinase (ATP:D-pantothenate 4'-phosphotransferase, EC 2.7.1.33)
PAS_chr1-1_0498	uniprot:C4QWU4	Uncharacterized protein
PAS_chr1-1_0341	uniprot:C4QWU6	Lysine permease
PAS_chr1-1_0354	uniprot:C4QWV7	Allantoin permease
PAS_chr1-1_0357	uniprot:C4QWW0	NADPH-dependent medium chain alcohol dehydrogenase with broad substrate specificity
PAS_chr1-1_0358	uniprot:C4QWW1	Ceramide synthase component, involved in synthesis of ceramide
PAS_chr1-1_0360	uniprot:C4QWW4	2-methylbutyraldehyde reductase, may be involved in isoleucine catabolism
PAS_chr1-1_0373	uniprot:C4QWX7	Subunit of the N-terminal acetyltransferase NatA (Nat1p, Ard1p, Nat5p)
PAS_chr1-1_0389	uniprot:C4QWZ3	Argininosuccinate lyase, catalyzes the final step in the arginine biosynthesis pathway
PAS_chr1-1_0390	uniprot:C4QWZ4	Cytosolic asparaginyl-tRNA synthetase, required for protein synthesis
PAS_chr1-1_0391	uniprot:C4QWZ5	Uncharacterized protein
PAS_chr1-1_0392	uniprot:C4QWZ6	Mitochondrial asparaginyl-tRNA synthetase
PAS_chr1-1_0393	uniprot:C4QWZ7	Chitin synthase I
PAS_chr1-1_0394	uniprot:C4QWZ8	Uncharacterized protein
PAS_chr1-1_0395	uniprot:C4QWZ9	Nucleotide pyrophosphatase/phosphodiesterase family member
PAS_chr1-1_0397	uniprot:C4QX01	Histidinolphosphatase, catalyzes the eighth step in histidine biosynthesis
PAS_chr1-1_0401	uniprot:C4QX05	Mitochondrial protein, putative inner membrane transporter
PAS_chr1-1_0402	uniprot:C4QX06	Uncharacterized protein
PAS_chr1-1_0411	uniprot:C4QX15	C-14 sterol reductase, acts in ergosterol biosynthesis
PAS_chr1-1_0418	uniprot:C4QX23	Acetate transporter required for normal sporulation
PAS_chr1-1_0420	uniprot:C4QX25	Phosphatidylserine synthase, functions in phospholipid biosynthesis
PAS_chr1-1_0424	uniprot:C4QX29	Cis-prenyltransferase involved in synthesis of long-chain dolichols
PAS_chr1-1_0427	uniprot:C4QX32	Uncharacterized protein
PAS_chr1-1_0428	uniprot:C4QX33	P-type ATPase sodium pump, involved in Na+ and Li+ efflux to allow salt tolerance
PAS_chr1-1_0430	uniprot:C4QX34	Amidophosphoribosyltransferase (ATase) (EC 2.4.2.14) (Glutamine phosphoribosylpyrophosphate amidotransferase)
PAS_chr1-1_0432	uniprot:C4QX36	Acetohydroxyacid reductoisomerase
PAS_chr1-1_0436	uniprot:C4QX40	5-phospho-ribosyl-1(Alpha)-pyrophosphate synthetase, synthesizes PRPP
PAS_chr1-1_0447	uniprot:C4QX51	Saccharopine dehydrogenase [NAD(+), L-lysine-forming] (SDH) (EC 1.5.1.7) (Lysine--2-oxoglutarate reductase)
PAS_chr1-1_0448	uniprot:C4QX52	Pyridoxine (Pyridoxamine) phosphate oxidase, has homologs in E. coli and Myxococcus xanthus
PAS_chr1-1_0457	uniprot:C4QX60	Phosphatidylinositol-4-phosphate 5-kinase
PAS_chr1-4_0003	uniprot:C4QX63	Mevalonate pyrophosphate decarboxylase
PAS_chr1-4_0009	uniprot:C4QX69	Dihydrofolate synthetase (EC 6.3.2.12)
PAS_chr1-4_0015	uniprot:C4QX76	GTPase
PAS_chr1-4_0017	uniprot:C4QX78	Endopolyphosphatase (EC 3.6.1.10)
PAS_chr1-4_0019	uniprot:C4QX80	Phosphatidylserine decarboxylase of the mitochondrial inner membrane
PAS_chr1-4_0039	uniprot:C4QX97	Uncharacterized protein
PAS_chr1-4_0042	uniprot:C4QXA0	Glucose-6-phosphate 1-epimerase (Hexose-6-phosphate mutarotase)
PAS_chr1-4_0047	uniprot:C4QXA5	ATP-dependent 6-phosphofructokinase subunit beta (EC 2.7.1.11) (ATP-dependent 6-phosphofructokinase 2) (ATP-PFK 2) (Phosphofructokinase 2) (Phosphohexokinase 2)
PAS_chr1-4_0049	uniprot:C4QXA7	Homoserine dehydrogenase (EC 1.1.1.3)
PAS_chr1-4_0050	uniprot:C4QXA8	Putative mannosyltransferase involved in protein glycosylation
PAS_chr1-4_0058	uniprot:C4QXB5	Mitochondrial protein with similarity to flavoprotein-type oxidoreductases
PAS_chr1-4_0064	uniprot:C4QXC1	Aldehyde dehydrogenase
PAS_chr1-4_0071	uniprot:C4QXC7	Superoxide dismutase (EC 1.15.1.1)
PAS_chr1-4_0074	uniprot:C4QXD0	Outer mitochondrial carnitine acetyltransferase, minor ethanol-inducible enzyme
PAS_chr1-4_0075	uniprot:C4QXD1	L-rhamnonate dehydratase
PAS_chr1-4_0080	uniprot:C4QXD6	Fatty acid transporter and very long-chain fatty acyl-CoA synthetase
PAS_chr1-4_0082	uniprot:C4QXD8	Uncharacterized protein
PAS_chr1-4_0083	uniprot:C4QXD9	Putative tryptophan 2,3-dioxygenase or indoleamine 2,3-dioxygenase
PAS_chr1-4_0090	uniprot:C4QXE6	Polyamine transport protein specific for spermine
PAS_chr1-4_0093	uniprot:C4QXE9	Phosphatidylethanolamine N-methyltransferase (PEAMT) (EC 2.1.1.17)
PAS_chr1-4_0095	uniprot:C4QXF2	Cytoplasmic aspartyl-tRNA synthetase, homodimeric enzyme
PAS_chr1-4_0104	uniprot:C4QXG0	Probable mitochondrial seryl-tRNA synthetase
PAS_chr1-4_0110	uniprot:C4QXG6	Pterin-4-alpha-carbinolamine dehydratase
PAS_chr1-4_0124	uniprot:C4QXI0	Mitochondrial NADH kinase, phosphorylates NADH
PAS_chr1-4_0139	uniprot:C4QXJ4	Widely conserved NADPH oxidoreductase containing flavin mononucleotide (FMN)
PAS_chr1-4_0141	uniprot:C4QXJ6	Protein with similarity to hydroxymethylpyrimidine phosphate kinases
PAS_chr1-4_0144	uniprot:C4QXJ9	Pyridoxal kinase BUD16
PAS_chr1-4_0149	uniprot:C4QXK6	3-ketosphinganine reductase, catalyzes the second step in phytosphingosine synthesis
PAS_chr1-4_0150	uniprot:C4QXK7	Transketolase (EC 2.2.1.1)
PAS_chr1-4_0153	uniprot:C4QXL0	L-aminoadipate-semialdehyde dehydrogenase (EC 1.2.1.31) (Alpha-aminoadipate reductase)
PAS_chr1-4_0160	uniprot:C4QXL7	Multifunctional enzyme HIS4
PAS_chr1-4_0659	uniprot:C4QXN4	Uncharacterized protein
PAS_chr1-4_0181	uniprot:C4QXP1	Nicotinamide-nucleotide adenylyltransferase (EC 2.7.7.1)
PAS_chr1-4_0187	uniprot:C4QXP7	Signal peptidase complex catalytic subunit SEC11 (EC 3.4.21.89) (Signal peptidase I)
PAS_chr1-4_0188	uniprot:C4QXP8	Nitric oxide oxidoreductase, flavohemoglobin involved in nitric oxide detoxification
PAS_chr1-4_0194	uniprot:C4QXQ4	Polyamine transporter that recognizes spermine, putrescine, and spermidine
PAS_chr1-4_0198	uniprot:C4QXQ8	Pantothenate synthase, also known as pantoate-beta-alanine ligase
PAS_chr1-4_0207	uniprot:C4QXR8	Hydroperoxide and superoxide-radical responsive glutathione-dependent oxidoreductase
PAS_chr1-4_0212	uniprot:C4QXS5	tRNA:pseudouridine synthase, introduces pseudouridines at positions 26-28, 34-36, 65, and 67 of tRNA
PAS_chr1-4_0215	uniprot:C4QXS7	Amino-acid acetyltransferase, mitochondrial (EC 2.3.1.1) (Glutamate N-acetyltransferase) (N-acetylglutamate synthase)
PAS_chr1-4_0218	uniprot:C4QXT0	Phospho-2-dehydro-3-deoxyheptonate aldolase (EC 2.5.1.54) (3-deoxy-D-arabino-heptulosonate 7-phosphate synthase) (DAHP synthase) (Phospho-2-keto-3-deoxyheptonate aldolase)
PAS_chr1-4_0222	uniprot:C4QXT3	Bifunctional dehydrogenase and ferrochelatase, involved in the biosynthesis of siroheme
PAS_chr1-4_0663	uniprot:C4QXT8	Uncharacterized protein
PAS_chr1-4_0233	uniprot:C4QXU5	Phospholipid-transporting ATPase (EC 3.6.3.1)
PAS_chr1-4_0234	uniprot:C4QXU6	ATP phosphoribosyltransferase (Hexameric enzyme) catalyzes the first step in histidine biosynthesis
PAS_chr1-4_0243	uniprot:C4QXV5	Threonine dehydratase (EC 4.3.1.19) (Threonine deaminase)
PAS_chr1-4_0247	uniprot:C4QXV9	Dihydrouridine synthase, member of a family of dihydrouridine synthases
PAS_chr1-4_0249	uniprot:C4QXW1	Acetyl-CoA carboxylase, biotin containing enzyme
PAS_chr1-4_0253	uniprot:C4QXW4	Sulfate adenylyltransferase (EC 2.7.7.4) (ATP-sulfurylase) (Sulfate adenylate transferase)
PAS_chr1-4_0254	uniprot:C4QXW5	Dihydrolipoamide dehydrogenase (E3)-binding protein (E3BP)
PAS_chr1-4_0264	uniprot:C4QXX5	Phosphoglucomutase
PAS_chr1-4_0274	uniprot:C4QXY5	Uncharacterized protein
PAS_chr1-4_0697	uniprot:C4QXY7	Uncharacterized protein
PAS_chr1-4_0287	uniprot:C4QY01	Histone-lysine N-methyltransferase (EC 2.1.1.43)
PAS_chr1-4_0292	uniprot:C4QY07	Phosphoglycerate kinase (EC 2.7.2.3)
PAS_chr1-4_0293	uniprot:C4QY08	Inositol polyphosphate multikinase (IPMK)
PAS_chr1-4_0295	uniprot:C4QY10	Alpha subunit of fatty acid synthetase
PAS_chr1-4_0299	uniprot:C4QY16	Mitochondrial external NADH dehydrogenase, a type II NAD(P)H:quinone oxidoreductase
PAS_chr1-4_0303	uniprot:C4QY20	Phorphobilinogen deaminase
PAS_chr1-4_0669	uniprot:C4QY21	Uncharacterized protein
PAS_chr1-4_0304	uniprot:C4QY22	Acetyl-CoA C-acetyltransferase (Acetoacetyl-CoA thiolase), cytosolic enzyme
PAS_chr1-4_0313	uniprot:C4QY31	Subunit 8 of ubiquinol cytochrome-c reductase complex
PAS_chr1-4_0314	uniprot:C4QY32	Farnesyl pyrophosphate synthetase
PAS_chr1-4_0324	uniprot:C4QY42	DNA-directed RNA polymerase (EC 2.7.7.6)
PAS_chr1-4_0325	uniprot:C4QY43	Calcium-transporting ATPase (EC 3.6.3.8)
PAS_chr1-4_0329	uniprot:C4QY49	5-hydroxyisourate hydrolase (HIU hydrolase) (HIUHase) (EC 3.5.2.17)
PAS_chr1-4_0338	uniprot:C4QY57	Isocitrate lyase
PAS_chr1-4_0673	uniprot:C4QY75	Uncharacterized protein
PAS_chr1-4_0359	uniprot:C4QY79	DNA-directed RNA polymerase subunit
PAS_chr1-4_0367	uniprot:C4QY87	C-5 sterol desaturase, catalyzes the introduction of a C-5(6) double bond into episterol
PAS_chr1-4_0371	uniprot:C4QY92	Uncharacterized protein
PAS_chr1-4_0380	uniprot:C4QYA2	Phosphatidylinositol 4-kinase
PAS_chr1-4_0381	uniprot:C4QYA3	ER membrane localized phosphoryltransferase that adds phosphoethanolamine
PAS_chr1-4_0390	uniprot:C4QYB1	Choline kinase, catalyzing the first step in phosphatidylcholine synthesis via the CDP-choline
PAS_chr1-4_0392	uniprot:C4QYB3	Uncharacterized protein
PAS_chr1-4_0393	uniprot:C4QYB4	Member of a stationary phase-induced gene family
PAS_chr1-4_0675	uniprot:C4QYB5	Uncharacterized protein
PAS_chr1-4_0394	uniprot:C4QYB6	Ammonium transporter
PAS_chr1-4_0417	uniprot:C4QYE3	Alpha-1,2-mannosyltransferase
PAS_chr1-4_0420	uniprot:C4QYE6	Mitochondrial protein, putative inner membrane transporter
PAS_chr1-4_0421	uniprot:C4QYE7	Homocitrate synthase isozyme, catalyzes the condensation of acetyl-CoA and alpha-ketoglutarate
PAS_chr1-4_0423	uniprot:C4QYF0	Mitochondrial pyrimidine nucleotide transporter
PAS_chr1-4_0425	uniprot:C4QYF2	Lipoyl synthase, mitochondrial (EC 2.8.1.8) (Lipoate synthase) (LS) (Lip-syn) (Lipoic acid synthase)
PAS_chr1-4_0426	uniprot:C4QYF3	Endo-beta-1,3-glucanase, major protein of the cell wall, involved in cell wall maintenance
PAS_chr1-4_0429	uniprot:C4QYF6	Isopentenyl diphosphate:dimethylallyl diphosphate isomerase (IPP isomerase)
PAS_chr1-4_0441	uniprot:C4QYG9	Amine oxidase
PAS_chr1-4_0445	uniprot:C4QYH3	Delta subunit of the central stalk of mitochondrial F1F0 ATP synthase
PAS_chr1-4_0447	uniprot:C4QYH5	Hexokinase (EC 2.7.1.1)
PAS_chr1-4_0448	uniprot:C4QYH6	Catalytic component of UDP-GlcNAc transferase
PAS_chr1-4_0450	uniprot:C4QYH8	N-succinyl-5-aminoimidazole-4-carboxamide ribotide (SAICAR) synthetase
PAS_chr1-4_0458	uniprot:C4QYI7	Dihydroxyacid dehydratase
PAS_chr1-4_0459	uniprot:C4QYI8	Malate synthase
PAS_chr1-4_0463	uniprot:C4QYJ2	Cytosolic seryl-tRNA synthetase, class II aminoacyl-tRNA synthetase
PAS_chr1-4_0465	uniprot:C4QYJ4	ATP synthase subunit gamma
PAS_chr1-4_0468	uniprot:C4QYJ7	Putative mitochondrial metallopeptidase
PAS_chr1-4_0470	uniprot:C4QYJ9	Membrane protein involved in the synthesis of N-acetylglucosaminyl phosphatidylinositol (GlcNAc-PI)
PAS_chr1-4_0475	uniprot:C4QYK4	Dolichyl-phosphoglucose-dependent alpha-1,2 glucosyltransferase of the ER
PAS_chr1-4_0479	uniprot:C4QYK8	General amino acid permease
PAS_chr1-4_0487	uniprot:C4QYL6	Uncharacterized protein
PAS_chr1-4_0489	uniprot:C4QYL9	Cystathionine gamma-lyase
PAS_chr1-4_0496	uniprot:C4QYM5	Glutathione synthetase (GSH-S) (EC 6.3.2.3)
PAS_chr1-4_0685	uniprot:C4QYM6	Dolichyl-diphosphooligosaccharide--protein glycosyltransferase subunit STT3
PAS_chr1-4_0514	uniprot:C4QYP2	Uncharacterized protein
PAS_chr1-4_0519	uniprot:C4QYP7	Co-chaperone that stimulates the ATPase activity of Ssa1p
PAS_chr1-4_0524	uniprot:C4QYQ2	Guanine deaminase, a catabolic enzyme of the guanine salvage pathway
PAS_chr1-4_0534	uniprot:C4QYR3	Mitochondrial leucyl-tRNA synthetase
PAS_chr1-4_0538	uniprot:C4QYR9	Acyl-coenzyme A oxidase
PAS_chr1-4_0545	uniprot:C4QYS6	Methylthioribose-1-phosphate isomerase (M1Pi) (MTR-1-P isomerase) (EC 5.3.1.23) (S-methyl-5-thioribose-1-phosphate isomerase) (Translation initiation factor eIF-2B subunit alpha/beta/delta-like protein)
PAS_chr1-4_0551	uniprot:C4QYT3	Formylglycinamidine-ribonucleotide (FGAM)-synthetase
PAS_chr1-4_0558	uniprot:C4QYU0	Mitochondrial phenylalanyl-tRNA synthetase alpha subunit, active as a monomer
PAS_chr1-4_0561	uniprot:C4QYU3	Hexokinase (EC 2.7.1.1)
PAS_chr1-4_0566	uniprot:C4QYU8	Low-affinity cyclic AMP phosphodiesterase
PAS_chr1-4_0570	uniprot:C4QYV2	High-affinity glucose transporter of the major facilitator superfamily
PAS_chr1-4_0703	uniprot:C4QYV7	Uncharacterized protein
PAS_chr1-4_0575	uniprot:C4QYV8	NADH-ubiquinone oxidoreductase
PAS_chr1-4_0579	uniprot:C4QYW2	Uncharacterized protein
PAS_chr1-4_0593	uniprot:C4QYX8	E1 beta subunit of the pyruvate dehydrogenase (PDH) complex
PAS_chr1-4_0598	uniprot:C4QYY3	Glutamyl-tRNA synthetase, cytoplasmic
PAS_chr1-4_0601	uniprot:C4QYY6	Plasma membrane arginine permease, requires phosphatidyl ethanolamine (PE) for localization
PAS_chr1-4_0604	uniprot:C4QYY9	C-3 sterol dehydrogenase
PAS_chr1-4_0608	uniprot:C4QYZ3	Aromatic aminotransferase I, expression is regulated by general control of amino acid biosynthesis
PAS_chr1-4_0615	uniprot:C4QZ00	Mitochondrial phosphate carrier protein
PAS_chr1-4_0617	uniprot:C4QZ02	Phosphatidylinositol (PI) phosphatase
PAS_chr1-4_0619	uniprot:C4QZ04	Metal resistance protein YCF1
PAS_chr1-4_0696	uniprot:C4QZ06	Beta-mannosyltransferase 3 (EC 2.4.1.-)
PAS_chr1-4_0632	uniprot:C4QZ19	C-1-tetrahydrofolate synthase, mitochondrial
PAS_chr1-4_0644	uniprot:C4QZ31	Dynamin-like GTPase required for vacuolar sorting
PAS_chr1-4_0645	uniprot:C4QZ33	Poly(A) polymerase
PAS_c121_0002	uniprot:C4QZ40	Uncharacterized protein
PAS_c121_0009	uniprot:C4QZ48	Uncharacterized protein
PAS_FragB_0008	uniprot:C4QZ65	Cyclic AMP phosphodiesterase
PAS_FragB_0009	uniprot:C4QZ66	H subunit of the mitochondrial glycine decarboxylase complex
PAS_FragB_0019	uniprot:C4QZ75	tRNA-dihydrouridine synthase 1
PAS_FragB_0040	uniprot:C4QZ99	Serine palmitoyltransferase 1
PAS_FragB_0042	uniprot:C4QZA1	Adrenodoxin homolog, mitochondrial
PAS_FragB_0053	uniprot:C4QZB1	Glycine dehydrogenase [decarboxylating], mitochondrial
PAS_FragB_0061	uniprot:C4QZB8	Phosphoenolpyruvate carboxykinase
PAS_FragB_0064	uniprot:C4QZC1	6-phosphofructo-2-kinase
PAS_chr2-1_0011	uniprot:C4QZD6	ATPase of the ATP-binding cassette (ABC) family involved in 40S and 60S ribosome biogenesis, has sim
PAS_chr2-1_0014	uniprot:C4QZD9	Fe(II)-dependent sulfonate/alpha-ketoglutarate dioxygenase, involved in sulfonate catabolism for use
PAS_chr2-1_0016	uniprot:C4QZE1	2-deoxyglucose-6-phosphate phosphatase, similar to Dog2p, member of a family of low molecular weight
PAS_chr2-1_0037	uniprot:C4QZG3	Nitrilase, member of the nitrilase branch of the nitrilase superfamily
PAS_chr2-1_0047	uniprot:C4QZH3	Cytosine deaminase, zinc metalloenzyme that catalyzes the hydrolytic deamination of cytosine to urac
PAS_chr2-1_0049	uniprot:C4QZH5	Aminophospholipid translocase (Flippase) that maintains membrane lipid asymmetry in post-Golgi secre
PAS_chr2-1_0807	uniprot:C4QZH6	Phospholipid-transporting ATPase (EC 3.6.3.1)
PAS_chr2-1_0055	uniprot:C4QZI2	Plasma membrane transporter for both urea and polyamines, expression is highly sensitive to nitrogen
PAS_chr2-1_0057	uniprot:C4QZI4	Phospholipid-transporting ATPase (EC 3.6.3.1)
PAS_chr2-1_0060	uniprot:C4QZI7	Hydroperoxide and superoxide-radical responsive glutathione-dependent oxidoreductase
PAS_chr2-1_0065	uniprot:C4QZJ2	Chitin synthase III, catalyzes the transfer of N-acetylglucosamine (GlcNAc) to chitin
PAS_chr2-1_0067	uniprot:C4QZJ4	Pseudouridine synthase, catalyzes only the formation of pseudouridine-55 (Psi55), a highly conserved
PAS_chr2-1_0072	uniprot:C4QZJ9	Delta(9) fatty acid desaturase
PAS_chr2-1_0089	uniprot:C4QZL6	Component of the mitochondrial alpha-ketoglutarate dehydrogenase complex, which catalyzes a key step
PAS_chr2-1_0090	uniprot:C4QZL7	tRNA methyltransferase, localizes to both the nucleus and mitochondrion to produce the modified base
PAS_chr2-1_0093	uniprot:C4QZM0	GDP-mannose pyrophosphorylase (Mannose-1-phosphate guanyltransferase), synthesizes GDP-mannose from
PAS_chr2-1_0100	uniprot:C4QZM8	Shared subunit of DNA polymerase (II) epsilon and of ISW2/yCHRAC chromatin accessibility complex
PAS_chr2-1_0101	uniprot:C4QZM9	Exopolyphosphatase, hydrolyzes inorganic polyphosphate (Poly P) into Pi residues
PAS_chr2-1_0103	uniprot:C4QZN1	One of three repressible acid phosphatases, a glycoprotein that is transported to the cell surface
PAS_chr2-1_0107	uniprot:C4QZN6	Gamma-aminobutyrate (GABA) transaminase (4-aminobutyrate aminotransferase) involved in the 4-aminobu
PAS_chr2-1_0110	uniprot:C4QZP0	Fructose-2,6-bisphosphatase, required for glucose metabolism
PAS_chr2-1_0111	uniprot:C4QZP1	GTP:AMP phosphotransferase, mitochondrial (EC 2.7.4.10) (Adenylate kinase 3)
PAS_chr2-1_0115	uniprot:C4QZP5	Mitochondrial cytochrome-c peroxidase
PAS_chr2-1_0120	uniprot:C4QZQ0	Isocitrate dehydrogenase [NAD] subunit, mitochondrial (EC 1.1.1.41)
PAS_chr2-1_0121	uniprot:C4QZQ1	Phosphoribosyl-glycinamide transformylase, catalyzes a step in the 'de novo' purine nucleotide biosy
PAS_chr2-1_0123	uniprot:C4QZQ3	Mitochondrial isoleucyl-tRNA synthetase, null mutant is deficient in respiratory growth
PAS_chr2-1_0125	uniprot:C4QZQ7	DNA-directed RNA polymerase (EC 2.7.7.6)
PAS_chr2-1_0129	uniprot:C4QZR1	Proline permease, required for high-affinity transport of proline
PAS_chr2-1_0813	uniprot:C4QZR7	Cu(+2)-transporting P-type ATPase, required for export of copper from the cytosol into an extracytos
PAS_chr2-1_0140	uniprot:C4QZS3	ATPase involved in protein import into the ER, also acts as a chaperone to mediate protein folding i
PAS_chr2-1_0146	uniprot:C4QZS9	Dinucleoside triphosphate hydrolase
PAS_chr2-1_0158	uniprot:C4QZU0	Anthranilate synthase, catalyzes the initial step of tryptophan biosynthesis, forms multifunctional
PAS_chr2-1_0160	uniprot:C4QZU2	Cobalamin-independent methionine synthase, involved in amino acid biosynthesis
PAS_chr2-1_0163	uniprot:C4QZU5	DNA polymerase (EC 2.7.7.7)
PAS_chr2-1_0166	uniprot:C4QZU8	Predicted transporter of the mitochondrial inner membrane
PAS_chr2-1_0168	uniprot:C4QZV1	Protein that is processed in the mitochondrion to yield acetylglutamate kinase and N-acetyl-gamma-gl
PAS_chr2-1_0173	uniprot:C4QZV6	Alpha-1,4 glucan phosphorylase (EC 2.4.1.1)
PAS_chr2-1_0178	uniprot:C4QZW2	Polyphosphatidylinositol phosphatase, dephosphorylates multiple phosphatidylinositols
PAS_chr2-1_0191	uniprot:C4QZX5	3-hydroxy-3-methylglutaryl-CoA (HMG-CoA) synthase, catalyzes the formation of HMG-CoA from acetyl-Co
PAS_chr2-1_0197	uniprot:C4QZY1	D-Arabinono-1,4-lactone oxidase, catalyzes the final step in biosynthesis of D-erythroascorbic acid
PAS_chr2-1_0198	uniprot:C4QZY2	Fe(II)-dependent sulfonate/alpha-ketoglutarate dioxygenase, involved in sulfonate catabolism for use
PAS_chr2-1_0199	uniprot:C4QZY3	NADH-cytochrome b5 reductase (EC 1.6.2.2)
PAS_chr2-1_0202	uniprot:C4QZY6	S-adenosylmethionine decarboxylase proenzyme (EC 4.1.1.50)
PAS_chr2-1_0209	uniprot:C4QZZ3	Ribonucleoside-diphosphate reductase (EC 1.17.4.1)
PAS_chr2-1_0212	uniprot:C4QZZ6	Protein O-mannosyltransferase, transfers mannose residues from dolichyl phosphate-D-mannose to prote
PAS_chr2-1_0221	uniprot:C4R007	Nicotinate phosphoribosyltransferase (EC 6.3.4.21)
PAS_chr2-1_0223	uniprot:C4R009	RNA polymerase subunit ABC10-beta, common to RNA polymerases I, II, and III
PAS_chr2-1_0224	uniprot:C4R010	Uncharacterized protein
PAS_chr2-1_0226	uniprot:C4R012	Mitochondrial inner membrane protein required for delivery of copper to the Cox1p subunit of cytochr
PAS_chr2-1_0230	uniprot:C4R016	Mitochondrial ribosomal protein of the small subunit
PAS_chr2-1_0235	uniprot:C4R021	Na+/Pi cotransporter, active in early growth phase
PAS_chr2-1_0238	uniprot:C4R024	Malate dehydrogenase (EC 1.1.1.37)
PAS_chr2-1_0242	uniprot:C4R029	Uncharacterized protein
PAS_chr2-1_0246	uniprot:C4R034	Subunit C of the eight-subunit V1 peripheral membrane domain of vacuolar H+-ATPase (V-ATPase)
PAS_chr2-1_0256	uniprot:C4R044	Protein O-mannosyltransferase, transfers mannose residues from dolichyl phosphate-D-mannose to prote
PAS_chr2-1_0257	uniprot:C4R045	Nucleoside transporter with broad nucleoside selectivity
PAS_chr2-1_0263	uniprot:C4R051	Catalytic subunit of 1,3-beta-D-glucan synthase
PAS_chr2-1_0269	uniprot:C4R057	Threonine synthase, conserved protein that catalyzes formation of threonine from 0-phosphohomoserine
PAS_chr2-1_0273	uniprot:C4R063	Protein involved in bud-site selection
PAS_chr2-1_0279	uniprot:C4R069	Triacylglycerol lipase of the lipid particle, responsible for all the TAG lipase activity of the lip
PAS_chr2-1_0280	uniprot:C4R070	Plasma membrane ATP-binding cassette (ABC) transporter, multidrug transporter involved in multidrug
PAS_chr2-1_0292	uniprot:C4R081	Ureidoglycolate hydrolase
PAS_chr2-1_0303	uniprot:C4R094	UDP-GlcNAc-binding and catalytic subunit of the enzyme that mediates the first step in GPI synthesis
PAS_chr2-1_0307	uniprot:C4R098	Uncharacterized protein
PAS_chr2-1_0308	uniprot:C4R099	Glucose-6-phosphate 1-dehydrogenase (EC 1.1.1.49)
PAS_chr2-1_0311	uniprot:C4R0A2	NAD(+)-dependent glutamate dehydrogenase, degrades glutamate to ammonia and alpha-ketoglutarate
PAS_chr2-1_0313	uniprot:C4R0A4	Bifunctional enzyme with alcohol dehydrogenase and glutathione-dependent formaldehyde dehydrogenase
PAS_chr2-1_0343	uniprot:C4R0D8	Uncharacterized protein
PAS_chr2-1_0344	uniprot:C4R0D9	Protein required for assembly of cytochrome c oxidase
PAS_chr2-1_0346	uniprot:C4R0E2	Methionyl-tRNA synthetase, forms a complex with glutamyl-tRNA synthetase (Gus1p) and Arc1p
PAS_chr2-1_0351	uniprot:C4R0E7	High affinity methionine permease
PAS_chr2-1_0358	uniprot:C4R0F4	Cystathionine beta-lyase, converts cystathionine into homocysteine
PAS_chr2-1_0359	uniprot:C4R0F5	Uncharacterized protein
PAS_chr2-1_0360	uniprot:C4R0F6	Uncharacterized protein
PAS_chr2-1_0363	uniprot:C4R0G0	Subunit VIa of cytochrome c oxidase, which is the terminal member of the mitochondrial inner membran
PAS_chr2-1_0368	uniprot:C4R0G5	3-isopropylmalate dehydratase (EC 4.2.1.33) (Alpha-IPM isomerase) (Isopropylmalate isomerase)
PAS_chr2-1_0383	uniprot:C4R0I1	L-homoserine-O-acetyltransferase, catalyzes the conversion of homoserine to O-acetyl homoserine
PAS_chr2-1_0391	uniprot:C4R0I8	Lanosterol synthase, an essential enzyme that catalyzes the cyclization of squalene 2,3-epoxide
PAS_chr2-1_0395	uniprot:C4R0J2	DNA polymerase III (Delta) subunit, essential for cell viability
PAS_chr2-1_0396	uniprot:C4R0J3	Mitochondrial methionyl-tRNA synthetase (MetRS)
PAS_chr2-1_0400	uniprot:C4R0J7	Uncharacterized protein
PAS_chr2-1_0409	uniprot:C4R0K6	Steryl ester hydrolase, catalyzes steryl ester hydrolysis at the plasma membrane
PAS_chr2-1_0415	uniprot:C4R0L2	Alpha-isopropylmalate synthase (2-isopropylmalate synthase)
PAS_chr2-1_0419	uniprot:C4R0L7	Mitochondrial NAD+ transporter, involved in the transport of NAD+ into the mitochondria
PAS_chr2-1_0422	uniprot:C4R0M0	Acireductone dioxygenease involved in the methionine salvage pathway
PAS_chr2-1_0423	uniprot:C4R0M2	Dolichyl-diphosphooligosaccharide--protein glycosyltransferase subunit WBP1 (Oligosaccharyl transferase subunit WBP1) (EC 2.4.99.18)
PAS_chr2-1_0424	uniprot:C4R0M3	Phosphatidylinositol 4,5-bisphosphate 5-phosphatase, synaptojanin-like protein with an N-terminal Sa
PAS_chr2-1_0437	uniprot:C4R0P1	Glyceraldehyde-3-phosphate dehydrogenase (EC 1.2.1.12)
PAS_chr2-1_0453	uniprot:C4R0Q6	Cytoplasmic aldehyde dehydrogenase, involved in ethanol oxidation and beta-alanine biosynthesis
PAS_chr2-1_0454	uniprot:C4R0Q7	Major exo-1,3-beta-glucanase of the cell wall, involved in cell wall beta-glucan assembly
PAS_chr2-1_0456	uniprot:C4R0Q9	Uncharacterized protein
PAS_chr2-1_0466	uniprot:C4R0S0	Patatin-like phospholipase domain-containing protein (EC 3.1.1.-)
PAS_chr2-1_0850	uniprot:C4R0S5	Cytochrome b-c1 complex subunit Rieske, mitochondrial (EC 1.10.2.2)
PAS_chr2-1_0472	uniprot:C4R0S8	Mitochondrial alcohol dehydrogenase isozyme III
PAS_chr2-1_0473	uniprot:C4R0S9	3-deoxy-D-arabino-heptulosonate-7-phosphate (DAHP) synthase
PAS_chr2-1_0478	uniprot:C4R0T4	DUTPase, catalyzes hydrolysis of dUTP to dUMP and PPi
PAS_chr2-1_0487	uniprot:C4R0U3	Leukotriene A(4) hydrolase (LTA-4 hydrolase) (EC 3.3.2.6)
PAS_chr2-1_0489	uniprot:C4R0U5	Myo-inositol transporter with strong similarity to the major myo-inositol transporter Itr1p
PAS_chr2-1_0498	uniprot:C4R0V4	Dolichol kinase, catalyzes the terminal step in dolichyl monophosphate (Dol-P) biosynthesis
PAS_chr2-1_0500	uniprot:C4R0V7	DNA polymerase alpha subunit B
PAS_chr2-1_0506	uniprot:C4R0W3	Mitochondrial aldehyde dehydrogenase
PAS_chr2-1_0853	uniprot:C4R0W4	Uncharacterized protein
PAS_chr2-1_0512	uniprot:C4R0X0	DNA primase large subunit (EC 2.7.7.-)
PAS_chr2-1_0520	uniprot:C4R0Y0	Mitochondrial 3-oxoacyl-[acyl-carrier-protein] reductase
PAS_chr2-1_0856	uniprot:C4R0Y1	3-oxoacyl-[acyl-carrier-protein] reductase
PAS_chr2-1_0530	uniprot:C4R0Y9	Ornithine transporter of the mitochondrial inner membrane
PAS_chr2-1_0533	uniprot:C4R0Z2	Uroporphyrinogen III synthase
PAS_chr2-1_0543	uniprot:C4R102	Uridylate kinase (UK) (EC 2.7.4.14) (ATP:UMP phosphotransferase) (Deoxycytidylate kinase) (Uridine monophosphate kinase)
PAS_chr2-1_0545	uniprot:C4R104	Peroxisomal acyl-CoA thioesterase likely to be involved in fatty acid oxidation
PAS_chr2-1_0547	uniprot:C4R107	Bisphosphate-3'-nucleotidase, involved in salt tolerance and methionine biogenesis
PAS_chr2-1_0549	uniprot:C4R109	Alpha 1,3 glucosyltransferase
PAS_chr2-1_0554	uniprot:C4R114	DNA-directed RNA polymerase subunit
PAS_chr2-1_0557	uniprot:C4R117	PIK-related protein kinase and rapamycin target
PAS_chr2-1_0862	uniprot:C4R122	Uncharacterized protein
PAS_chr2-1_0573	uniprot:C4R135	Putative xylose and arabinose reductase
PAS_chr2-1_0577	uniprot:C4R138	Methyltransferase required for synthesis of diphthamide
PAS_chr2-1_0864	uniprot:C4R141	Uncharacterized protein
PAS_chr2-1_0580	uniprot:C4R142	Isocitrate dehydrogenase [NADP] (EC 1.1.1.42)
PAS_chr2-1_0593	uniprot:C4R156	Dihydroorotase, catalyzes the third enzymatic step in the de novo biosynthesis of pyrimidines
PAS_chr2-1_0868	uniprot:C4R176	Uncharacterized protein
PAS_chr2-1_0612	uniprot:C4R177	Uncharacterized protein
PAS_chr2-1_0615	uniprot:C4R181	Essential 18S rRNA dimethylase (Dimethyladenosine transferase)
PAS_chr2-1_0870	uniprot:C4R191	Uncharacterized protein
PAS_chr2-1_0871	uniprot:C4R193	Uncharacterized protein
PAS_chr2-1_0626	uniprot:C4R194	Glutamine-fructose-6-phosphate amidotransferase
PAS_chr2-1_0628	uniprot:C4R196	3-keto sterol reductase
PAS_chr2-1_0637	uniprot:C4R1A7	Chorismate synthase (EC 4.2.3.5)
PAS_chr2-1_0649	uniprot:C4R1B9	Acetate transporter required for normal sporulation
PAS_chr2-1_0652	uniprot:C4R1C3	Arginine/alanine aminopeptidase, overproduction stimulates glycogen accumulation
PAS_chr2-1_0657	uniprot:C4R1C8	3-phosphoglycerate dehydrogenase, catalyzes the first step in serine and glycine biosynthesis
PAS_chr2-1_0659	uniprot:C4R1D0	Proline permease, required for high-affinity transport of proline
PAS_chr2-1_0660	uniprot:C4R1D1	Enzyme of 'de novo' purine biosynthesis
PAS_chr2-1_0661	uniprot:C4R1D2	Catalytic subunit of 1,3-beta-D-glucan synthase
PAS_chr2-1_0667	uniprot:C4R1D9	Protein involved in negative regulation of transcription of iron regulon
PAS_chr2-1_0668	uniprot:C4R1E0	Vacuolar membrane protein involved in vacuolar polyphosphate accumulation
PAS_chr2-1_0673	uniprot:C4R1E5	Mitochondrial threonyl-tRNA synthetase
PAS_chr2-1_0679	uniprot:C4R1F2	Tryptophan synthase involved in tryptophan biosynthesis
PAS_chr2-1_0681	uniprot:C4R1F4	Xanthine-guanine phosphoribosyl transferase
PAS_chr2-1_0684	uniprot:C4R1F7	Histidinol-phosphate aminotransferase, catalyzes the seventh step in histidine biosynthesis
PAS_chr2-1_0687	uniprot:C4R1G0	Vacuolar ATPase V0 domain subunit c', involved in proton transport activity
PAS_chr2-1_0692	uniprot:C4R1G5	Protein with a role in UDP-galactose transport to the Golgi lumen
PAS_chr2-1_0878	uniprot:C4R1G7	Uncharacterized protein
PAS_chr2-1_0694	uniprot:C4R1G8	Acyltransferase that catalyzes diacylglycerol esterification
PAS_chr2-1_0695	uniprot:C4R1G9	Phosphatidylinositol synthase, required for biosynthesis of phosphatidylinositol
PAS_chr2-1_0697	uniprot:C4R1H0	DNA polymerase (EC 2.7.7.7)
PAS_chr2-1_0698	uniprot:C4R1H2	Uncharacterized protein
PAS_chr2-1_0710	uniprot:C4R1I5	ATPase of the CDC48/PAS1/SEC18 (AAA) family, forms a hexameric complex
PAS_chr2-1_0716	uniprot:C4R1J1	5-aminolevulinate synthase (EC 2.3.1.37) (5-aminolevulinic acid synthase) (Delta-ALA synthase) (Delta-aminolevulinate synthase)
PAS_chr2-1_0727	uniprot:C4R1K2	UDP-N-acetyl-glucosamine-1-P transferase
PAS_chr2-1_0736	uniprot:C4R1L2	GTP cyclohydrolase II
PAS_chr2-1_0739	uniprot:C4R1L5	Regulatory subunit of trehalose-6-phosphate synthase/phosphatase complex
PAS_chr2-1_0749	uniprot:C4R1M6	Allantoicase, converts allantoate to urea and ureidoglycolate
PAS_chr2-1_0751	uniprot:C4R1M8	Subunit of the mitochondrial F1F0 ATP synthase
PAS_chr2-1_0752	uniprot:C4R1M9	Cystathionine gamma-synthase, converts cysteine into cystathionine
PAS_chr2-1_0753	uniprot:C4R1N0	alpha-1,2-Mannosidase (EC 3.2.1.-)
PAS_chr2-1_0756	uniprot:C4R1N5	Phospholipid-transporting ATPase (EC 3.6.3.1)
PAS_chr2-1_0759	uniprot:C4R1N8	Mannosyltransferase, involved in asparagine-linked glycosylation in the endoplasmic reticulum (ER)
PAS_chr2-1_0885	uniprot:C4R1N9	Uncharacterized protein
PAS_chr2-1_0760	uniprot:C4R1P0	Spermidine synthase, involved in biosynthesis of spermidine and also in biosynthesis of pantothenic
PAS_chr2-1_0763	uniprot:C4R1P4	2-hexaprenyl-6-methoxy-1,4-benzoquinone methyltransferase
PAS_chr2-1_0767	uniprot:C4R1P7	Acetyl-coenzyme A synthetase (EC 6.2.1.1)
PAS_chr2-1_0769	uniprot:C4R1P9	Pyruvate kinase (EC 2.7.1.40)
PAS_chr2-1_0770	uniprot:C4R1Q0	Uridine kinase (EC 2.7.1.48)
PAS_chr2-1_0771	uniprot:C4R1Q2	Phosphoglucomutase, catalyzes interconversion of glucose-1-phosphate and glucose-6-phospate
PAS_chr2-1_0775	uniprot:C4R1Q6	NAD-dependent arabinose dehydrogenase, involved in biosynthesis of erythroascorbic acid
PAS_chr2-1_0776	uniprot:C4R1Q7	Multifunctional enzyme of the peroxisomal fatty acid beta-oxidation pathway
PAS_chr2-1_0777	uniprot:C4R1Q9	Pseudouridine synthase (EC 5.4.99.-)
PAS_chr2-1_0778	uniprot:C4R1R0	Glucosidase II catalytic subunit required for normal cell wall synthesis
PAS_chr2-1_0785	uniprot:C4R1R9	Long chain fatty acyl-CoA synthetase with a preference for C12:0-C16:0 fatty acids
PAS_chr2-1_0786	uniprot:C4R1S0	Uncharacterized protein
PAS_chr2-1_0787	uniprot:C4R1S1	Ferro-O2-oxidoreductase
PAS_chr2-1_0794	uniprot:C4R1S8	Protein with lipolytic activity towards triacylglycerols and diacylglycerols when expressed in E. co
PAS_chr2-2_0446	uniprot:C4R1T9	Enolase-phosphatase E1 (EC 3.1.3.77) (2,3-diketo-5-methylthio-1-phosphopentane phosphatase)
PAS_chr2-2_0437	uniprot:C4R1U8	Glycogen debranching enzyme containing glucanotranferase and alpha-1,6-amyloglucosidase activities
PAS_chr2-2_0434	uniprot:C4R1V1	RNA polymerase subunit ABC23, common to RNA polymerases I, II, and III
PAS_chr2-2_0431	uniprot:C4R1V4	RNA polymerase III subunit C82
PAS_chr2-2_0423	uniprot:C4R1W2	Uncharacterized protein
PAS_chr2-2_0420	uniprot:C4R1W5	Vacuolar membrane protein involved in vacuolar polyphosphate accumulation
PAS_chr2-2_0496	uniprot:C4R1X5	Uncharacterized protein
PAS_chr2-2_0408	uniprot:C4R1X7	Catabolic L-serine (L-threonine) deaminase, catalyzes the degradation of L-serine and L-threonine
PAS_chr2-2_0407	uniprot:C4R1X8	Succinyl-CoA ligase subunit beta (EC 6.2.1.-)
PAS_chr2-2_0402	uniprot:C4R1Y3	T-complex protein 1 subunit gamma
PAS_chr2-2_0401	uniprot:C4R1Y4	Cholinephosphate cytidylyltransferase, also known as CTP:phosphocholine cytidylyltransferase
PAS_chr2-2_0391	uniprot:C4R1Z3	Ammonium transporter
PAS_chr2-2_0387	uniprot:C4R1Z5	DNA-directed RNA polymerase (EC 2.7.7.6)
PAS_chr2-2_0382	uniprot:C4R1Z9	Glutathione peroxidase
PAS_chr2-2_0380	uniprot:C4R201	Zinc-dependent metallopeptidase yscII, may have a role in obtaining leucine from dipeptide substrate
PAS_chr2-2_0366	uniprot:C4R215	Uncharacterized protein
PAS_chr2-2_0494	uniprot:C4R217	Histone-lysine N-methyltransferase, H3 lysine-4 specific (EC 2.1.1.43)
PAS_chr2-2_0359	uniprot:C4R222	Nicotinamide riboside kinase
PAS_chr2-2_0357	uniprot:C4R224	sn-1,2-diacylglycerol ethanolamine-and cholinephosphotranferase
PAS_chr2-2_0355	uniprot:C4R226	Mitochondrial inner membrane carnitine transporter
PAS_chr2-2_0349	uniprot:C4R232	DNA polymerase (EC 2.7.7.7)
PAS_chr2-2_0346	uniprot:C4R236	Dolichyl-diphosphooligosaccharide--protein glycosyltransferase subunit OST2 (Oligosaccharyl transferase subunit OST2) (EC 2.4.99.18)
PAS_chr2-2_0343	uniprot:C4R239	Vacuolar transporter, exports large neutral amino acids from the vacuole
PAS_chr2-2_0338	uniprot:C4R244	Transaldolase, enzyme in the non-oxidative pentose phosphate pathway
PAS_chr2-2_0337	uniprot:C4R245	Transaldolase (EC 2.2.1.2)
PAS_chr2-2_0330	uniprot:C4R252	Phosphatidylinositol:ceramide phosphoinositol transferase (IPC synthase)
PAS_chr2-2_0329	uniprot:C4R253	Adenylosuccinate lyase (ASL) (EC 4.3.2.2) (Adenylosuccinase)
PAS_chr2-2_0322	uniprot:C4R260	Uncharacterized protein
PAS_chr2-2_0318	uniprot:C4R264	Phosphomevalonate kinase, an essential cytosolic enzyme
PAS_chr2-2_0317	uniprot:C4R265	Prephenate dehydrogenase involved in tyrosine biosynthesis
PAS_chr2-2_0314	uniprot:C4R268	Glycerophosphocholine (GroPCho) phosphodiesterase
PAS_chr2-2_0311	uniprot:C4R271	3-hydroxyanthranilate 3,4-dioxygenase (EC 1.13.11.6) (3-hydroxyanthranilate oxygenase) (3-hydroxyanthranilic acid dioxygenase) (Biosynthesis of nicotinic acid protein 1)
PAS_chr2-2_0309	uniprot:C4R273	RNA polymerase subunit ABC14.5, common to RNA polymerases I, II, and III
PAS_chr2-2_0492	uniprot:C4R277	Aminomethyltransferase (EC 2.1.2.10)
PAS_chr2-2_0303	uniprot:C4R280	Putative flavin-dependent monooxygenase, involved in ubiquinone (Coenzyme Q) biosynthesis
PAS_chr2-2_0302	uniprot:C4R281	Multifunctional enzyme of the folic acid biosynthesis pathway
PAS_chr2-2_0294	uniprot:C4R290	Pyruvate dehydrogenase E1 component subunit alpha (EC 1.2.4.1)
PAS_chr2-2_0293	uniprot:C4R291	Cytochrome c heme lyase (Holocytochrome c synthase), attaches heme to apo-cytochrome c
PAS_chr2-2_0290	uniprot:C4R295	Cytochrome c1 heme lyase, involved in maturation of cytochrome c1
PAS_chr2-2_0288	uniprot:C4R298	Arginase (EC 3.5.3.1)
PAS_chr2-2_0286	uniprot:C4R2A1	Uncharacterized protein
PAS_chr2-2_0283	uniprot:C4R2A6	Membrane anchor subunit of succinate dehydrogenase (Sdh1p, Sdh2p, Sdh3p, Sdh4p)
PAS_chr2-2_0279	uniprot:C4R2A9	Uricase (EC 1.7.3.3) (Urate oxidase)
PAS_chr2-2_0278	uniprot:C4R2B0	Protein with an apparent role in acetylation of N-terminal methionine residues
PAS_chr2-2_0276	uniprot:C4R2B2	Plasma membrane sulfite pump involved in sulfite metabolism
PAS_chr2-2_0272	uniprot:C4R2B7	Subunit of a heterodimeric peroxisomal ATP-binding cassette transporter complex (Pxa1p-Pxa2p)
PAS_chr2-2_0267	uniprot:C4R2C2	3-ketoacyl-CoA thiolase with broad chain length specificity
PAS_chr2-2_0266	uniprot:C4R2C3	Subunit VIII of cytochrome c oxidase
PAS_chr2-2_0252	uniprot:C4R2D8	Alkaline dihydroceramidase, involved in sphingolipid metabolism
PAS_chr2-2_0481	uniprot:C4R2E2	Uncharacterized protein
PAS_chr2-2_0245	uniprot:C4R2E5	Mitochondrial tryptophanyl-tRNA synthetase
PAS_chr2-2_0480	uniprot:C4R2E7	Thioredoxin reductase (EC 1.8.1.9)
PAS_chr2-2_0238	uniprot:C4R2F4	Threonyl-tRNA synthetase, essential cytoplasmic protein
PAS_chr2-2_0235	uniprot:C4R2F7	Uncharacterized protein
PAS_chr2-2_0230	uniprot:C4R2G2	3-hydroxy-3-methylglutaryl coenzyme A reductase (HMG-CoA reductase) (EC 1.1.1.34)
PAS_chr2-2_0227	uniprot:C4R2G6	Subunit d of the five-subunit V0 integral membrane domain of vacuolar H+-ATPase (V-ATPase)
PAS_chr2-2_0220	uniprot:C4R2H3	Thioredoxin peroxidase, acts as both a ribosome-associated and free cytoplasmic antioxidant
PAS_chr2-2_0219	uniprot:C4R2H4	Guanylate kinase, converts GMP to GDP
PAS_chr2-2_0209	uniprot:C4R2I4	Protein with similarity to tRNA synthetases
PAS_chr2-2_0204	uniprot:C4R2J0	Putative phosphopantothenoylcysteine synthetase (PPCS)
PAS_chr2-2_0201	uniprot:C4R2J5	Putative mannosyltransferase involved in protein glycosylation
PAS_chr2-2_0193	uniprot:C4R2K3	Ceramide synthase component
PAS_chr2-2_0182	uniprot:C4R2L4	Methylenetetrahydrofolate reductase (EC 1.5.1.20)
PAS_chr2-2_0177	uniprot:C4R2M0	Uncharacterized protein
PAS_chr2-2_0174	uniprot:C4R2M4	5-phospho-ribosyl-1(Alpha)-pyrophosphate synthetase, synthesizes PRPP
PAS_chr2-2_0169	uniprot:C4R2N0	Uncharacterized protein
PAS_chr2-2_0168	uniprot:C4R2N2	Homo-isocitrate dehydrogenase, an NAD-linked mitochondrial enzyme
PAS_chr2-2_0165	uniprot:C4R2N5	ATP synthase subunit beta (EC 3.6.3.14)
PAS_chr2-2_0162	uniprot:C4R2N9	Adenosine kinase, required for the utilization of S-adenosylmethionine (AdoMet)
PAS_chr2-2_0160	uniprot:C4R2P1	Vacuolar amino acid transporter, exports aspartate and glutamate from the vacuole
PAS_chr2-2_0159	uniprot:C4R2P3	Methionine aminopeptidase 2 (MAP 2) (MetAP 2) (EC 3.4.11.18) (Peptidase M)
PAS_chr2-2_0149	uniprot:C4R2Q3	Pseudouridine synthase catalytic subunit of box H/ACA small nucleolar ribonucleoprotein particles
PAS_chr2-2_0145	uniprot:C4R2Q6	Methylenetetrahydrofolate reductase (EC 1.5.1.20)
PAS_chr2-2_0142	uniprot:C4R2Q9	Bifunctional carbamoylphosphate synthetase (CPSase)-aspartate transcarbamylase (ATCase)
PAS_chr2-2_0137	uniprot:C4R2R4	Cystathionine beta-synthase (EC 4.2.1.22)
PAS_chr2-2_0462	uniprot:C4R2S0	Uncharacterized protein
PAS_chr2-2_0131	uniprot:C4R2S1	Catalase (EC 1.11.1.6)
PAS_chr2-2_0127	uniprot:C4R2S5	Mitochondrial cytochrome-c peroxidase
PAS_chr2-2_0125	uniprot:C4R2S7	Subunit of a Golgi mannosyltransferase complex that also contains Anp1p, Mnn9p, Mnn10p, and Hoc1p
PAS_chr2-2_0119	uniprot:C4R2T3	Conserved protein required for assembly of subunits of mitochondrial F1F0 ATP synthase
PAS_chr2-2_0113	uniprot:C4R2T9	Inositol 1-phosphate synthase
PAS_chr2-2_0112	uniprot:C4R2U0	Uncharacterized protein
PAS_chr2-2_0111	uniprot:C4R2U1	Glycerol-3-phosphate dehydrogenase [NAD(+)] (EC 1.1.1.8)
PAS_chr2-2_0107	uniprot:C4R2U6	Uncharacterized protein
PAS_chr2-2_0105	uniprot:C4R2U8	Mannosyltransferase involved in N-linked protein glycosylation
PAS_chr2-2_0104	uniprot:C4R2U9	RNA polymerase II subunit B32
PAS_chr2-2_0101	uniprot:C4R2V2	Protein involved in excretion of putrescine and spermidine
PAS_chr2-2_0094	uniprot:C4R2V9	Chitin synthase II
PAS_chr2-2_0092	uniprot:C4R2W2	Chaperone that specifically facilitates the assembly of cytochrome c oxidase
PAS_chr2-2_0084	uniprot:C4R2X1	Alkaline phosphatase (EC 3.1.3.1)
PAS_chr2-2_0076	uniprot:C4R2Y1	Protein involved in glycosylphosphatidylinositol (GPI) anchor synthesis
PAS_chr2-2_0075	uniprot:C4R2Y2	Para-aminobenzoate (PABA) synthase
PAS_chr2-2_0070	uniprot:C4R2Y9	Nit protein
PAS_chr2-2_0065	uniprot:C4R2Z3	Plasma membrane multidrug transporter of the major facilitator superfamily
PAS_chr2-2_0063	uniprot:C4R2Z6	NADPH-dependent 1-acyl dihydroxyacetone phosphate reductase
PAS_chr2-2_0060	uniprot:C4R2Z9	6-phosphofructo-2-kinase, inhibited by phosphoenolpyruvate and sn-glycerol 3-phosphate, has negligib
PAS_chr2-2_0059	uniprot:C4R300	Nucleoside diphosphate kinase (EC 2.7.4.6)
PAS_chr2-2_0053	uniprot:C4R306	Phosphomannomutase (EC 5.4.2.8)
PAS_chr2-2_0048	uniprot:C4R312	Dihydrolipoyl dehydrogenase (EC 1.8.1.4)
PAS_chr2-2_0044	uniprot:C4R316	Phosphatidate cytidylyltransferase (EC 2.7.7.41)
PAS_chr2-2_0039	uniprot:C4R323	Integral membrane protein involved in glycosylphosphatidylinositol (GPI) anchor synthesis
PAS_chr2-2_0036	uniprot:C4R326	Mannosyltransferase, involved in N-linked glycosylation
PAS_chr2-2_0035	uniprot:C4R327	Uncharacterized protein
PAS_chr2-2_0034	uniprot:C4R328	Alkaline phosphatase specific for p-nitrophenyl phosphate
PAS_chr2-2_0024	uniprot:C4R339	Pyruvate carboxylase (EC 6.4.1.1)
PAS_chr2-2_0021	uniprot:C4R342	Dihydroorotate dehydrogenase (quinone), mitochondrial (DHOdehase) (EC 1.3.5.2)
PAS_chr2-2_0017	uniprot:C4R345	Apyrase with wide substrate specificity
PAS_chr2-2_0009	uniprot:C4R354	Low-affinity Fe(II) transporter of the plasma membrane
PAS_chr3_1127	uniprot:C4R360	Phosphatidylserine decarboxylase of the Golgi and vacuolar membranes
PAS_chr3_1132	uniprot:C4R366	Kynurenine aminotransferase, catalyzes formation of kynurenic acid from kynurenine
PAS_chr3_1133	uniprot:C4R367	Nucleosomal histone H3-Lys79 methylase, associates with transcriptionally active genes
PAS_chr3_1138	uniprot:C4R373	Adenine phosphoribosyltransferase, catalyzes the formation of AMP
PAS_chr3_1142	uniprot:C4R377	Subunit of the oligosaccharyltransferase complex of the ER lumen
PAS_c131_0017	uniprot:C4R395	Alpha,alpha-trehalose-phosphate synthase (UDP-forming) (EC 2.4.1.15) (Trehalose-6-phosphate synthase)
PAS_c131_0021	uniprot:C4R396	Vacuolar ATP synthase subunit B
PAS_chr3_0006	uniprot:C4R3A2	NADPH-dependent medium chain alcohol dehydrogenase
PAS_chr3_0014	uniprot:C4R3A9	Putative dihydrokaempferol 4-reductase
PAS_chr3_0018	uniprot:C4R3B3	High affinity methionine permease, integral membrane protein with 13 putative membrane-spanning regi
PAS_chr3_0022	uniprot:C4R3B6	Allantoin permease
PAS_chr3_0024	uniprot:C4R3B8	Plasma membrane transporter for both urea and polyamines, expression is highly sensitive to nitrogen
PAS_chr3_0036	uniprot:C4R3C7	S-adenosylmethionine transporter of the mitochondrial inner membrane, member of the mitochondrial ca
PAS_chr3_0037	uniprot:C4R3C8	Cysteine desulfurase involved in iron-sulfur cluster (Fe/S) biogenesis
PAS_chr3_0039	uniprot:C4R3D0	3-isopropylmalate dehydrogenase (EC 1.1.1.85)
PAS_chr3_0040	uniprot:C4R3D1	Mitochondrial inner membrane transporter, exports 2-oxoadipate and 2-oxoglutarate from the mitochond
PAS_chr3_0052	uniprot:C4R3E5	Thiamine pyrophosphokinase, phosphorylates thiamine to produce the coenzyme thiamine pyrophosphate
PAS_chr3_0053	uniprot:C4R3E6	C-4 methyl sterol oxidase, catalyzes the first of three steps required to remove two C-4 methyl grou
PAS_chr3_0058	uniprot:C4R3F1	NADPH:adrenodoxin oxidoreductase, mitochondrial (EC 1.18.1.6)
PAS_chr3_0059	uniprot:C4R3F2	Subunit f of the F0 sector of mitochondrial F1F0 ATP synthase, which is a large, evolutionarily cons
PAS_chr3_0062	uniprot:C4R3F6	5-phospho-ribosyl-1(Alpha)-pyrophosphate synthetase, synthesizes PRPP, which is required for nucleot
PAS_chr3_0069	uniprot:C4R3G3	Carnitine acetyl-CoA transferase present in both mitochondria and peroxisomes, transfers activated a
PAS_chr3_0072	uniprot:C4R3G5	Diacylglycerol kinase, localized to the endoplasmic reticulum (ER)
PAS_chr3_0073	uniprot:C4R3G8	Glycerol 3-phosphate/dihydroxyacetone phosphate dual substrate-specific sn-1 acyltransferase of the
PAS_chr3_0082	uniprot:C4R3H8	Enolase I, a phosphopyruvate hydratase that catalyzes the conversion of 2-phosphoglycerate to phosph
PAS_chr3_0085	uniprot:C4R3I1	Phosphoribosylaminoimidazole carboxylase, catalyzes a step in the 'de novo' purine nucleotide biosyn
PAS_chr3_0095	uniprot:C4R3I9	Phenylpyruvate decarboxylase, catalyzes decarboxylation of phenylpyruvate to phenylacetaldehyde, whi
PAS_chr3_0099	uniprot:C4R3J3	Mitochondrial NAD+ transporter, involved in the transport of NAD+ into the mitochondria (see also YE)
PAS_chr3_0100	uniprot:C4R3J4	Ornithine transporter of the mitochondrial inner membrane, exports ornithine from mitochondria as pa
PAS_chr3_0104	uniprot:C4R3J8	Uncharacterized protein
PAS_chr3_0107	uniprot:C4R3K2	Sporulation-specific chitinase
PAS_chr3_0124	uniprot:C4R3L8	Squalene epoxidase, catalyzes the epoxidation of squalene to 2,3-oxidosqualene
PAS_chr3_0141	uniprot:C4R3N5	High-affinity inorganic phosphate (Pi) transporter and low-affinity manganese transporter
PAS_chr3_0144	uniprot:C4R3N8	Beta subunit of cytoplasmic phenylalanyl-tRNA synthetase, forms a tetramer with Frs2p to generate ac
PAS_chr3_0156	uniprot:C4R3P7	Diaminohydroxyphoshoribosylaminopyrimidine deaminase
PAS_chr3_0157	uniprot:C4R3P8	RNA polymerase subunit ABC27, common to RNA polymerases I, II, and III
PAS_chr3_0165	uniprot:C4R3Q5	Cytoplasmic tryptophanyl-tRNA synthetase, aminoacylates tryptophanyl-tRNA
PAS_chr3_0166	uniprot:C4R3Q6	Arginyl-tRNA synthetase
PAS_chr3_0167	uniprot:C4R3Q8	3,4-dihydroxy-2-butanone 4-phosphate synthase (DHBP synthase) (EC 4.1.99.12)
PAS_chr3_0169	uniprot:C4R3R0	O-methyltransferase, catalyzes two different O-methylation steps in ubiquinone (Coenzyme Q) biosynth
PAS_chr3_0176	uniprot:C4R3R8	Arginine biosynthesis bifunctional protein ArgJ, mitochondrial [Cleaved into: Arginine biosynthesis bifunctional protein ArgJ alpha chain; Arginine biosynthesis bifunctional protein ArgJ beta chain] [Includes: Glutamate N-acetyltransferase (GAT) (EC 2.3.1.35) (Ornithine acetyltransferase) (OATase) (Ornithine transacetylase); Amino-acid acetyltransferase (EC 2.3.1.1) (N-acetylglutamate synthase) (…
PAS_chr3_0177	uniprot:C4R3S1	Mitochondrial inner membrane citrate transporter
PAS_chr3_0181	uniprot:C4R3S5	Mitochondrial malic enzyme
PAS_chr3_0184	uniprot:C4R3S8	1,3-beta-glucanosyltransferase (EC 2.4.1.-)
PAS_chr3_0188	uniprot:C4R3T2	Major of three pyruvate decarboxylase isozymes
PAS_chr3_0198	uniprot:C4R3U1	Diacylglycerol pyrophosphate (DGPP) phosphatase
PAS_chr3_0199	uniprot:C4R3U2	Uncharacterized protein
PAS_chr3_0215	uniprot:C4R3V8	Alpha1,2-mannosyltransferase
PAS_chr3_1162	uniprot:C4R3V9	Uncharacterized protein
PAS_chr3_0216	uniprot:C4R3W1	Arginosuccinate synthetase
PAS_chr3_0218	uniprot:C4R3W3	Diacylglycerol acyltransferase
PAS_chr3_0222	uniprot:C4R3W7	3-hydroxyacyl-CoA dehydratase
PAS_chr3_0225	uniprot:C4R3X2	Soluble fumarate reductase
PAS_chr3_0226	uniprot:C4R3X3	Vacuolar transporter
PAS_chr3_0230	uniprot:C4R3X8	ATPase involved in protein folding and the response to stress
PAS_chr3_0236	uniprot:C4R3Y7	Elongation of fatty acids protein (EC 2.3.1.199) (Very-long-chain 3-oxoacyl-CoA synthase)
PAS_chr3_0244	uniprot:C4R3Z5	RNA polymerase II subunit B12.5
PAS_chr3_0252	uniprot:C4R403	Steryl ester hydrolase
PAS_chr3_0253	uniprot:C4R404	Acetyl-coA hydrolase
PAS_chr3_0255	uniprot:C4R406	Mitochondrial GTP/GDP transporter
PAS_chr3_0257	uniprot:C4R408	Adenylate kinase (EC 2.7.4.3) (ATP-AMP transphosphorylase) (ATP:AMP phosphotransferase) (Adenylate kinase cytosolic and mitochondrial) (Adenylate monophosphate kinase)
PAS_chr3_0262	uniprot:C4R413	Thymidylate and uridylate kinase
PAS_chr3_0264	uniprot:C4R416	Ferrochelatase
PAS_chr3_0271	uniprot:C4R424	Lysophospholipid acyltransferase
PAS_chr3_0277	uniprot:C4R430	6-phosphogluconate dehydrogenase, decarboxylating (EC 1.1.1.44)
PAS_chr3_0281	uniprot:C4R434	Polyphosphate phosphatase
PAS_chr3_0282	uniprot:C4R436	Plasma membrane transporter for both urea and polyamines
PAS_chr3_0283	uniprot:C4R437	Putative amidase
PAS_chr3_0285	uniprot:C4R439	Glutamine tRNA synthetase
PAS_chr3_0291	uniprot:C4R445	Para hydroxybenzoate: polyprenyl transferase
PAS_chr3_0294	uniprot:C4R450	Gamma-glutamyl kinase
PAS_chr3_0295	uniprot:C4R451	Vacuolar transporter
PAS_chr3_0305	uniprot:C4R459	Phosphatidyl Glycerol phospholipase C
PAS_chr3_0306	uniprot:C4R460	1,3-beta-glucanosyltransferase (EC 2.4.1.-)
PAS_chr3_0317	uniprot:C4R470	Farnesyl-diphosphate farnesyl transferase (Squalene synthase)
PAS_chr3_0330	uniprot:C4R482	Trans-aconitate methyltransferase
PAS_chr3_0342	uniprot:C4R495	ATPase required for the release of Sec17p
PAS_chr3_0349	uniprot:C4R4A4	NADP(+)-dependent dehydrogenase
PAS_chr3_0354	uniprot:C4R4B0	Phosphatidylinositol 3-phosphate [PI(3)P] phosphatase
PAS_chr3_0357	uniprot:C4R4B3	Ceramide glucosyltransferase
PAS_chr3_0361	uniprot:C4R4B7	Nicotinamidase
PAS_chr3_0365	uniprot:C4R4C3	Mitochondrial matrix ATPase
PAS_chr3_0366	uniprot:C4R4C4	Uncharacterized protein
PAS_chr3_0368	uniprot:C4R4C6	P-type ATPase, ion transporter of the ER membrane involved in ER function and Ca2+ homeostasis
PAS_chr3_0369	uniprot:C4R4C7	GPI-anchored wall transfer protein (EC 2.3.-.-)
PAS_chr3_0371	uniprot:C4R4C9	Sterol 24-C-methyltransferase (EC 2.1.1.41) (Delta(24)-sterol C-methyltransferase)
PAS_chr3_0376	uniprot:C4R4D4	Cytoplasmic and mitochondrial glycyl-tRNA synthase
PAS_chr3_0377	uniprot:C4R4D6	Widely conserved NADPH oxidoreductase containing flavin mononucleotide (FMN)
PAS_chr3_0381	uniprot:C4R4E0	Orotidine 5'-phosphate decarboxylase (EC 4.1.1.23)
PAS_chr3_0386	uniprot:C4R4E5	Glycosylphosphatidylinositol-alpha 1,4 mannosyltransferase I
PAS_chr3_0388	uniprot:C4R4E8	Methionine aminopeptidase 1 (MAP 1) (MetAP 1) (EC 3.4.11.18) (Peptidase M 1)
PAS_chr3_0399	uniprot:C4R4G1	Minor sphingoid long-chain base kinase
PAS_chr3_1188	uniprot:C4R4G2	Uncharacterized protein
PAS_chr3_0402	uniprot:C4R4G5	Mitochondrial matrix ATPase
PAS_chr3_0403	uniprot:C4R4G6	Acetyl-coenzyme A synthetase (EC 6.2.1.1)
PAS_chr3_0406	uniprot:C4R4G9	D-aspartate oxidase
PAS_chr3_0408	uniprot:C4R4H1	Alternative oxidase (EC 1.-.-.-)
PAS_chr3_0409	uniprot:C4R4H2	Na+/H+ antiporter involved in sodium and potassium efflux through the plasma membrane
PAS_chr3_0410	uniprot:C4R4H3	L-ornithine transaminase (OTAse)
PAS_chr3_0417	uniprot:C4R4I0	Ornithine decarboxylase
PAS_chr3_0424	uniprot:C4R4I7	Membrane anchor subunit of succinate dehydrogenase (Sdh1p, Sdh2p, Sdh3p, Sdh4p)
PAS_chr3_0425	uniprot:C4R4I9	Sphinganine C4-hydroxylase
PAS_chr3_0428	uniprot:C4R4J2	Protein required for cytochrome c oxidase assembly
PAS_chr3_0429	uniprot:C4R4J4	Protein required for transport of flavin adenine dinucleotide (FAD)
PAS_chr3_0434	uniprot:C4R4J8	Mitochondrial amino acid transporter
PAS_chr3_0440	uniprot:C4R4K2	Lactate transporter
PAS_chr3_0446	uniprot:C4R4K7	Putative dihydrokaempferol 4-reductase
PAS_chr3_0447	uniprot:C4R4K8	Putative dihydrokaempferol 4-reductase
PAS_chr3_0448	uniprot:C4R4K9	Putative dihydrokaempferol 4-reductase
PAS_chr3_0449	uniprot:C4R4L0	Putative dihydrokaempferol 4-reductase
PAS_chr3_0454	uniprot:C4R4L5	Uncharacterized protein
PAS_chr3_0456	uniprot:C4R4L7	Glucose-6-phosphate isomerase (EC 5.3.1.9)
PAS_chr3_1192	uniprot:C4R4M0	Hexokinase (EC 2.7.1.1)
PAS_chr3_0460	uniprot:C4R4M3	Subunit b of the stator stalk of mitochondrial F1F0 ATP synthase
PAS_chr3_0462	uniprot:C4R4M5	Alanine--tRNA ligase (EC 6.1.1.7) (Alanyl-tRNA synthetase)
PAS_chr3_0467	uniprot:C4R4N0	O-acyltransferase
PAS_chr3_0471	uniprot:C4R4N4	Aspartate-semialdehyde dehydrogenase (EC 1.2.1.11)
PAS_chr3_0482	uniprot:C4R4P4	Putative alanine transaminase (Glutamic pyruvic transaminase)
PAS_chr3_1194	uniprot:C4R4Q1	Kynureninase (EC 3.7.1.3) (Biosynthesis of nicotinic acid protein 5) (L-kynurenine hydrolase)
PAS_chr3_0489	uniprot:C4R4Q2	High affinity sulfate permease
PAS_chr3_0495	uniprot:C4R4Q7	Low-affinity phosphate transporter of the vacuolar membrane
PAS_chr3_0506	uniprot:C4R4R8	Pentafunctional AROM polypeptide [Includes: 3-dehydroquinate synthase (DHQS) (EC 4.2.3.4); 3-phosphoshikimate 1-carboxyvinyltransferase (EC 2.5.1.19) (5-enolpyruvylshikimate-3-phosphate synthase) (EPSP synthase) (EPSPS); Shikimate kinase (SK) (EC 2.7.1.71); 3-dehydroquinate dehydratase (3-dehydroquinase) (EC 4.2.1.10); Shikimate dehydrogenase (EC 1.1.1.25)]
PAS_chr3_0507	uniprot:C4R4R9	C-22 sterol desaturase
PAS_chr3_0510	uniprot:C4R4S3	Uncharacterized protein
PAS_chr3_0511	uniprot:C4R4S4	Choline/ethanolamine transporter
PAS_chr3_0512	uniprot:C4R4S5	Mg&ltsup&gt2+&lt/sup&gt-dependent phosphatidate (PA) phosphatase
PAS_chr3_0519	uniprot:C4R4T2	Permease of basic amino acids in the vacuolar membrane
PAS_chr3_0528	uniprot:C4R4U1	Saccharopine dehydrogenase (NADP+, L-glutamate-forming)
PAS_chr3_1197	uniprot:C4R4U8	Uncharacterized protein
PAS_chr3_0535	uniprot:C4R4U9	Ceramide very long chain fatty acid hydroxylase (EC 1.-.-.-)
PAS_chr3_0552	uniprot:C4R4W5	UDP-glucose:dolichyl-phosphate glucosyltransferase
PAS_chr3_1199	uniprot:C4R4W6	Uncharacterized protein
PAS_chr3_0561	uniprot:C4R4X3	Gamma-glutamyltranspeptidase
PAS_chr3_0566	uniprot:C4R4X8	3-phosphoserine aminotransferase
PAS_chr3_0568	uniprot:C4R4Y0	DNA-directed RNA polymerase (EC 2.7.7.6)
PAS_chr3_0569	uniprot:C4R4Y1	Biotin:apoprotein ligase, covalently modifies proteins with the addition of biotin
PAS_chr3_0570	uniprot:C4R4Y2	Cardiolipin synthase
PAS_chr3_0574	uniprot:C4R4Y6	Uncharacterized protein
PAS_chr3_0576	uniprot:C4R4Y8	ATP synthase subunit alpha
PAS_chr3_0578	uniprot:C4R4Z0	Peroxisomal nudix pyrophosphatase with specificity for coenzyme A and CoA derivatives, may function
PAS_chr3_0579	uniprot:C4R4Z1	Glycerol-3-phosphate dehydrogenase (EC 1.1.5.3)
PAS_chr3_0585	uniprot:C4R4Z6	Uncharacterized protein
PAS_chr3_0591	uniprot:C4R503	Cytosolic L-asparaginase
PAS_chr3_0597	uniprot:C4R508	Long-chain base-1-phosphate phosphatase with specificity for dihydrosphingosine-1-phosphate
PAS_chr3_0602	uniprot:C4R513	Elongation of fatty acids protein (EC 2.3.1.199) (Very-long-chain 3-oxoacyl-CoA synthase)
PAS_chr3_0604	uniprot:C4R515	Putative ribokinase
PAS_chr3_0606	uniprot:C4R517	PProtein homologous to human Chediak-Higashi syndrome and murine Beige proteins
PAS_chr3_1201	uniprot:C4R524	Uncharacterized protein
PAS_chr3_0615	uniprot:C4R526	Subunit Va of cytochrome c oxidase
PAS_chr3_0619	uniprot:C4R530	Uncharacterized protein
PAS_chr3_0620	uniprot:C4R531	Alpha-1,6-mannosyltransferase involved in cell wall mannan biosynthesis
PAS_chr3_0623	uniprot:C4R533	Ornithine carbamoyltransferase (Carbamoylphosphate:L-ornithine carbamoyltransferase)
PAS_chr3_0630	uniprot:C4R542	Uncharacterized protein
PAS_chr3_0631	uniprot:C4R543	Mitochondrial 3-hydroxyacyl-thioester dehydratase involved in fatty acid biosynthesis
PAS_chr3_0634	uniprot:C4R547	Tryptophan synthase involved in tryptophan biosynthesis
PAS_chr3_0646	uniprot:C4R558	Phospholipase D, catalyzes the hydrolysis of phosphatidylcholine
PAS_chr3_0647	uniprot:C4R559	Fumarase, converts fumaric acid to L-malic acid in the TCA cycle
PAS_chr3_0648	uniprot:C4R560	Thiazole synthase, catalyzes formation of the thiazole moiety of thiamin pyrophosphate
PAS_chr3_0649	uniprot:C4R561	Transporter of thiamine or related compound
PAS_chr3_0651	uniprot:C4R562	RNA polymerase I subunit A49
PAS_chr3_0659	uniprot:C4R570	Putative mitochondrial aconitase isozyme
PAS_chr3_0667	uniprot:C4R578	Adenylyl-sulfate kinase (EC 2.7.1.25)
PAS_chr3_0674	uniprot:C4R586	D-lactate dehydrogenase, located in the mitochondrial matrix
PAS_chr3_0675	uniprot:C4R588	Asparagine synthetase, isozyme of Asn1p
PAS_chr3_0676	uniprot:C4R589	UDP-N-acetylglucosamine pyrophosphorylase
PAS_chr3_0693	uniprot:C4R5A6	Tetrameric phosphoglycerate mutase
PAS_chr3_0703	uniprot:C4R5B8	DNA polymerase gamma
PAS_chr3_0704	uniprot:C4R5B9	Subunit E of the eight-subunit V1 peripheral membrane domain of the vacuolar H+-ATPase (V-ATPase)
PAS_chr3_0707	uniprot:C4R5C2	RNA polymerase I subunit A43
PAS_chr3_0726	uniprot:C4R5D9	Cytidine deaminase
PAS_chr3_0731	uniprot:C4R5E4	Cytoplasmic ATPase that is a ribosome-associated molecular chaperone
PAS_chr3_0733	uniprot:C4R5E6	Component of serine palmitoyltransferase
PAS_chr3_0735	uniprot:C4R5E8	Inositolphosphotransferase 1, involved in synthesis of mannose-(Inositol-P)2-ceramide (M(IP)2C)
PAS_chr3_0741	uniprot:C4R5F4	Dolichyl-diphosphooligosaccharide--protein glycosyltransferase subunit 1 (EC 2.4.99.18)
PAS_chr3_0743	uniprot:C4R5F7	Nit protein, one of two proteins in S. cerevisiae with similarity to the Nit domain
PAS_chr3_0744	uniprot:C4R5F8	Aldose reductase involved in methylglyoxal, d-xylose and arabinose metabolism
PAS_chr3_0745	uniprot:C4R5F9	Cytochrome c oxidase assembly protein/Cu2+ chaperone
PAS_chr3_0754	uniprot:C4R5G8	Mitochondrial and cytoplasmic valyl-tRNA synthetase
PAS_chr3_0756	uniprot:C4R5H0	Mitochondrial membrane transporter
PAS_chr3_0761	uniprot:C4R5H5	Carnitine acetyltransferase
PAS_chr3_0763	uniprot:C4R5H7	Spore-specific water channel that mediates the transport of water across cell membranes
PAS_chr3_0765	uniprot:C4R5H9	Second largest subunit of DNA polymerase II (DNA polymerase epsilon)
PAS_chr3_0769	uniprot:C4R5I5	Putative mitochondrial transport protein
PAS_chr3_0770	uniprot:C4R5I6	Bifunctional enzyme of the 'de novo' purine nucleotide biosynthetic pathway
PAS_chr3_0781	uniprot:C4R5J9	Glycogen synthase, similar to Gsy1p
PAS_chr3_0783	uniprot:C4R5K2	Cytoplasmic glyoxalase II
PAS_chr3_0788	uniprot:C4R5K6	Imidazoleglycerol-phosphate dehydratase (EC 4.2.1.19)
PAS_chr3_0799	uniprot:C4R5L7	Large subunit of carbamoyl phosphate synthetase
PAS_chr3_0808	uniprot:C4R5M5	Uncharacterized protein
PAS_chr3_0819	uniprot:C4R5N6	Subunit g of the mitochondrial F1F0 ATP synthase
PAS_chr3_0821	uniprot:C4R5N7	Protein with similarity to human cystinosin
PAS_chr3_0822	uniprot:C4R5N8	Subunit of a heterodimeric peroxisomal ATP-binding cassette transporter complex (Pxa1p-Pxa2p)
PAS_chr3_0824	uniprot:C4R5P1	Subunit VI of cytochrome c oxidase
PAS_chr3_0826	uniprot:C4R5P4	Tetrameric phosphoglycerate mutase
PAS_chr3_0831	uniprot:C4R5P6	Alpha subunit of succinyl-CoA ligase
PAS_chr3_0832	uniprot:C4R5P8	Transketolase, similar to Tkl2p
PAS_chr3_0834	uniprot:C4R5Q0	Transketolase, similar to Tkl2p
PAS_chr3_0841	uniprot:C4R5Q6	Dihydroxyacetone kinase, required for detoxification of dihydroxyacetone (DHA)
PAS_chr3_0842	uniprot:C4R5Q7	Multifunctional protein with both hydroxymethylpyrimidine kinase and thiaminase activities
PAS_chr3_0843	uniprot:C4R5Q8	Bifunctional enzyme
PAS_chr3_0845	uniprot:C4R5R0	Lyso-phosphatidylcholine acyltransferase
PAS_chr3_0859	uniprot:C4R5S7	Phospholipid methyltransferase (Methylene-fatty-acyl-phospholipid synthase)
PAS_chr3_0867	uniprot:C4R5T5	Non-essential intracellular esterase that can function as an S-formylglutathione hydrolase
PAS_chr3_0868	uniprot:C4R5T8	Fructose-1,6-bisphosphatase, key regulatory enzyme in the gluconeogenesis pathway
PAS_chr3_0870	uniprot:C4R5U0	GDP-mannose pyrophosphorylase (Mannose-1-phosphate guanyltransferase)
PAS_chr3_0876	uniprot:C4R5U7	S-adenosylmethionine synthase (EC 2.5.1.6)
PAS_chr3_0881	uniprot:C4R5V2	One of six ATPases of the 19S regulatory particle of the 26S proteasome
PAS_chr3_0882	uniprot:C4R5V3	Alpha 1,2-mannosyltransferase involved in glycosyl phosphatidyl inositol (GPI) biosynthesis
PAS_chr3_0887	uniprot:C4R5V8	Dimeric hypoxanthine-guanine phosphoribosyltransferase
PAS_chr3_0890	uniprot:C4R5W1	Adenosylhomocysteinase (EC 3.3.1.1)
PAS_chr3_0891	uniprot:C4R5W2	alpha-1,2-Mannosidase (EC 3.2.1.-)
PAS_chr3_1236	uniprot:C4R5X0	Uncharacterized protein
PAS_chr3_0899	uniprot:C4R5X1	Homoserine kinase, conserved protein required for threonine biosynthesis
PAS_chr3_0906	uniprot:C4R5X9	Mitochondrial peroxiredoxin (1-Cys Prx) with thioredoxin peroxidase activity
PAS_chr3_0907	uniprot:C4R5Y0	Uncharacterized protein
PAS_chr3_0911	uniprot:C4R5Y4	Uncharacterized protein
PAS_chr3_0915	uniprot:C4R5Y8	Nicotinate-nucleotide pyrophosphorylase [carboxylating] (EC 2.4.2.19) (Quinolinate phosphoribosyltransferase [decarboxylating])
PAS_chr3_0916	uniprot:C4R5Y9	Golgi GDP-mannose transporter
PAS_chr3_0918	uniprot:C4R5Z1	ATPase of the ATP-binding cassette (ABC) family involved in 40S and 60S ribosome biogenesis
PAS_chr3_0922	uniprot:C4R5Z4	Polyamine oxidase, converts spermine to spermidine
PAS_chr3_0929	uniprot:C4R603	Protein required for beta-1,6 glucan biosynthesis
PAS_chr3_0932	uniprot:C4R606	NAD(+)-dependent formate dehydrogenase, may protect cells from exogenous formate
PAS_chr3_0936	uniprot:C4R611	Phospho-2-dehydro-3-deoxyheptonate aldolase (EC 2.5.1.54) (3-deoxy-D-arabino-heptulosonate 7-phosphate synthase) (DAHP synthase) (Phospho-2-keto-3-deoxyheptonate aldolase)
PAS_chr3_0937	uniprot:C4R612	3-hydroxyisobutyryl-CoA hydrolase, member of a family of enoyl-CoA hydratase/isomerases
PAS_chr3_0939	uniprot:C4R613	Delta 4-(E)-sphingolipid desaturase
PAS_chr3_0942	uniprot:C4R616	DNA-directed RNA polymerase subunit
PAS_chr3_0943	uniprot:C4R617	Coproporphyrinogen III oxidase, an oxygen requiring enzyme
PAS_chr3_0944	uniprot:C4R619	Component of UDP-GlcNAc transferase
PAS_chr3_0949	uniprot:C4R624	Lysine--tRNA ligase (EC 6.1.1.6) (Lysyl-tRNA synthetase)
PAS_chr3_0951	uniprot:C4R626	Triosephosphate isomerase (EC 5.3.1.1)
PAS_chr3_0954	uniprot:C4R629	Uroporphyrinogen decarboxylase (EC 4.1.1.37)
PAS_chr3_0957	uniprot:C4R632	Lanosterol 14-alpha-demethylase, catalyzes the C-14 demethylation of lanosterol
PAS_chr3_0962	uniprot:C4R637	Bifunctional enzyme exhibiting indole-3-glycerol-phosphate synthase and anthranilate synthase activi
PAS_chr3_0965	uniprot:C4R641	Glutamate decarboxylase (EC 4.1.1.15)
PAS_chr3_0975	uniprot:C4R653	Peroxisomal 2,4-dienoyl-CoA reductase, auxiliary enzyme of fatty acid beta-oxidation
PAS_chr3_0987	uniprot:C4R664	Mitochondrial aldehyde dehydrogenase
PAS_chr3_0996	uniprot:C4R672	Thymidylate synthase, required for de novo biosynthesis of pyrimidine deoxyribonucleotides
PAS_chr3_0999	uniprot:C4R675	Glucosyl transferase, involved in N-linked glycosylation
PAS_chr3_1002	uniprot:C4R678	Putative nicotinamide N-methyltransferase
PAS_chr3_1006	uniprot:C4R681	Essential, conserved, cytoplasmic ATPase
PAS_chr3_1007	uniprot:C4R682	Geranylgeranyl diphosphate synthase, increases the intracellular pool of geranylgeranyl diphosphate
PAS_chr3_1011	uniprot:C4R686	Cytosolic and mitochondrial glutathione oxidoreductase
PAS_chr3_1012	uniprot:C4R687	Ketopantoate hydroxymethyltransferase, required for pantothenic acid biosynthesis
PAS_chr3_1021	uniprot:C4R697	D-lactate dehydrogenase, oxidizes D-lactate to pyruvate, transcription is heme-dependent
PAS_chr3_1024	uniprot:C4R6A0	NAD(+)-dependent glutamate synthase (GOGAT)
PAS_chr3_1025	uniprot:C4R6A2	Glycylpeptide N-tetradecanoyltransferase (EC 2.3.1.97)
PAS_chr3_1028	uniprot:C4R6A5	S-(hydroxymethyl)glutathione dehydrogenase (EC 1.1.1.284)
PAS_chr3_1031	uniprot:C4R6A8	Negative regulatory subunit of the protein phosphatase 1 Ppz1p
PAS_chr3_1033	uniprot:C4R6B0	Uncharacterized protein
PAS_chr3_1037	uniprot:C4R6B4	6,7-dimethyl-8-ribityllumazine synthase (EC 2.5.1.78)
PAS_chr3_1040	uniprot:C4R6B7	Proteolipid subunit of the vacuolar H(+)-ATPase V0 sector
PAS_chr3_1250	uniprot:C4R6F3	Elongation of fatty acids protein (EC 2.3.1.199) (Very-long-chain 3-oxoacyl-CoA synthase)
PAS_chr3_1084	uniprot:C4R6G5	Sulfite reductase beta subunit, involved in amino acid biosynthesis, transcription repressed by meth
PAS_chr3_1088	uniprot:C4R6H0	Pseudouridine synthase
PAS_chr3_1091	uniprot:C4R6H2	Protein kinase implicated in activation of the plasma membrane H(+)-ATPase Pma1p
PAS_chr3_1093	uniprot:C4R6H4	V-type proton ATPase subunit a
PAS_chr3_1255	uniprot:C4R6H8	Inosine triphosphate pyrophosphatase (ITPase) (Inosine triphosphatase) (EC 3.6.1.19) (Non-canonical purine NTP pyrophosphatase) (Non-standard purine NTP pyrophosphatase) (Nucleoside-triphosphate diphosphatase) (Nucleoside-triphosphate pyrophosphatase)
PAS_chr3_1099	uniprot:C4R6H9	Glycerol proton symporter of the plasma membrane, subject to glucose-induced inactivation
PAS_chr3_1110	uniprot:C4R6J1	Tyrosine--tRNA ligase (EC 6.1.1.1) (Tyrosyl-tRNA synthetase)
PAS_chr3_1111	uniprot:C4R6J2	Succinate dehydrogenase [ubiquinone] iron-sulfur subunit, mitochondrial (EC 1.3.5.1)
PAS_chr3_1115	uniprot:C4R6J6	Mannose-6-phosphate isomerase (EC 5.3.1.8)
PAS_chr3_1119	uniprot:C4R6K0	Acyl carrier protein
PAS_chr3_1126	uniprot:C4R6K7	6-phosphogluconolactonase, catalyzes the second step of the pentose phosphate pathway
PAS_chr4_0005	uniprot:C4R6K9	Proton-coupled oligopeptide transporter of the plasma membrane
PAS_chr4_0008	uniprot:C4R6L2	Low-affinity Fe(II) transporter of the plasma membrane
PAS_chr4_0011	uniprot:C4R6L5	Maltose permease, high-affinity maltose transporter (Alpha-glucoside transporter)
PAS_chr4_0018	uniprot:C4R6L9	Cytochrome c, isoform 1
PAS_chr4_0021	uniprot:C4R6M2	Guanosine diphosphatase located in the Golgi
PAS_chr4_0912	uniprot:C4R6M3	Uncharacterized protein
PAS_chr4_0023	uniprot:C4R6M5	Putative pantetheine-phosphate adenylyltransferase (PPAT)
PAS_chr4_0043	uniprot:C4R6P6	Mitochondrial aldehyde dehydrogenase
PAS_chr4_0050	uniprot:C4R6Q3	Chorismate mutase, catalyzes the conversion of chorismate to prephenate
PAS_chr4_0052	uniprot:C4R6Q5	Uncharacterized protein
PAS_chr4_0055	uniprot:C4R6Q7	Protoporphyrinogen oxidase
PAS_chr4_0060	uniprot:C4R6R0	Evolutionarily conserved glucosamine-6-phosphate acetyltransferase
PAS_chr4_0063	uniprot:C4R6R4	C-24(28) sterol reductase, catalyzes the final step in ergosterol biosynthesis
PAS_chr4_0065	uniprot:C4R6R6	Protein involved in synthesis of the thiamine hydroxymethylpyrimidine (HMP)
PAS_chr4_0081	uniprot:C4R6T2	Riboflavin synthase
PAS_chr4_0101	uniprot:C4R6V2	Mitochondrial aspartyl-tRNA synthetase, required for acylation of aspartyl-tRNA
PAS_chr4_0111	uniprot:C4R6W1	Low affinity methionine permease, similar to Mup1p
PAS_chr4_0112	uniprot:C4R6W2	Threonine aldolase
PAS_chr4_0120	uniprot:C4R6X2	Uncharacterized protein
PAS_chr4_0122	uniprot:C4R6X4	Probable transporter, member of the Ca2+-binding subfamily of the mitochondrial carrier family
PAS_chr4_0137	uniprot:C4R6Y8	Putative tubulin tyrosine ligase associated with P-bodies
PAS_chr4_0138	uniprot:C4R6Y9	Small subunit of carbamoyl phosphate synthetase
PAS_chr4_0142	uniprot:C4R6Z3	Uncharacterized protein
PAS_chr4_0147	uniprot:C4R6Z7	Aromatic aminotransferase II
PAS_chr4_0149	uniprot:C4R6Z9	NADH-cytochrome b5 reductase (EC 1.6.2.2)
PAS_chr4_0150	uniprot:C4R700	Aspartokinase (EC 2.7.2.4)
PAS_chr4_0152	uniprot:C4R702	Alcohol oxidase 2 (AO 2) (AOX 2) (EC 1.1.3.13) (Methanol oxidase 2) (MOX 2)
PAS_chr4_0153	uniprot:C4R703	Phospholipase B (Lysophospholipase) involved in phospholipid metabolism
PAS_chr4_0173	uniprot:C4R723	Urea amidolyase, contains both urea carboxylase and allophanate hydrolase activities
PAS_chr4_0922	uniprot:C4R727	Uncharacterized protein
PAS_chr4_0178	uniprot:C4R729	tRNA-dihydrouridine(47) synthase [NAD(P)(+)] (EC 1.3.1.-) (EC 1.3.1.89) (tRNA-dihydrouridine synthase 3)
PAS_chr4_0191	uniprot:C4R741	Malate synthase (EC 2.3.3.9)
PAS_chr4_0196	uniprot:C4R747	Folylpolyglutamate synthase (EC 6.3.2.17) (Folylpoly-gamma-glutamate synthetase) (Tetrahydrofolylpolyglutamate synthase)
PAS_chr4_0197	uniprot:C4R748	Small subunit of the ribonucleotide-diphosphate reductase (RNR) complex
PAS_chr4_0198	uniprot:C4R749	C-8 sterol isomerase
PAS_chr4_0925	uniprot:C4R752	Uncharacterized protein
PAS_chr4_0210	uniprot:C4R760	Major ADP/ATP carrier of the mitochondrial inner membrane
PAS_chr4_0212	uniprot:C4R763	Ribose-5-phosphate ketol-isomerase
PAS_chr4_0213	uniprot:C4R764	Ribose-5-phosphate ketol-isomerase
PAS_chr4_0219	uniprot:C4R771	GTPase required for transport during endocytosis and for correct sorting of vacuolar hydrolases
PAS_chr4_0226	uniprot:C4R780	Obg-like ATPase 1
PAS_chr4_0228	uniprot:C4R783	Acetolactate synthase (EC 2.2.1.6)
PAS_chr4_0229	uniprot:C4R784	Catalytic subunit of TRAMP (Trf4/Pap2p-Mtr4p-Air1p/2p)
PAS_chr4_0233	uniprot:C4R789	Glutamine-dependent NAD(+) synthetase
PAS_chr4_0239	uniprot:C4R793	DNA-directed RNA polymerase (EC 2.7.7.6)
PAS_chr4_0245	uniprot:C4R799	Uncharacterized protein
PAS_chr4_0247	uniprot:C4R7A3	5-formyltetrahydrofolate cyclo-ligase (EC 6.3.3.2)
PAS_chr4_0248	uniprot:C4R7A4	Branched-chain-amino-acid aminotransferase (EC 2.6.1.42)
PAS_chr4_0254	uniprot:C4R7B0	Uncharacterized protein
PAS_chr4_0255	uniprot:C4R7B1	Uncharacterized protein
PAS_chr4_0259	uniprot:C4R7B6	Delta(9) fatty acid desaturase
PAS_chr4_0264	uniprot:C4R7C3	Dolichyl pyrophosphate (Dol-P-P) phosphatase with a luminally oriented active site in the ER
PAS_chr4_0266	uniprot:C4R7C5	Similar to 6-phosphofructo-2-kinase/fructose-2,6-bisphosphatase enzymes
PAS_chr4_0269	uniprot:C4R7C8	Essential nuclear protein with a possible role in the osmoregulatory glycerol response
PAS_chr4_0272	uniprot:C4R7D1	Cytochrome b2 (L-lactate cytochrome-c oxidoreductase)
PAS_chr4_0276	uniprot:C4R7D5	Alpha subunit of cytoplasmic phenylalanyl-tRNA synthetase
PAS_chr4_0280	uniprot:C4R7D9	Methylthioribulose-1-phosphate dehydratase (MTRu-1-P dehydratase) (EC 4.2.1.109)
PAS_chr4_0283	uniprot:C4R7E4	Uncharacterized protein
PAS_chr4_0284	uniprot:C4R7E5	Thioredoxin
PAS_chr4_0940	uniprot:C4R7E6	Uncharacterized protein
PAS_chr4_0285	uniprot:C4R7E7	Phosphoserine phosphatase of the phosphoglycerate pathway, involved in serine and glycine biosynthes
PAS_chr4_0287	uniprot:C4R7E9	Dicarboxylic amino acid permease
PAS_chr4_0294	uniprot:C4R7F6	Anthranilate phosphoribosyl transferase of the tryptophan biosynthetic pathway
PAS_chr4_0300	uniprot:C4R7G3	One of six ATPases of the 19S regulatory particle of the 26S proteasome
PAS_chr4_0302	uniprot:C4R7G6	DNA-directed RNA polymerase (EC 2.7.7.6)
PAS_chr4_0311	uniprot:C4R7H6	2-enoyl thioester reductase, member of the medium chain dehydrogenase/reductase family
PAS_chr4_0314	uniprot:C4R7I0	Phenylpyruvate decarboxylase, catalyzes decarboxylation of phenylpyruvate to phenylacetaldehyde
PAS_chr4_0323	uniprot:C4R7J1	DNA primase (EC 2.7.7.-)
PAS_chr4_0330	uniprot:C4R7J7	Methionine and cysteine synthase (O-acetyl homoserine-O-acetyl serine sulfhydrylase)
PAS_chr4_0335	uniprot:C4R7K2	4-hydroxyphenylpyruvate dioxygenase
PAS_chr4_0336	uniprot:C4R7K3	Putative dihydrokaempferol 4-reductase
PAS_chr4_0337	uniprot:C4R7K5	High-affinity inorganic phosphate (Pi) transporter and low-affinity manganese transporter
PAS_chr4_0338	uniprot:C4R7K6	Peroxisomal 2,4-dienoyl-CoA reductase, auxiliary enzyme of fatty acid beta-oxidation
PAS_chr4_0339	uniprot:C4R7K7	Uncharacterized protein
PAS_chr4_0341	uniprot:C4R7K9	Uncharacterized protein
PAS_chr4_0342	uniprot:C4R7L0	Acid trehalase required for utilization of extracellular trehalose
PAS_chr4_0343	uniprot:C4R7L1	Phosphoribosyl-5-amino-1-phosphoribosyl-4-imidazolecarboxiamide isomerase
PAS_chr4_0344	uniprot:C4R7L2	RNA polymerase II third largest subunit B44, part of central core
PAS_chr4_0347	uniprot:C4R7L5	Peroxisomal adenine nucleotide transporter
PAS_chr4_0352	uniprot:C4R7M1	Long chain fatty acyl-CoA synthetase
PAS_chr4_0355	uniprot:C4R7M4	Uncharacterized protein
PAS_chr4_0356	uniprot:C4R7M5	Adenylate cyclase, required for cAMP production and cAMP-dependent protein kinase signaling
PAS_chr4_0368	uniprot:C4R7N6	Very-long-chain 3-oxoacyl-CoA reductase (EC 1.1.1.330) (3-ketoacyl-CoA reductase) (Microsomal beta-keto-reductase)
PAS_chr4_0369	uniprot:C4R7N8	Subunit alpha of assimilatory sulfite reductase
PAS_chr4_0953	uniprot:C4R7P9	Uncharacterized protein
PAS_chr4_0387	uniprot:C4R7R0	One of six ATPases of the 19S regulatory particle of the 26S proteasome
PAS_chr4_0393	uniprot:C4R7R8	Cytosolic leucyl tRNA synthetase, ligates leucine to the appropriate tRNA
PAS_chr4_0398	uniprot:C4R7S3	Pyrroline-5-carboxylate reductase (EC 1.5.1.2)
PAS_chr4_0401	uniprot:C4R7S5	Arginyl-tRNA-protein transferase
PAS_chr4_0405	uniprot:C4R7S9	ATPase GET3 (EC 3.6.-.-) (Arsenical pump-driving ATPase) (Arsenite-stimulated ATPase) (Golgi to ER traffic protein 3) (Guided entry of tail-anchored proteins 3)
PAS_chr4_0408	uniprot:C4R7T2	Choline phosphate cytidylyltransferase
PAS_chr4_0415	uniprot:C4R7T9	Serine hydroxymethyltransferase (EC 2.1.2.1)
PAS_chr4_0416	uniprot:C4R7U0	Alanine:glyoxylate aminotransferase (AGT), catalyzes the synthesis of glycine from glyoxylate
PAS_chr4_0418	uniprot:C4R7U2	Delta-aminolevulinic acid dehydratase (EC 4.2.1.24)
PAS_chr4_0419	uniprot:C4R7U3	Putative ATPase of the AAA family
PAS_chr4_0422	uniprot:C4R7U6	Subunit VIb of cytochrome c oxidase
PAS_chr4_0960	uniprot:C4R7V3	Uncharacterized protein
PAS_chr4_0433	uniprot:C4R7V9	NADPH-dependent alpha-keto amide reductase
PAS_chr4_0437	uniprot:C4R7W3	Prephenate dehydratase, catalyzes the conversion of prephanate to phenylpyruvate
PAS_chr4_0439	uniprot:C4R7W6	Plasma membrane transporter for both urea and polyamines
PAS_chr4_0449	uniprot:C4R7X7	Protein required for the hydroxylation of heme O to form heme A
PAS_chr4_0450	uniprot:C4R7X8	Beta-mannosyltransferase 2 (EC 2.4.1.-)
PAS_chr4_0451	uniprot:C4R7X9	Beta-mannosyltransferase 1 (EC 2.4.1.-)
PAS_chr4_0465	uniprot:C4R7Z3	Uncharacterized protein
PAS_chr4_0470	uniprot:C4R7Z7	Mitochondrial aldehyde dehydrogenase
PAS_chr4_0471	uniprot:C4R7Z8	Beta-mannosyltransferase 4 (EC 2.4.1.-)
PAS_chr4_0968	uniprot:C4R807	2-dehydropantoate 2-reductase (EC 1.1.1.169)
PAS_chr4_0477	uniprot:C4R809	Putative dephospho-CoA kinase (DPCK) that catalyzes the final step in Coenzyme A biosynthesis
PAS_chr4_0478	uniprot:C4R810	Phosphatidylinositol 3-kinase responsible for the synthesis of phosphatidylinositol 3-phosphate
PAS_chr4_0488	uniprot:C4R819	Mitochondrial phosphate carrier, imports inorganic phosphate into mitochondria
PAS_chr4_0508	uniprot:C4R839	Protein required for beta-1,6 glucan biosynthesis
PAS_chr4_0511	uniprot:C4R841	3-oxoacyl-[acyl-carrier-protein] synthase
PAS_chr4_0514	uniprot:C4R845	Purine-cytosine permease
PAS_chr4_0522	uniprot:C4R852	Tyrosine--tRNA ligase (EC 6.1.1.1) (Tyrosyl-tRNA synthetase)
PAS_chr4_0974	uniprot:C4R862	Uncharacterized protein
PAS_chr4_0535	uniprot:C4R870	Uncharacterized protein
PAS_chr4_0544	uniprot:C4R879	Alpha-1,6-mannosyltransferase localized to the ER
PAS_chr4_0550	uniprot:C4R885	Uncharacterized protein
PAS_chr4_0576	uniprot:C4R8B0	NADPH-dependent medium chain alcohol dehydrogenase with broad substrate specificity
PAS_chr4_0578	uniprot:C4R8B2	Carbonic anhydrase (EC 4.2.1.1)
PAS_chr4_0579	uniprot:C4R8B3	Intracellular sporulation-specific glucoamylase involved in glycogen degradation
PAS_chr4_0580	uniprot:C4R8B4	Isocitrate dehydrogenase [NAD] subunit, mitochondrial (EC 1.1.1.41)
PAS_chr4_0587	uniprot:C4R8C2	Serine hydroxymethyltransferase (EC 2.1.2.1)
PAS_chr4_0592	uniprot:C4R8C7	Mitochondrial iron transporter of the mitochondrial carrier family (MCF)
PAS_chr4_0593	uniprot:C4R8C8	Glyoxylate reductase
PAS_chr4_0598	uniprot:C4R8D3	Dihydrosphingosine phosphate lyase
PAS_chr4_0610	uniprot:C4R8E5	Gamma subunit of the oligosaccharyltransferase complex of the ER lumen, which catalyzes asparagine-l
PAS_chr4_0613	uniprot:C4R8E8	Adenylosuccinate synthetase (AMPSase) (AdSS) (EC 6.3.4.4) (IMP--aspartate ligase)
PAS_chr4_0621	uniprot:C4R8F6	Uncharacterized protein
PAS_chr4_0624	uniprot:C4R8F9	Hexokinase (EC 2.7.1.1)
PAS_chr4_0645	uniprot:C4R8H9	Acetylornithine aminotransferase
PAS_chr4_0648	uniprot:C4R8I1	Spermine synthase, required for the biosynthesis of spermine
PAS_chr4_0652	uniprot:C4R8I5	ER membrane protein involved in a late step of glycosylphosphatidylinositol (GPI) anchor assembly
PAS_chr4_0662	uniprot:C4R8J5	Phospholipid-transporting ATPase (EC 3.6.3.1)
PAS_chr4_0664	uniprot:C4R8J7	S-adenosylmethionine-homocysteine methyltransferase
PAS_chr4_0665	uniprot:C4R8J8	Gamma-glutamyl phosphate reductase, catalyzes the second step in proline biosynthesis
PAS_chr4_0674	uniprot:C4R8K8	V-type proton ATPase subunit F
PAS_chr4_0677	uniprot:C4R8L1	Gamma-aminobutyrate (GABA) transaminase (4-aminobutyrate aminotransferase)
PAS_chr4_0684	uniprot:C4R8L9	Arginase (EC 3.5.3.1)
PAS_chr4_0688	uniprot:C4R8M2	Mitochondrial succinate-fumarate transporter
PAS_chr4_0691	uniprot:C4R8M7	Putative lipoate-protein ligase A family member
PAS_chr4_0692	uniprot:C4R8M8	Sporulation-specific exo-1,3-beta-glucanase
PAS_chr4_0697	uniprot:C4R8N4	RNA polymerase III subunit C34
PAS_chr4_0700	uniprot:C4R8N7	Phosphoinositide phospholipase C (EC 3.1.4.11)
PAS_chr4_0703	uniprot:C4R8P0	Imidazole glycerol phosphate synthase subunit hisF (EC 4.1.3.-)
PAS_chr4_0705	uniprot:C4R8P2	Glutamyl-tRNA(Gln) amidotransferase subunit B, mitochondrial (Glu-AdT subunit B) (EC 6.3.5.-)
[truncated: 272 more rows]

## Sheet: Metabolite List
Abbreviation	Description	Neutral formula	Charged formula	Charge	Cytosol	KEGG ID	PubChem ID	ChEBI ID	InChI string	SMILES	HMDB ID
[truncated: 1,597 more rows]

[truncated: 1 more sheets: Compartments]
