# Supplementary material for: Comprehensive reconstruction and evaluation of Pichia pastoris genome-scale metabolic model that accounts for 1243 ORFs
Source: Bioresour Bioprocess. 2017 May 9;4(1):22. doi: 10.1186/s40643-017-0152-x (PMC5423920; doi:10.1186/s40643-017-0152-x)
Supplement: Supplementary file 6 — Additional file 6. Essential genes and partially essential genes predicted by iRY1078. [file 40643_2017_152_MOESM6_ESM.xlsx]

## Sheet: partially-essential genes
partly essential genes
PAS_c121_0009
PAS_chr1-1_0005
PAS_chr1-1_0008
PAS_chr1-1_0013
PAS_chr1-1_0063
PAS_chr1-1_0072
PAS_chr1-1_0081
PAS_chr1-1_0132
PAS_chr1-1_0163
PAS_chr1-1_0191
PAS_chr1-1_0200
PAS_chr1-1_0313
PAS_chr1-1_0315
PAS_chr1-1_0358
PAS_chr1-1_0418
PAS_chr1-1_0448
PAS_chr1-1_0475
PAS_chr1-1_0484
PAS_chr1-1_0490
PAS_chr1-3_0130
PAS_chr1-3_0156
PAS_chr1-3_0187
PAS_chr1-3_0190
PAS_chr1-3_0218
PAS_chr1-3_0269
PAS_chr1-4_0047
PAS_chr1-4_0075
PAS_chr1-4_0080
PAS_chr1-4_0083
PAS_chr1-4_0144
PAS_chr1-4_0153
PAS_chr1-4_0292
PAS_chr1-4_0293
PAS_chr1-4_0295
PAS_chr1-4_0304
PAS_chr1-4_0338
PAS_chr1-4_0390
PAS_chr1-4_0425
PAS_chr1-4_0445
PAS_chr1-4_0458
PAS_chr1-4_0465
PAS_chr1-4_0487
PAS_chr1-4_0538
PAS_chr1-4_0572
PAS_chr1-4_0617
PAS_chr1-4_0632
PAS_chr1-4_0697
PAS_chr2-1_0191
PAS_chr2-1_0202
PAS_chr2-1_0221
PAS_chr2-1_0269
PAS_chr2-1_0313
PAS_chr2-1_0402
PAS_chr2-1_0422
PAS_chr2-1_0437
PAS_chr2-1_0472
PAS_chr2-1_0498
PAS_chr2-1_0545
PAS_chr2-1_0547
PAS_chr2-1_0580
PAS_chr2-1_0612
PAS_chr2-1_0679
PAS_chr2-1_0751
PAS_chr2-1_0767
PAS_chr2-1_0769
PAS_chr2-1_0770
PAS_chr2-1_0775
PAS_chr2-1_0776
PAS_chr2-1_0878
PAS_chr2-2_0024
PAS_chr2-2_0111
PAS_chr2-2_0119
PAS_chr2-2_0131
PAS_chr2-2_0165
PAS_chr2-2_0168
PAS_chr2-2_0193
PAS_chr2-2_0219
PAS_chr2-2_0252
PAS_chr2-2_0267
PAS_chr2-2_0283
PAS_chr2-2_0330
PAS_chr2-2_0357
PAS_chr2-2_0401
PAS_chr2-2_0402
PAS_chr2-2_0407
PAS_chr2-2_0446
PAS_chr3_0059
PAS_chr3_0069
PAS_chr3_0072
PAS_chr3_0218
PAS_chr3_0222
PAS_chr3_0225
PAS_chr3_0226
PAS_chr3_0262
PAS_chr3_0271
PAS_chr3_0281
PAS_chr3_0283
PAS_chr3_0349
PAS_chr3_0357
PAS_chr3_0361
PAS_chr3_0406
PAS_chr3_0408
PAS_chr3_0417
PAS_chr3_0425
PAS_chr3_0429
PAS_chr3_0434
PAS_chr3_0440
PAS_chr3_0460
PAS_chr3_0471
PAS_chr3_0482
PAS_chr3_0495
PAS_chr3_0510
PAS_chr3_0561
PAS_chr3_0566
PAS_chr3_0576
PAS_chr3_0579
PAS_chr3_0597
PAS_chr3_0602
PAS_chr3_0606
PAS_chr3_0631
PAS_chr3_0646
PAS_chr3_0647
PAS_chr3_0648
PAS_chr3_0726
PAS_chr3_0735
PAS_chr3_0783
PAS_chr3_0819
PAS_chr3_0831
PAS_chr3_0887
PAS_chr3_0899
PAS_chr3_0937
PAS_chr3_0939
PAS_chr3_0951
PAS_chr3_0965
PAS_chr3_1024
PAS_chr3_1028
PAS_chr3_1111
PAS_chr3_1127
PAS_chr3_1138
PAS_chr3_1192
PAS_chr4_0112
PAS_chr4_0150
PAS_chr4_0210
PAS_chr4_0247
PAS_chr4_0248
PAS_chr4_0335
PAS_chr4_0338
PAS_chr4_0339
PAS_chr4_0341
PAS_chr4_0352
PAS_chr4_0368
PAS_chr4_0398
PAS_chr4_0415
PAS_chr4_0465
PAS_chr4_0511
PAS_chr4_0578
PAS_chr4_0593
PAS_chr4_0598
PAS_chr4_0648
PAS_chr4_0700
PAS_chr4_0733
PAS_chr4_0780
PAS_chr4_0795
PAS_chr4_0815
PAS_chr4_0842
PAS_chr4_0866
PAS_chr4_0892
PAS_chr4_0912
PAS_chr4_0938

## Sheet: essential genes
essential genes
PAS_chr1-3_0122
PAS_c131_0017
PAS_chr1-3_0054
PAS_chr2-1_0739
PAS_chr1-1_0389
PAS_chr2-1_0168
PAS_chr3_0176
PAS_chr3_0216
PAS_chr3_0623
PAS_chr4_0645
PAS_chr3_0667
PAS_chr4_0284
PAS_chr1-4_0249
PAS_chr2-1_0072
PAS_chr2-2_0075
PAS_chr4_0940
PAS_chr2-2_0302
PAS_chr2-2_0053
PAS_chr3_1115
PAS_chr3_0676
PAS_chr2-1_0626
PAS_chr4_0785
PAS_chr1-1_0397
PAS_chr1-4_0160
PAS_chr1-4_0234
PAS_chr2-1_0684
PAS_chr3_0788
PAS_chr4_0343
PAS_chr4_0703
PAS_chr3_0876
PAS_chr3_0890
PAS_chr1-4_0181
PAS_chr3_0915
PAS_chr4_0233
PAS_chr2-1_0543
PAS_chr2-2_0059
PAS_chr1-1_0184
PAS_chr1-4_0496
PAS_chr1-1_0324
PAS_chr1-4_0198
PAS_chr3_1012
PAS_chr4_0023
PAS_chr4_0477
PAS_chr1-1_0420
PAS_chr1-4_0093
PAS_chr2-1_0695
PAS_chr2-2_0044
PAS_chr2-2_0113
PAS_chr3_0859
PAS_chr4_0730
PAS_chr1-3_0238
PAS_chr3_0570
PAS_chr3_0264
PAS_chr1-1_0430
PAS_chr1-3_0191
PAS_chr1-4_0450
PAS_chr1-4_0551
PAS_chr2-1_0121
PAS_chr2-1_0660
PAS_chr2-2_0142
PAS_chr2-2_0329
PAS_chr3_0085
PAS_chr3_0381
PAS_chr3_0770
PAS_chr3_0996
PAS_chr3_1197
PAS_chr4_0356
PAS_chr1-3_0239
PAS_chr1-3_0240
PAS_chr2-1_0736
PAS_chr3_0156
PAS_chr3_0167
PAS_chr3_1037
PAS_chr4_0081
PAS_chr4_0137
PAS_chr4_0996
PAS_chr1-4_0149
PAS_chr3_0535
PAS_chr3_0733
PAS_FragB_0040
PAS_chr1-1_0411
PAS_chr1-4_0003
PAS_chr1-4_0314
PAS_chr1-4_0367
PAS_chr1-4_0429
PAS_chr1-4_0604
PAS_chr2-1_0391
PAS_chr2-1_0628
PAS_chr2-2_0230
PAS_chr2-2_0318
PAS_chr3_0053
PAS_chr3_0317
PAS_chr3_0371
PAS_chr3_0467
PAS_chr3_1007
PAS_chr4_0198
PAS_chr3_0842
PAS_chr3_0843
PAS_chr1-1_0447
PAS_chr1-4_0608
PAS_chr3_0528
PAS_chr3_0036
PAS_chr1-3_0029
PAS_chr2-1_0637
PAS_chr3_0506
PAS_chr3_0962
PAS_chr4_0050
PAS_chr4_0294
PAS_chr4_0437
PAS_chr1-1_0169
PAS_chr2-2_0303
PAS_chr3_0169
PAS_chr3_0291
PAS_chr2-1_0368
PAS_chr3_0039
PAS_chr1-1_0432
PAS_chr3_0943
PAS_chr1-4_0303
PAS_chr4_0418
PAS_chr3_0954
PAS_chr2-1_0533
PAS_chr2-1_0716
PAS_chr3_0264
PAS_chr4_0055
